# Supplementary material for: Cell-type-specific effects of autism-associated 15q duplication syndrome in the human brain
Source: Am J Hum Genet. 2024 Jul 29;111(8):1544–58. doi: 10.1016/j.ajhg.2024.07.002 (PMC11339625; doi:10.1016/j.ajhg.2024.07.002)
Supplement: Data S1. Supplemental Excel and CSV files [file mmc2.zip]

Archive with 22 entries (22 files):
- DA_peaks_ASDvsCON_7.csv
- __MACOSX/._DA_peaks_ASDvsCON_7.csv
- DA_peaks_CNVvsCON_8.csv
- __MACOSX/._DA_peaks_CNVvsCON_8.csv
- DEGs_allcells_1.xlsx
- __MACOSX/._DEGs_allcells_1.xlsx
- DEGs_ASD_vs_CON_combined_4.xlsx
- __MACOSX/._DEGs_ASD_vs_CON_combined_4.xlsx
- DEGs_CNV_vs_ASD_combined_6.xlsx
- __MACOSX/._DEGs_CNV_vs_ASD_combined_6.xlsx
- DEGs_gliacells_2.xlsx
- __MACOSX/._DEGs_gliacells_2.xlsx
- DEGs_CNV_vs_CON_combined_5.xlsx
- __MACOSX/._DEGs_CNV_vs_CON_combined_5.xlsx
- DEGs_neuroncells_3.xlsx
- __MACOSX/._DEGs_neuroncells_3.xlsx
- enriched.motifs_ASDvsCON_9.csv
- __MACOSX/._enriched.motifs_ASDvsCON_9.csv
- enriched.motifs_CNVvsCON_10.csv
- __MACOSX/._enriched.motifs_CNVvsCON_10.csv
- enriched.motifs_ASDvsCON_CNVvsCON_11.csv
- __MACOSX/._enriched.motifs_ASDvsCON_CNVvsCON_11.csv
