# Supplementary material for: Cell-type-specific effects of autism-associated 15q duplication syndrome in the human brain
Source: Am J Hum Genet. 2024 Jul 29;111(8):1544–58. doi: 10.1016/j.ajhg.2024.07.002 (PMC11339625; doi:10.1016/j.ajhg.2024.07.002)
Supplement: Data S1. Supplemental Excel and CSV files [file mmc2.zip › DA_peaks_ASDvsCON_7.csv]

	p_val	avg_log2FC	pct.1	pct.2	p_val_adj
chr5-138469169-138470028	5.02992855836816e-198	11.1343809511064	0.074	0	1.49573979554482e-192
chr9-129142819-129143254	9.00068351054156e-172	11.2360806125906	0.066	0	2.67651525416272e-166
chr3-10994342-10994631	7.87749012425032e-167	11.1997432751739	0.061	0	2.34251348326807e-161
chr9-178218-179343	2.19520873279178e-158	11.1333343025583	0.062	0	6.52784830452825e-153
chr13-18211528-18212528	4.80073051516074e-151	1.19021514901733	0.442	0.201	1.42758363183232e-145
chr9-14347832-14348188	9.3783973212499e-147	11.0500145347725	0.059	0	2.78883525462544e-141
chr21-20999698-20999916	5.48713714967416e-144	11.2314104386695	0.057	0	1.63169899992431e-138
chr1-120850250-120851511	9.45472581739757e-139	1.46886837291753	0.296	0.102	2.81153290686788e-133
chr4-133151408-133151708	6.76656997299514e-138	10.762744571666	0.051	0	2.01216137972962e-132
chr19-41995988-41996697	5.25717585243636e-137	3.09872507642562	0.112	0.012	1.5633158688873e-131
chr19-2478230-2479110	1.98244908306435e-134	10.8272135787482	0.052	0	5.8951691893268e-129
chr9-40105613-40107064	9.68338550617148e-131	3.29728008955208	0.096	0.009	2.8795289811992e-125
chr8-12436235-12437005	1.1510688863301e-118	1.23955214992864	0.307	0.122	3.4229105259021e-113
chr21-10272240-10272568	3.21944009408082e-106	1.47573779166072	0.259	0.089	9.57358461896624e-101
chr19-21568613-21569835	2.10986893443348e-96	1.47126893063255	0.208	0.069	6.27407505294616e-91
chr22-18730305-18730706	1.31776897722893e-86	1.36920374209272	0.245	0.087	3.91862325220613e-81
chr5-139651858-139652158	9.11900174365208e-79	1.88879693732672	0.138	0.035	2.71169931050633e-73
chr8-10143090-10144093	2.53311734389418e-75	2.46309028710345	0.09	0.016	7.53268038319124e-70
chr1-16895098-16897165	9.33111357624057e-73	0.963522857196416	0.343	0.165	2.77477458193951e-67
chr22-18528037-18529359	5.2442946361636e-71	1.12510583267678	0.253	0.11	1.5594854073667e-65
chr1-156401810-156402760	8.0074130457885e-70	2.68769116480965	0.063	0.009	2.38114840260003e-64
chr5-11371-11973	5.8077408855556e-65	1.58336252195782	0.138	0.041	1.7270362916559e-59
chr8-26578469-26580181	1.24745356202056e-64	1.16745445321447	0.233	0.1	3.70952770830929e-59
chr22-46084889-46085196	4.59087102637427e-64	2.1210119539937	0.081	0.017	1.36517813537086e-58
chrY-2934707-2936305	8.69949615772197e-63	1.06838937397644	0.263	0.115	2.58695177342947e-57
chr6-169898253-169899451	4.4087514172417e-62	3.18448346736014	0.059	0.006	1.31102159144233e-56
chr5-70400867-70401672	7.50849323477647e-62	1.79613160761559	0.108	0.028	2.23278561623901e-56
chr1-120843956-120845115	1.05762248269066e-61	1.34216207068532	0.166	0.061	3.14503082432756e-56
chr17-17713904-17715074	6.20881428110895e-61	2.53689733433619	0.076	0.012	1.84630268514481e-55
chr17-43360344-43362479	2.54744350485592e-60	0.698128145368979	0.399	0.229	7.57528180151995e-55
chr5-745274-746766	1.41765683869867e-56	2.16234608479165	0.089	0.018	4.21565778810145e-51
chr4-3369711-3370518	5.52247419112619e-56	1.79305318277511	0.109	0.03	1.64220710526681e-50
chr22-46058671-46059052	1.23760850744811e-54	2.17552916775485	0.078	0.016	3.68025166642828e-49
chr18-72866532-72870015	2.07313383315997e-53	1.0327650962642	0.28	0.128	6.16483661699113e-48
chr12-125132461-125133303	6.80928162532912e-53	2.64027458406932	0.062	0.01	2.02486245836087e-47
chr14-47673828-47676490	8.36389065368529e-52	0.829669119583676	0.345	0.179	2.48715343590509e-46
chr10-89332187-89332931	3.6477838134735e-51	2.40583900093201	0.06	0.011	1.08473417704499e-45
chr14-76919779-76920740	2.77413483448207e-48	1.63411199436936	0.13	0.041	8.24938927460265e-43
chr16-976906-977683	2.89845101313799e-48	1.22354395086659	0.149	0.058	8.61906580874817e-43
chr9-34993621-34994641	4.28503962035818e-48	1.59787363297884	0.134	0.041	1.27423366182667e-42
chr19-17685475-17688734	2.86097983978877e-46	1.00169335833365	0.286	0.136	8.50763852998306e-41
chr20-63453780-63455519	3.77120003691688e-46	1.17569027196579	0.219	0.092	1.1214342125779e-40
chr16-57642856-57643561	4.10604324999329e-46	2.29368040125591	0.055	0.01	1.22100586916401e-40
chr17-38748943-38749456	4.95789268873351e-46	1.75402745196875	0.102	0.029	1.4743186330633e-40
chr17-17749986-17750212	5.7782398516183e-46	2.21582155856051	0.054	0.011	1.71826362819603e-40
chr19-13029880-13030200	1.50407804769813e-45	2.21956394695911	0.058	0.012	4.47264680887897e-40
chr17-36182278-36184170	2.49658020150974e-45	1.22497937123668	0.165	0.065	7.42403061362549e-40
chr5-141512368-141512805	5.08870722028441e-45	2.23992009278378	0.062	0.012	1.51321868868153e-39
chr17-19062036-19062536	5.14496300648995e-45	2.15819798846002	0.06	0.012	1.5299473593139e-39
chr3-9892857-9893245	5.62209211312791e-45	1.98681667707282	0.053	0.012	1.67183028749662e-39
chr11-63767463-63767716	5.90786639909174e-45	2.11031775944111	0.069	0.016	1.75681041536511e-39
chr1-120723119-120724748	6.69681394705791e-45	1.2318083126387	0.157	0.061	1.99141816980872e-39
chr20-63471026-63473128	1.35896217117954e-44	1.0816234583913	0.21	0.093	4.04111862919318e-39
chr17-78857431-78857641	2.16213754206014e-44	1.95860821063213	0.051	0.012	6.42950516607338e-39
chrY-12904235-12905901	4.37918069747476e-44	0.99911296843106	0.225	0.102	1.30222820564668e-38
chr3-127706151-127707322	5.75157302513064e-44	2.48530023218105	0.054	0.009	1.71033376733705e-38
chr11-118924641-118924989	1.26224979064455e-43	1.9662389564555	0.07	0.016	3.75352695744388e-38
chr19-53979785-53981148	3.50435547744245e-43	1.18911555873582	0.194	0.08	1.04208317961611e-37
chr20-330572-330835	4.68905049301407e-43	2.29851454057522	0.056	0.01	1.39437356700661e-37
chrY-20574893-20576231	7.30135311447451e-43	1.1451049325702	0.17	0.071	2.17118877294506e-37
chr5-6504790-6507070	1.12918952298114e-42	2.21111185267481	0.067	0.015	3.35784830069857e-37
chrY-19075613-19078116	2.07559731743138e-42	1.08207155443487	0.198	0.087	6.17216223089934e-37
chr17-7881662-7882393	2.45451735751813e-42	2.54785067653396	0.052	0.008	7.29894917570452e-37
chr11-65506530-65508745	2.62493394473105e-42	0.903298593340549	0.276	0.138	7.80571357276782e-37
chrY-13478243-13480536	3.2304888714374e-42	1.01201121487854	0.199	0.091	9.60644014721596e-37
chr17-44108593-44109024	3.49874791033674e-42	2.27265766438668	0.057	0.011	1.04041566860102e-36
chr1-247936789-247937744	8.55253478241842e-42	1.11902898555899	0.171	0.072	2.5432501631782e-36
chr7-31073278-31074286	1.09354932898058e-41	2.56112104847302	0.057	0.009	3.25186576860296e-36
chr19-38387225-38389970	3.29900872845827e-41	0.738590199409364	0.386	0.217	9.81019627564177e-36
chr1-2449705-2450092	7.10366822153133e-41	1.85395900786464	0.067	0.017	2.11240361170033e-35
chr9-133117601-133117876	8.2343029916347e-41	1.80424814869012	0.066	0.017	2.44861821201643e-35
chr16-67198976-67199859	1.37927375734909e-40	2.36593716610656	0.051	0.009	4.10151878675383e-35
chr16-19878842-19879563	2.13447114464988e-40	1.71240720402296	0.097	0.029	6.34723415342244e-35
chr14-23576994-23579512	6.51599441305425e-40	0.841356959469064	0.315	0.164	1.93764822662112e-34
chr1-148843924-148844393	7.76619703743547e-40	1.93260760347849	0.062	0.015	2.30941848062811e-34
chr1-109687265-109688641	1.01654013152404e-39	1.69969051737827	0.072	0.02	3.0228650583104e-34
chr3-13886850-13888180	1.30042372749566e-39	2.35780021594828	0.057	0.011	3.86704402997931e-34
chr6-150142095-150144267	1.37176210265123e-39	0.915045445588164	0.263	0.129	4.07918152941192e-34
chr2-127064551-127065186	1.85458405264356e-39	1.86660385205371	0.063	0.016	5.51493950566509e-34
chr22-18577593-18578205	1.89261227481709e-39	1.56933311490093	0.086	0.027	5.62802326937808e-34
chr3-192407932-192410478	2.35714383765191e-39	0.91381250682995	0.265	0.131	7.00939148714874e-34
chr1-147291733-147293240	2.57264731535608e-39	2.51459843575631	0.051	0.009	7.65022986872806e-34
chr9-137304866-137305826	2.60259457583079e-39	1.40381153547214	0.134	0.047	7.7392834382565e-34
chr15-31608102-31610251	2.77030952094468e-39	1.97436380841738	0.081	0.019	8.23801401624279e-34
chr6-151239512-151241549	6.25655286727836e-39	0.944422209935218	0.264	0.126	1.86049861303683e-33
chrY-13703311-13704874	1.04701623542703e-38	1.09417381361235	0.163	0.069	3.11349123896465e-33
chr3-196321-198504	1.09365744500835e-38	0.867097798877481	0.292	0.147	3.25218727107242e-33
chr2-20352116-20352817	1.13100644593657e-38	2.33774576055465	0.056	0.011	3.36325124815266e-33
chr9-119367321-119370084	1.25388007049585e-38	0.898732986924636	0.286	0.142	3.72863808803211e-33
chr8-144272886-144273368	1.73854005564507e-38	2.09517619669408	0.054	0.012	5.16986179267062e-33
chrY-14523364-14525845	2.375276137639e-38	1.12172449557337	0.159	0.068	7.06331114497434e-33
chr22-19851753-19852460	2.53284373900271e-38	1.66602536397733	0.078	0.024	7.53186676979758e-33
chr8-23000725-23001106	5.44174573823318e-38	1.77005455510473	0.095	0.027	1.61820104668692e-32
chr4-30720684-30721558	1.63651832804249e-37	1.38261246586404	0.119	0.042	4.8664818217334e-32
chr21-10325502-10325929	5.52170925256068e-37	1.40790479841603	0.112	0.038	1.64197963701546e-31
chr16-71527-72760	1.03447447246396e-36	1.48589597487619	0.086	0.028	3.07619604927663e-31
chr11-123524880-123527888	1.10540904439455e-36	0.98061337520555	0.205	0.094	3.28713276713518e-31
chr14-85532792-85533989	1.25591849508162e-36	1.08201378228042	0.193	0.083	3.73469971045431e-31
chr2-239263791-239265647	1.84392198586489e-36	1.96689227568766	0.079	0.019	5.48323393092671e-31
chr16-2467412-2468586	1.95433928496374e-36	1.13768331188305	0.155	0.066	5.81157964491099e-31
chr11-65421166-65421572	2.8953734320843e-36	1.34486512477788	0.113	0.041	8.60991406752043e-31
chr16-57764197-57765049	3.11786606431686e-36	2.33160225833274	0.05	0.01	9.27153595813775e-31
chr13-52599352-52600646	3.64947483048157e-36	1.27627967474952	0.126	0.048	1.08523703139064e-30
chrY-19566623-19568200	5.54364876070071e-36	1.03716730396707	0.19	0.085	1.64850374467205e-30
chr9-137150615-137151561	8.02745664325856e-36	2.02126927801129	0.074	0.017	2.38710872709251e-30
chr11-107017200-107019624	1.25239427086961e-35	0.67226349020271	0.361	0.205	3.72421979539953e-30
chr5-150263763-150265412	3.2492612045638e-35	1.59313848210038	0.109	0.034	9.66226305878729e-30
chr8-11457906-11458410	3.33286203401909e-35	2.41797086389943	0.051	0.009	9.91086517332189e-30
chr7-64888092-64889383	7.29926243883255e-35	1.59679143823597	0.079	0.024	2.17056707291076e-29
chr10-115092237-115094301	1.1929996451233e-34	0.856962576230418	0.268	0.135	3.54759918471025e-29
chr7-73704827-73706868	3.94713417751785e-34	1.26675158857223	0.184	0.072	1.17375139610013e-28
chr14-70808066-70810298	4.00878143401681e-34	0.747778382713322	0.35	0.191	1.19208331747071e-28
chr2-85904963-85906033	8.56840150059258e-34	1.83874579318227	0.058	0.015	2.54796841742821e-28
chr11-133809148-133810589	9.03857705514113e-34	1.22544564720253	0.135	0.054	2.68778358173321e-28
chr13-61413325-61415811	1.08254893969226e-33	1.17900149472913	0.166	0.067	3.21915413098409e-28
chr19-10288705-10290487	1.17345204153864e-33	1.2228347902704	0.171	0.069	3.48947086688262e-28
chr9-127753824-127755819	1.46240647740259e-33	0.883697071240506	0.271	0.136	4.34872889372253e-28
chr8-55100487-55103289	1.87420514635599e-33	0.778585954802154	0.339	0.18	5.57328635961588e-28
chr5-17216156-17219290	2.47806859658936e-33	0.653954921296823	0.401	0.235	7.36898302430583e-28
chr5-96431578-96433529	2.51045918068439e-33	1.29006681868174	0.152	0.058	7.46530225641756e-28
chr5-132258778-132261158	2.96424931608343e-33	1.15446684414846	0.174	0.074	8.81472890625097e-28
chr1-178528132-178529300	4.10223125646995e-33	2.33120766256043	0.055	0.011	1.21987230427395e-27
chr2-144513623-144514043	5.05605028101071e-33	1.48361534034918	0.083	0.027	1.50350755996359e-27
chr12-30417088-30418530	5.10409270512648e-33	2.04112574804928	0.063	0.015	1.51779383953805e-27
chr10-633252-634517	6.9557426290795e-33	1.65615513305	0.079	0.024	2.06841527412411e-27
chr16-88938659-88939717	1.35608803746482e-32	1.85382669047183	0.081	0.022	4.03257187524839e-27
chr16-87601176-87603027	1.38316707900303e-32	1.1551009390166	0.162	0.067	4.11309627948974e-27
chr19-8591810-8593055	1.51576619200797e-32	0.795503015027307	0.275	0.144	4.50740360985025e-27
chr10-10368372-10369640	1.86208368972514e-32	2.45157228297361	0.05	0.009	5.53724102646184e-27
chr11-117750759-117751789	2.11726694464374e-32	1.7216849217976	0.087	0.025	6.29607436794819e-27
chr10-114042843-114045567	2.35603326014737e-32	0.699554687901305	0.369	0.208	7.00608898503504e-27
chr4-10032654-10033816	3.04085696564005e-32	2.17705884793449	0.053	0.011	9.04253554158452e-27
chr6-29627154-29628918	3.33757169215605e-32	0.771568735932983	0.293	0.157	9.92487018953059e-27
chr21-46225196-46225441	3.45803289969893e-32	1.98733231411398	0.052	0.012	1.02830832731767e-26
chr21-38804399-38806760	3.66770356145758e-32	0.808230641475919	0.295	0.153	1.09065767266352e-26
chr18-58043219-58045998	3.6992633250346e-32	0.540274025128688	0.399	0.251	1.10004253643889e-26
chr16-12900488-12903311	4.37456457934701e-32	0.929591763006671	0.243	0.117	1.30085551983126e-26
chr17-52156452-52157544	5.60321792166781e-32	1.86316601107585	0.067	0.018	1.66621770693051e-26
chr3-127710544-127711593	7.92344027581982e-32	2.1532988995209	0.056	0.012	2.35617758793999e-26
chr9-42850975-42853061	8.74861099232037e-32	1.10363143715534	0.157	0.067	2.60155695356432e-26
chr1-41524778-41526407	9.0891116214e-32	2.10623268388564	0.06	0.013	2.70281094463247e-26
chr3-6860340-6862038	1.14459738882063e-31	0.924859449025939	0.239	0.115	3.40366636318813e-26
chr10-31318210-31321125	1.24057024767111e-31	0.756410477120806	0.292	0.158	3.68905893409461e-26
chr19-57708366-57709607	1.42177228761261e-31	1.10710290480701	0.17	0.074	4.22789581622786e-26
chr6-165985533-165987360	1.69778906656969e-31	1.30707042440044	0.135	0.052	5.04868139147694e-26
chr21-31872274-31875181	1.78366874734738e-31	0.858423499858161	0.25	0.127	5.30406008061196e-26
chr20-10171461-10173789	1.92346879358297e-31	1.02212494489301	0.209	0.096	5.71978068210179e-26
chr13-99124569-99125798	2.17087747669297e-31	2.30271273825324	0.052	0.01	6.45549493489235e-26
chr18-55405699-55406181	4.10111866131104e-31	1.39731623790271	0.094	0.033	1.21954145407674e-25
chr20-1265865-1267524	4.1198954366376e-31	0.89759606184771	0.239	0.118	1.22512506620205e-25
chr7-5692160-5692688	4.43203339904096e-31	1.81972323355597	0.068	0.018	1.31794490780601e-25
chr17-511427-513329	4.46160796221497e-31	1.93177715584693	0.067	0.017	1.32673943650794e-25
chrY-12371927-12372211	5.16816969419054e-31	1.55240291017137	0.077	0.025	1.53684828562205e-25
chr13-107865714-107868659	6.07418669536606e-31	0.80153121419898	0.297	0.156	1.80626874922762e-25
chr10-124091641-124093774	7.15899311916259e-31	0.786076800365838	0.277	0.147	2.12885546585914e-25
chr3-61560561-61563230	9.8082352487393e-31	0.732495358428793	0.334	0.185	2.91665529944711e-25
chr16-3187832-3189693	1.07725781926435e-30	1.77409435271787	0.075	0.021	3.20342003199001e-25
chr18-34221871-34223819	1.46930410104673e-30	0.869876708036262	0.236	0.117	4.36924021920065e-25
chr1-202126360-202126844	1.69696056851343e-30	1.20532368811509	0.101	0.041	5.04621770337702e-25
chr17-80891174-80893203	1.96390713508121e-30	1.53220042202678	0.11	0.036	5.84003136944828e-25
chr20-36306934-36308241	2.01810753780874e-30	1.32351747113597	0.105	0.04	6.00120602303109e-25
chr3-45551182-45551934	2.2014330206701e-30	1.98381248792285	0.064	0.016	6.54635734490626e-25
chr12-6548630-6549340	2.89213985254395e-30	1.98960703851195	0.06	0.015	8.60029843671289e-25
chr8-8373461-8374820	3.03349018245125e-30	1.99222805005439	0.068	0.016	9.02062908575162e-25
chr8-143502139-143503246	3.31274433265659e-30	2.02110694931085	0.059	0.014	9.85104156713424e-25
chr8-26512125-26515334	4.28135892707863e-30	0.803198116798293	0.292	0.157	1.27313914142752e-24
chr7-43111922-43114117	4.92216426323206e-30	0.85867964397746	0.255	0.13	1.46369414262879e-24
chr19-10419180-10420622	6.33187445617644e-30	1.26591634559518	0.155	0.06	1.88289684328428e-24
chr9-83219109-83220366	6.34206235039366e-30	1.22383214597694	0.119	0.046	1.88592639701186e-24
chr1-36425598-36426764	6.37569960814325e-30	2.14773701129531	0.053	0.012	1.89592904107434e-24
chr15-26771609-26773946	6.49099300630174e-30	0.782404372962588	0.281	0.148	1.93021360829793e-24
chr9-98706271-98709699	6.95368985920161e-30	0.87007809823483	0.255	0.129	2.06780484605107e-24
chr19-9362633-9363530	7.98027399461869e-30	2.03264268481293	0.057	0.013	2.37307811723177e-24
chr1-1033691-1034341	9.27661908963154e-30	1.67726745085561	0.073	0.022	2.75856966544555e-24
chr5-139684855-139685323	9.4593003375791e-30	1.7825502619441	0.056	0.016	2.81289322278522e-24
chr7-1567374-1568289	9.80679387394862e-30	1.57390240085732	0.085	0.027	2.91622668070835e-24
chr8-142462408-142462847	1.04316586924186e-29	1.48978759213321	0.076	0.025	3.10204148204714e-24
chr18-57351773-57354544	1.20428743639516e-29	0.847806378032575	0.252	0.129	3.58116546385955e-24
chr17-7703259-7706113	1.34474954978825e-29	0.940048084605598	0.24	0.114	3.99885484121434e-24
chr17-66964136-66966172	1.64104400324078e-29	0.842399894009824	0.201	0.104	4.87993973155704e-24
chr8-35234962-35236859	1.67398638274905e-29	0.970937289315872	0.212	0.101	4.9778998266532e-24
chr3-64684749-64686899	1.85912662160665e-29	0.832064397987293	0.218	0.114	5.52844765213927e-24
chr14-90614678-90616552	2.02010098907511e-29	1.48609279718133	0.122	0.041	6.00713390919286e-24
chr11-92224240-92227541	2.03603913931989e-29	0.794526391212921	0.308	0.165	6.05452886781277e-24
chr8-139214952-139216306	2.21292760693114e-29	1.6784109594055	0.063	0.018	6.58053856617901e-24
chr3-181720053-181720691	2.30480325106229e-29	1.41636787713051	0.073	0.025	6.85374733161891e-24
chr15-77657559-77658646	3.08264937241124e-29	1.8326126920772	0.082	0.022	9.16681278575185e-24
chr9-128214583-128216276	3.34558106535391e-29	1.30634906059063	0.152	0.058	9.94868750242161e-24
chr7-44172-45503	3.58305248185823e-29	1.8523831429835	0.084	0.023	1.06548515042522e-23
chr8-7913289-7913961	4.25206353006529e-29	1.30565867350364	0.088	0.033	1.26442762780846e-23
chr6-117906498-117908956	4.3516222521668e-29	0.736633354245852	0.293	0.161	1.29403320588234e-23
chr3-125989572-125991066	4.79519379517535e-29	1.0041747886779	0.168	0.076	1.4259371884837e-23
chr18-57345586-57347216	4.8164673391774e-29	1.91089513557243	0.064	0.017	1.4322632597165e-23
chr3-120907488-120909309	5.10076949531584e-29	0.807730494103296	0.272	0.141	1.51680562328308e-23
chr2-208186540-208187191	5.26347816379642e-29	1.79733978125791	0.057	0.016	1.56518997461182e-23
chr20-63401210-63402529	5.61680566172676e-29	1.73077762504921	0.093	0.026	1.67025826601636e-23
chr11-12076133-12078154	5.70955913377328e-29	1.77041128993962	0.083	0.024	1.69784018049189e-23
chr6-167202740-167204173	6.29355932747792e-29	1.96314657636238	0.063	0.015	1.87150315009345e-23
chr19-40269816-40270728	6.73422658830593e-29	1.94187569738558	0.067	0.017	2.00254349211136e-23
chr8-132905723-132907200	6.83627965165512e-29	2.12456710017534	0.056	0.012	2.03289080745338e-23
chr7-141441414-141442298	6.88245398456459e-29	1.89042619648489	0.065	0.017	2.046621576482e-23
chr7-5693458-5693821	6.967054815308e-29	1.99841888164443	0.056	0.013	2.07177915631851e-23
chr8-79610537-79613559	7.08626363475202e-29	0.920109003618661	0.251	0.124	2.10722804453894e-23
chr1-247639246-247640059	7.58841905403931e-29	2.02545783568184	0.053	0.012	2.25655299726156e-23
chr11-134275455-134277829	7.77087609272327e-29	0.928576071899277	0.226	0.11	2.31080988194093e-23
chr1-218344889-218346296	9.10195446820383e-29	0.968806375521265	0.175	0.082	2.70662999630084e-23
chr3-11807386-11808556	9.70346607429863e-29	2.18744648036706	0.05	0.01	2.88550029958204e-23
chr16-70714811-70716426	9.71251733723415e-29	0.9181150073943	0.192	0.093	2.88819185553864e-23
chr4-56436821-56437656	1.03023367892865e-28	1.66131860620362	0.078	0.023	3.06358528635656e-23
chr3-197511075-197511449	1.51858128237002e-28	1.88369774437468	0.057	0.015	4.51577478775807e-23
chr18-31684064-31686067	1.52493174785537e-28	0.747529158304974	0.277	0.149	4.53465903996256e-23
chr1-159171103-159173567	1.69802343758797e-28	0.770825061431837	0.289	0.155	5.0493783358866e-23
chr19-18425856-18426360	1.85849601741591e-28	1.77453747954577	0.071	0.02	5.52657243706934e-23
chr3-115623057-115625247	1.9227727121708e-28	1.19856600405718	0.15	0.059	5.71771075872807e-23
chr20-9067322-9069590	2.36549852918313e-28	0.832216178241118	0.224	0.117	7.03423566626128e-23
chr11-45662842-45663248	2.44295939602062e-28	1.84237551523189	0.064	0.017	7.2645794967586e-23
chr11-47204085-47205678	2.62915889423101e-28	1.56689804369296	0.095	0.03	7.81827722059688e-23
chr11-8060524-8061461	2.78327431969345e-28	1.86235380088869	0.068	0.018	8.27656717898602e-23
chr16-49498059-49499444	2.83076610006059e-28	2.06464875418721	0.06	0.014	8.41779253642816e-23
chr3-58487051-58487702	3.08719909929353e-28	1.77228677447004	0.075	0.021	9.18034221758718e-23
chr1-53325893-53328976	3.98260365826681e-28	0.664532299615672	0.344	0.198	1.18429888465149e-22
chr8-4993334-4995131	4.12836334067747e-28	0.9764339204743	0.203	0.095	1.22764314989058e-22
chr8-22692766-22693705	5.89915776893595e-28	1.09537017767747	0.156	0.068	1.75422074743295e-22
chr6-21586750-21589545	5.9780131947244e-28	0.724260979983703	0.319	0.179	1.77766982768881e-22
chr1-89603490-89604121	6.52407464164072e-28	1.92809137907942	0.059	0.015	1.94005102803542e-22
chr2-30939401-30940781	7.30765230289459e-28	2.11845311801289	0.053	0.012	2.17306195000716e-22
chr5-157670530-157672085	8.6172174470748e-28	1.48557019922282	0.094	0.032	2.56248471780174e-22
chr17-30645477-30647043	8.82269157612273e-28	1.4963235212782	0.073	0.024	2.62358614860847e-22
chr15-68930040-68930968	9.73162155766872e-28	1.38514328914933	0.085	0.029	2.89387283936083e-22
chr7-128166516-128169037	1.03878450242098e-27	0.99321573685794	0.204	0.095	3.08901269915923e-22
chr19-35898626-35900714	1.11792220035424e-27	0.778015909712907	0.264	0.141	3.32434288874938e-22
chr8-143343190-143345645	1.15083513315187e-27	1.70393117936667	0.077	0.023	3.42221541875105e-22
chr12-79689407-79691829	1.23030583198291e-27	0.932408471871077	0.149	0.072	3.65853584645093e-22
chr8-10367668-10368528	1.27622741129753e-27	2.24880409070495	0.052	0.011	3.79509192842724e-22
chr14-73536655-73538300	1.5329797542954e-27	1.34546186000864	0.087	0.03	4.55859123575315e-22
chr1-99003702-99005957	1.57876682385765e-27	0.848026229197551	0.236	0.118	4.69474732876903e-22
chr2-115160600-115163240	1.62094875740065e-27	0.878168490036039	0.251	0.123	4.82018290090716e-22
chr6-165987617-165989165	1.65249444513425e-27	0.92571651971576	0.214	0.105	4.91398968160681e-22
chr3-122973826-122976177	1.66531407674347e-27	1.02550283632047	0.175	0.08	4.95211116373051e-22
chr10-52615090-52616746	1.94688516914009e-27	1.95784169026113	0.059	0.014	5.78941348976849e-22
chr11-67044612-67045639	2.01618931449719e-27	1.75167344263713	0.067	0.019	5.995501840734e-22
chr1-150148795-150151045	2.04438751667428e-27	0.749597859759426	0.272	0.145	6.07935427058397e-22
chr12-63667780-63669564	2.30615680860836e-27	0.845411333868682	0.221	0.113	6.8577723786225e-22
chr15-25830572-25832638	2.89506976157825e-27	1.69883287350731	0.077	0.022	8.60901104861e-22
chr14-38207471-38210667	3.0665973896449e-27	0.943263852507507	0.206	0.099	9.11907932563925e-22
chrX-53087304-53089495	3.07118277254287e-27	1.05540211177225	0.16	0.071	9.13271478705528e-22
chr8-35751585-35753142	3.2117378241802e-27	1.89443312645365	0.065	0.016	9.55068053300817e-22
chr15-100720779-100722566	4.08123124061649e-27	1.88454768934663	0.053	0.014	1.21362757155965e-21
chr1-23474934-23475934	4.57024985571141e-27	1.55881443768695	0.083	0.026	1.35904605909319e-21
chr14-41604924-41607622	4.59205262262857e-27	0.841017460955174	0.256	0.13	1.36552950428581e-21
chr7-16753304-16755366	4.60677140128414e-27	0.936875814213876	0.208	0.098	1.36990639805706e-21
chr17-50055047-50057264	4.66433515075918e-27	0.8970926053458	0.235	0.118	1.38702401511096e-21
chr6-101391377-101394290	5.19156611098018e-27	0.820254643540337	0.219	0.115	1.54380563128996e-21
chr19-52856829-52858505	5.24179197963643e-27	0.971673278436849	0.166	0.077	1.55874119740053e-21
chr8-22694264-22695992	5.67468439282348e-27	0.707006907207464	0.31	0.174	1.68746954852513e-21
chr19-9075195-9076056	6.83188686293157e-27	1.43691632662609	0.101	0.035	2.03158453265623e-21
chr1-178952891-178954892	7.52158474958413e-27	1.97277369509547	0.062	0.015	2.23667861381433e-21
chr3-47611596-47612549	8.93344434746985e-27	1.78184822063266	0.064	0.018	2.65652047871841e-21
chr7-26345440-26347151	9.41575210684191e-27	1.57632431483257	0.09	0.029	2.79994337250737e-21
chr16-22813056-22814964	1.09458338334823e-26	1.11707270804096	0.152	0.065	3.25494071539496e-21
chr17-39224720-39226231	1.1107153353171e-26	1.02880669289746	0.138	0.062	3.30291197832575e-21
chr1-66476704-66478573	1.20246785313337e-26	1.98228012564865	0.064	0.015	3.57575460550565e-21
chr17-33291216-33293863	1.20467667119183e-26	0.907233841853506	0.226	0.11	3.58232292358971e-21
chr8-105317574-105319840	1.30600457446973e-26	0.677483474763457	0.272	0.153	3.88363968300915e-21
chr7-24756125-24758062	1.52690878537786e-26	0.726281790160515	0.253	0.137	4.54053811690243e-21
chr11-114869712-114871139	1.54971723378251e-26	2.04115206898203	0.056	0.013	4.60836314375436e-21
chr10-102408695-102409679	1.6815027593992e-26	0.909456916513145	0.2	0.098	5.00025112557021e-21
chr17-42682356-42683171	1.69784050656041e-26	1.0866608527566	0.158	0.068	5.04883435754857e-21
chr9-126498888-126500339	1.74825234462551e-26	1.13022302820604	0.13	0.054	5.19874303216598e-21
chr7-34133365-34134502	2.42192195451153e-26	1.77593192029561	0.066	0.018	7.20202087769185e-21
chr15-31585095-31587092	2.46822499003022e-26	1.70270985712858	0.078	0.022	7.33971128835307e-21
chr8-46145408-46147410	2.53093604612099e-26	1.6293614672666	0.105	0.033	7.52619390162906e-21
chr5-7394970-7397420	2.59064765582539e-26	0.844376606136007	0.222	0.112	7.70375712117485e-21
chr18-5628118-5631061	2.71072842426124e-26	0.729127837720902	0.316	0.175	8.06083890065717e-21
chr4-574860-578441	2.91751419161117e-26	0.736946882822672	0.294	0.162	8.67575360131029e-21
chr10-111723664-111725596	3.04695516337269e-26	2.04387146807334	0.055	0.013	9.0606696302181e-21
chr5-74639830-74642469	3.19518647134538e-26	0.611409397208429	0.358	0.213	9.50146210611033e-21
chr5-5572113-5574656	4.1587232794159e-26	1.39367623581467	0.12	0.043	1.23667122415335e-20
chr7-132575294-132577818	4.29671829065085e-26	0.758522023053933	0.271	0.146	1.27770652465426e-20
chr11-76767829-76769320	4.42010208026573e-26	1.76620611707795	0.068	0.019	1.31439691540446e-20
chr2-109242174-109243410	4.60979384518917e-26	1.71160378480558	0.057	0.016	1.37080517615621e-20
chr9-116985105-116986658	4.70291776024716e-26	1.92302449420195	0.052	0.013	1.39849724852918e-20
chr12-40691974-40693870	5.03604913033174e-26	0.768747696014314	0.271	0.145	1.49755985778849e-20
chr10-104299983-104301247	5.66382089910467e-26	1.43841266571479	0.092	0.032	1.68423909312496e-20
chr19-3880132-3882169	5.83173811367868e-26	0.874113790143041	0.233	0.117	1.7341722993884e-20
chr12-2640232-2641107	6.16085856374369e-26	1.634558226018	0.077	0.024	1.83204218938333e-20
chr21-8214381-8215017	6.27815520410981e-26	1.63740677535145	0.053	0.016	1.86692245673573e-20
chr1-2128152-2128613	6.44563909130982e-26	1.91478311014689	0.057	0.015	1.91672680530462e-20
chr1-120664845-120665374	6.6933494315409e-26	1.75292910966556	0.051	0.014	1.99038793375845e-20
chr2-226798361-226800261	7.31878899864594e-26	0.704788889618331	0.286	0.161	2.17637364694935e-20
chr7-38838605-38840146	8.1472090256774e-26	1.97763584690926	0.053	0.013	2.42271925354764e-20
chr3-141050718-141052141	8.62401401031611e-26	1.06194601391307	0.115	0.052	2.56450579821968e-20
chr2-219307864-219309799	8.74958480682605e-26	0.952785867938624	0.186	0.092	2.60184653483625e-20
chr1-203360429-203362943	8.96431930613035e-26	1.32304788755483	0.125	0.047	2.66570170342537e-20
chr18-79870046-79871087	8.97983051560955e-26	1.6375649459306	0.066	0.02	2.67031424076578e-20
chr1-149938570-149939670	1.10276045558288e-25	1.15911092928107	0.145	0.06	3.27925671155771e-20
chr2-31296677-31298215	1.17206044457935e-25	1.7745027278491	0.064	0.017	3.48533270283671e-20
chr11-124739289-124740764	1.21002283597387e-25	1.01562998347956	0.177	0.08	3.59822070687878e-20
chr1-183416575-183419031	1.38995015146268e-25	0.919481653382587	0.204	0.098	4.13326696640154e-20
chr6-29632241-29633781	1.43973947639469e-25	0.644608305223963	0.341	0.197	4.28132448616537e-20
chr7-1169291-1170200	1.44480178268369e-25	1.51213173588664	0.068	0.022	4.29637816513082e-20
chr14-21086932-21087996	1.51236149239046e-25	1.01648972816325	0.164	0.075	4.49727912269167e-20
chr8-72536293-72538448	1.69465332037313e-25	0.977341007665383	0.187	0.088	5.03935668572715e-20
chr11-118610867-118611206	1.91057322531232e-25	1.34269175347332	0.073	0.026	5.68143338864674e-20
chr2-205563762-205565473	1.98216445104703e-25	2.09137435349981	0.05	0.012	5.89432278478953e-20
chr11-67022128-67024247	2.28903930801607e-25	1.04281730244156	0.174	0.08	6.80687040946123e-20
chr7-121530226-121532019	2.31638185199586e-25	2.01249046456291	0.055	0.013	6.88817838564304e-20
chr12-4908497-4911442	2.37001166495545e-25	0.920984876636706	0.208	0.101	7.04765628784473e-20
chr8-144336297-144338464	2.39528291996428e-25	0.716549484875586	0.318	0.179	7.12280491343937e-20
chr8-103498458-103501927	2.42065577858354e-25	0.786654035097367	0.269	0.142	7.19825567565832e-20
chr8-141805461-141807038	2.58164701549775e-25	1.86264131517898	0.058	0.015	7.67699209704533e-20
chr6-24909143-24911622	2.63087100489923e-25	0.91541785050504	0.203	0.1	7.82336848984875e-20
chr3-4977246-4979992	3.3286646213714e-25	0.597084304530398	0.378	0.226	9.89838341127969e-20
chrY-12661356-12663526	3.51692929039516e-25	1.0819365194984	0.141	0.062	1.04582222922623e-19
chr12-3493147-3494093	3.78117227290759e-25	1.31514025804849	0.11	0.043	1.12439963644998e-19
chr8-10403453-10405365	3.7882746594362e-25	1.48462643673696	0.091	0.03	1.12651165892722e-19
chr2-30230382-30232836	4.13261982785878e-25	0.624159987348151	0.339	0.203	1.22890889297071e-19
chr1-23792719-23793711	4.38389071313034e-25	1.87846854005686	0.067	0.017	1.30362881358214e-19
chr14-28765719-28768554	4.5254201179682e-25	0.573051530403337	0.383	0.233	1.34571512963997e-19
chr8-88326694-88329016	5.26982106994688e-25	0.720217161293926	0.3	0.168	1.56707615192796e-19
chr1-183022101-183024333	5.46290403778157e-25	0.728005886034853	0.273	0.148	1.62449284790703e-19
chr12-13980179-13982324	5.47436682429713e-25	0.893898723044383	0.217	0.107	1.62790151380759e-19
chr10-77501197-77502420	5.61161846693064e-25	1.44343308598312	0.085	0.029	1.66871576027423e-19
chr13-112999038-112999676	5.64654550216723e-25	1.60801917950948	0.053	0.017	1.67910194288846e-19
chr10-21172353-21174835	5.7168311254806e-25	0.770436777539856	0.265	0.14	1.70000263812191e-19
chr8-12566321-12567503	6.87260001718799e-25	1.74877587363982	0.07	0.02	2.04369132191116e-19
chr7-8260777-8262740	7.1339218638729e-25	0.890655657793076	0.204	0.101	2.12140007681616e-19
chrX-1205100-1206684	7.16954068133888e-25	0.983621165621557	0.175	0.082	2.13199197332838e-19
chr22-43860940-43862879	7.44493790851991e-25	1.02039681698622	0.17	0.079	2.21388629598075e-19
chr6-90610164-90612245	7.68414284075804e-25	0.920006054191288	0.188	0.091	2.28501818827054e-19
chr1-20483776-20484385	8.31340802868213e-25	1.09711259910656	0.101	0.043	2.47214151867315e-19
chr11-35418195-35420485	8.48042742469413e-25	0.761336252309759	0.275	0.15	2.52180774242644e-19
chr4-118988680-118989896	9.526006649766e-25	1.83716721873811	0.067	0.017	2.83272954542762e-19
chr15-28993381-28993758	1.01163059746637e-24	1.61973935298337	0.067	0.02	3.0082656750738e-19
chr2-51031498-51033240	1.03572483498923e-24	0.923135065250978	0.204	0.098	3.07991422731077e-19
chr6-117918424-117920578	1.07850786526156e-24	0.928673021010053	0.154	0.073	3.207137268771e-19
chr3-168248664-168250747	1.16215391374524e-24	0.846777839165422	0.191	0.095	3.45587385022593e-19
chr9-115154486-115155508	1.36395595300115e-24	2.05849357389427	0.052	0.012	4.05596853832046e-19
chr17-77365569-77366865	1.41811145578983e-24	1.74537238283269	0.051	0.014	4.21700967385311e-19
chr4-65668109-65669964	1.48451630224149e-24	0.987312997437701	0.174	0.08	4.41447643764949e-19
chr22-44586592-44588025	1.51387036080277e-24	1.90144867814758	0.056	0.014	4.50176601451198e-19
chr2-10918756-10919383	1.52155289907442e-24	1.87336067406328	0.056	0.015	4.52461142491963e-19
chr7-108454503-108456829	1.65077160416658e-24	0.667155990516426	0.333	0.192	4.90886650387807e-19
chr12-41187998-41190717	1.69249670973309e-24	0.920756461017771	0.184	0.087	5.03294361579909e-19
chr10-104641058-104641977	1.69339437492781e-24	1.22731792490749	0.104	0.041	5.03561298483534e-19
chr10-110363380-110365368	1.74151038548626e-24	1.26782702906165	0.096	0.037	5.17869460311277e-19
chr10-3066824-3069335	1.76654004221875e-24	0.761499970358398	0.266	0.141	5.25312479274505e-19
chr17-76492993-76494054	1.80530609247662e-24	1.40054016623972	0.089	0.032	5.36840262107588e-19
chr19-41997501-41998067	1.82104597286162e-24	1.60582916566638	0.069	0.022	5.41520798857915e-19
chr20-24579588-24581226	1.88814783336846e-24	1.62209308991673	0.08	0.025	5.61474744913111e-19
chr5-74363610-74364990	2.09787036051469e-24	2.06736605528805	0.053	0.013	6.23839513365533e-19
chr11-119361169-119361672	2.13968520406606e-24	1.58689853656906	0.073	0.023	6.36273909762716e-19
chr20-9837956-9839574	2.13974580882324e-24	0.716055161070634	0.265	0.145	6.3629193167815e-19
chr16-8712349-8714733	2.14181088194921e-24	0.913588565610125	0.211	0.103	6.36906018343474e-19
chr2-11022475-11024965	2.49991746358981e-24	1.45968543149714	0.11	0.038	7.43395456312774e-19
chr10-110501234-110501500	2.64153855127754e-24	1.84005706177912	0.051	0.013	7.855090359163e-19
chr10-77636854-77638764	2.72766950552419e-24	0.753319105649187	0.269	0.145	8.11121625518717e-19
chr8-118472482-118473836	2.9738748537056e-24	1.81444764198739	0.056	0.015	8.84335217496726e-19
chr19-52934743-52935760	2.99294703056973e-24	1.98200075425299	0.054	0.013	8.9000667258646e-19
chr14-100146651-100146944	3.12067571541236e-24	1.05011281734767	0.086	0.038	9.27989096140742e-19
chr19-45953799-45954948	3.26601542167211e-24	1.22169891469126	0.107	0.043	9.71208473911793e-19
chr19-1851744-1852237	3.27097430334996e-24	1.3394525519715	0.107	0.04	9.7268308663857e-19
chr8-12551413-12552918	3.54736233572221e-24	1.97626374735758	0.056	0.014	1.05487204304904e-18
chr4-46388735-46391165	3.74864988300011e-24	0.854220048671242	0.213	0.107	1.11472851840798e-18
chr5-149729795-149732308	3.99715399048019e-24	0.719708519457713	0.305	0.171	1.18862568784111e-18
chr2-1968552-1969754	4.00768325388227e-24	1.58680293463709	0.05	0.016	1.19175675384046e-18
chr2-158486499-158487625	4.22170954100819e-24	2.07062413385325	0.05	0.012	1.25540132279052e-18
chr3-26622123-26624788	4.38389754159411e-24	0.897765881007228	0.207	0.102	1.30363084414876e-18
chr15-77731041-77731967	4.38450825901623e-24	2.16472035374947	0.052	0.011	1.30381245196714e-18
chrX-23332772-23335494	4.46351002128062e-24	1.23892283433307	0.122	0.047	1.32730504800818e-18
chr8-9931543-9932886	4.81857569202293e-24	1.46079749733976	0.099	0.034	1.43289021638548e-18
chr6-42451284-42453491	5.1901738985996e-24	0.642256166942169	0.344	0.201	1.54339163187877e-18
chr4-25861966-25863785	5.4267774950037e-24	0.965427823254849	0.154	0.073	1.61374997013426e-18
chr14-63044631-63046639	5.4553033409283e-24	0.862959602586645	0.196	0.1	1.62223264388517e-18
chr12-112791205-112793472	5.47403090083826e-24	1.13410488306861	0.148	0.062	1.62780162092047e-18
chr11-795030-795507	5.61420480963426e-24	1.64197337922393	0.069	0.021	1.66948485583132e-18
chr11-6413716-6414139	6.63913820873359e-24	1.7412883259388	0.057	0.016	1.97426725085469e-18
chr11-24496286-24498255	7.83307298628152e-24	0.872379854551377	0.188	0.092	2.32930524778456e-18
chr8-10425046-10427543	8.76149911758391e-24	0.80547877772291	0.249	0.129	2.60538946959769e-18
chr22-45934133-45935500	8.86076482764502e-24	1.62868999575949	0.074	0.023	2.63490791526715e-18
chr12-4268926-4269903	9.07895985119752e-24	0.923709348292415	0.191	0.092	2.69979213303091e-18
chr13-98142086-98144042	9.67159140253029e-24	0.705947112812437	0.272	0.148	2.87602179218763e-18
chr13-112072026-112073759	9.70615562522752e-24	0.766177299315147	0.179	0.098	2.88630008596266e-18
chr8-22057661-22058184	9.81010520772256e-24	1.68981306991679	0.078	0.023	2.91721136541004e-18
chr6-36266506-36268110	1.12786984703005e-23	1.84350268744265	0.063	0.017	3.35392400671633e-18
chr20-49424131-49424996	1.38967826223804e-23	1.11504031392911	0.13	0.057	4.13245845485202e-18
chr13-102399647-102401467	1.50544297651604e-23	0.95524560846258	0.173	0.082	4.4767056704062e-18
chr3-127101119-127103145	1.65916366867311e-23	1.8620834634411	0.068	0.018	4.93382181825985e-18
chr4-78055962-78058133	1.69289631031688e-23	0.905112243237922	0.195	0.096	5.03413190006311e-18
chr16-987683-988194	1.71572265214012e-23	1.26188170932473	0.08	0.031	5.10201013621602e-18
chr19-10416192-10417107	1.96956563975471e-23	0.857486647738205	0.202	0.101	5.85685795162579e-18
chr18-34224095-34225393	2.01111911174377e-23	0.762119265711285	0.234	0.126	5.9804246802102e-18
chr1-232142293-232143627	2.01740769158491e-23	1.24393259206753	0.092	0.036	5.99912490431221e-18
chr4-5887336-5888749	2.06940309196646e-23	0.926743541408818	0.181	0.087	6.15374258651882e-18
chr11-118618881-118620083	2.15221366930053e-23	1.37996655352219	0.101	0.036	6.39999474412561e-18
chr2-60485589-60486859	2.45386132021674e-23	1.88593903092581	0.058	0.015	7.29699833070211e-18
chr10-71996567-71996931	2.53636178648326e-23	1.40596940558645	0.05	0.017	7.54232831722953e-18
chr16-81520755-81522380	2.57104973935385e-23	1.03504033269585	0.136	0.062	7.64547918892177e-18
chr1-205237730-205238405	3.21826698103501e-23	1.89335907801442	0.057	0.015	9.57009615616419e-18
chr1-168584720-168586231	3.25628609660482e-23	1.69952601718623	0.057	0.017	9.68315283975181e-18
chr12-48182774-48185404	3.29803839058368e-23	0.682023212555776	0.311	0.179	9.80731080131089e-18
chr14-72544251-72545102	3.62498036257381e-23	1.75984054539542	0.054	0.015	1.07795316045785e-17
chr11-123653437-123655089	3.66019045110403e-23	0.931469013223646	0.192	0.092	1.0884235140639e-17
chr1-151311361-151312314	3.81861558984463e-23	1.51386681823599	0.064	0.021	1.13553408072092e-17
chr20-63321105-63322994	4.033182945906e-23	1.43467174780794	0.091	0.032	1.19933954625817e-17
chr14-23430116-23431612	4.0347087104873e-23	1.26419800073798	0.092	0.036	1.19979325982019e-17
chr17-8126335-8127096	4.22050816217304e-23	1.34479659389848	0.09	0.033	1.25504407116907e-17
chr13-18212854-18213149	4.35006617558327e-23	1.35242604714888	0.083	0.029	1.29357047850084e-17
chr3-52017389-52017981	4.41404169345445e-23	1.7543764270066	0.062	0.018	1.31259475029916e-17
chr6-119146439-119147732	4.69170757908698e-23	1.73422763155424	0.067	0.019	1.39516369937794e-17
chr2-239024943-239026519	5.06216913472743e-23	1.48026429241689	0.095	0.032	1.50532711125563e-17
chr16-67236065-67236932	5.61203902790557e-23	1.83824275275179	0.05	0.013	1.66884082165022e-17
chr22-38774514-38775875	5.78217634142156e-23	1.73139690595606	0.063	0.018	1.71943421429585e-17
chr1-43582027-43582781	5.97245006051903e-23	1.8730290496833	0.052	0.014	1.77601552959642e-17
chr7-2633804-2634252	6.43000437102768e-23	1.27054223396771	0.097	0.038	1.91207753980376e-17
chr3-18443572-18446087	6.81795673713201e-23	0.739487115839539	0.239	0.127	2.02744215900747e-17
chr20-63501799-63503043	6.88066678511768e-23	1.03283192717484	0.152	0.068	2.04609012055688e-17
chr1-160042013-160042430	6.93189933635827e-23	1.15560763421076	0.059	0.026	2.06132504185419e-17
chr5-176809111-176811489	7.19480370779895e-23	0.844367063710542	0.24	0.123	2.13950438898076e-17
chr12-119156296-119158609	7.56992820012308e-23	1.35122119568355	0.122	0.045	2.2510544090142e-17
chr15-52326525-52327426	7.91366284368598e-23	1.93152152155327	0.052	0.013	2.35327009250121e-17
chr4-5892679-5893449	8.06732090082231e-23	0.979725299843815	0.167	0.079	2.39896308163573e-17
chr16-19167591-19169198	8.1343158245865e-23	0.686012898364512	0.242	0.137	2.41888522812564e-17
chr6-134729193-134730376	8.74184033751343e-23	1.61050036935054	0.055	0.017	2.59954357748569e-17
chr5-151480176-151481280	9.22739185371744e-23	1.43407949726056	0.093	0.033	2.74393106075625e-17
chr1-2545931-2547268	9.53145621040218e-23	0.801318931226711	0.214	0.112	2.83435007037488e-17
chr11-12376842-12378490	1.00521211454507e-22	0.885273903690333	0.17	0.083	2.98917916078039e-17
chr15-77714482-77715508	1.02725868686363e-22	1.90444366905657	0.059	0.015	3.05473861195263e-17
chr10-44978659-44979021	1.06285119580079e-22	1.53980045668064	0.057	0.019	3.16057934392888e-17
chr9-41643456-41644456	1.06422604977998e-22	1.11023478454264	0.112	0.047	3.16466771970972e-17
chr7-98868952-98870640	1.0661503265613e-22	0.86112983733477	0.226	0.116	3.17038990308881e-17
chr19-35120563-35121425	1.07056996950867e-22	1.71595402832041	0.056	0.016	3.18353250692855e-17
chr9-89603037-89603349	1.13888838000584e-22	1.58697768599685	0.065	0.021	3.38668959785575e-17
chr17-4492509-4493494	1.17075019124806e-22	1.53127714214714	0.076	0.025	3.48143642871052e-17
chr19-47752922-47754425	1.19875608594161e-22	1.85076078203183	0.065	0.017	3.56471699764285e-17
chr14-77143130-77143526	1.22427209940708e-22	1.81310658894262	0.056	0.015	3.64059345656483e-17
chr1-18282536-18284477	1.2530131328259e-22	1.49033978547841	0.096	0.032	3.72606009282171e-17
chr3-43872004-43873357	1.25373188817661e-22	1.91179501869274	0.055	0.014	3.72819744123303e-17
chr12-2179741-2180793	1.30587063122367e-22	1.68186051644047	0.059	0.017	3.8832413786572e-17
chr1-15246771-15247737	1.30864375897236e-22	1.2284612087316	0.079	0.031	3.89148777318094e-17
chr2-40449978-40452523	1.33355424510321e-22	0.732085396313989	0.288	0.158	3.96556358757852e-17
chr8-9905426-9906982	1.3645897571442e-22	1.03106622748472	0.169	0.075	4.05785326902458e-17
chr9-135692459-135693706	1.37952915491125e-22	1.14311665229569	0.118	0.05	4.1022782573765e-17
chr2-3348436-3349843	1.39358093357164e-22	1.19176093030029	0.132	0.054	4.14406375054331e-17
chr12-124026468-124027596	1.40199066297823e-22	1.41861830020246	0.085	0.03	4.1690715946851e-17
chr9-129319111-129319731	1.46563254904627e-22	1.66829081690604	0.061	0.018	4.3583221984479e-17
chr4-24469937-24472393	1.5465516750418e-22	0.722300256972759	0.245	0.136	4.59894978503831e-17
chr5-34179364-34180393	1.76368395952459e-22	1.48848783777115	0.057	0.019	5.24463171675908e-17
chr14-82337864-82339594	1.81945103818081e-22	2.07889941842417	0.05	0.012	5.41046516321752e-17
chr2-38720351-38721512	1.92978249338267e-22	1.78007596443084	0.064	0.018	5.73855560492218e-17
chrY-8582326-8584049	1.94428135077264e-22	1.33411310609355	0.058	0.021	5.78167056716559e-17
chr15-41492953-41495075	1.9827036459491e-22	0.962494301069975	0.191	0.093	5.89592617788592e-17
chr19-46737447-46738196	2.03377412372303e-22	1.79171971815805	0.06	0.017	6.04779343623271e-17
chr3-12003539-12005173	2.06557812857568e-22	0.823343700283155	0.223	0.116	6.14236836938294e-17
chr8-49913424-49914009	2.10919055119512e-22	1.65459628020186	0.054	0.017	6.27205775827791e-17
chr1-14824136-14825556	2.3708470124673e-22	1.83484421681782	0.064	0.017	7.05014034403376e-17
chr8-131039925-131042641	2.41334796385859e-22	0.66339833614455	0.266	0.155	7.17652457316702e-17
chr1-208243055-208244727	2.53832304301518e-22	0.723215430362542	0.246	0.137	7.54816046655337e-17
chr1-2304783-2305760	2.5602512396678e-22	1.41268158074908	0.097	0.034	7.61336790637535e-17
chr4-765591-766332	2.69128732944048e-22	1.70530492439732	0.06	0.017	8.00302730581058e-17
chr3-129556991-129557940	2.72317643530981e-22	1.87517968423169	0.055	0.015	8.09785530215207e-17
chr13-109154554-109156838	2.83231921468864e-22	1.50285444776511	0.097	0.033	8.42241100233533e-17
chr13-74132883-74136604	2.91705113267764e-22	0.552131007052913	0.37	0.231	8.67437661222086e-17
chr16-70746067-70747019	3.058989680452e-22	1.24123702772574	0.097	0.039	9.09645643296651e-17
chr9-23682179-23684388	3.13920193136391e-22	1.26409650671915	0.101	0.04	9.33498199925823e-17
chr1-4652595-4652875	3.15024445244007e-22	1.63075853167976	0.057	0.017	9.36781892333198e-17
chr7-90118242-90120432	3.31848038706545e-22	0.872596350487571	0.207	0.102	9.86809875740878e-17
chr1-55049708-55050766	3.35068178363476e-22	1.74779314669561	0.054	0.015	9.96385540635902e-17
chr6-88165487-88167645	3.5869581828861e-22	0.83607132776972	0.204	0.105	1.06664658092847e-16
chr17-226458-228542	3.68090116688895e-22	1.06408511276265	0.165	0.075	1.09458221819543e-16
chr12-132622040-132623055	3.72115052196149e-22	1.56181819006588	0.068	0.021	1.10655108841464e-16
chr16-2511435-2511759	3.83347156132132e-22	1.43005599062507	0.07	0.024	1.139951771247e-16
chr9-128313745-128314628	3.98245324978079e-22	1.92275413818676	0.053	0.014	1.18425415798081e-16
chr5-170861455-170863024	4.04494709924186e-22	0.907781766354739	0.149	0.072	1.20283782900735e-16
chr13-101915833-101918684	4.29930449594055e-22	0.888053323524637	0.164	0.08	1.27847557934885e-16
chr20-59625218-59625847	4.38814301809859e-22	1.68186795021382	0.057	0.017	1.30489331300594e-16
chr14-97179766-97181167	4.48617995897285e-22	1.63599198134599	0.061	0.019	1.33404636203984e-16
chr15-88603867-88605946	4.50031918658213e-22	0.84345826689751	0.212	0.108	1.33825091587555e-16
chr20-6122098-6123642	4.50496642522066e-22	1.07489279665984	0.103	0.045	1.33963285593502e-16
chr1-31382445-31383602	4.65646071928097e-22	1.6793999048083	0.07	0.021	1.38468241117114e-16
chr2-105596334-105598545	4.7235179440252e-22	1.43905976647277	0.093	0.032	1.40462308397889e-16
chr11-133955013-133957753	4.78996652527934e-22	0.63020656656161	0.345	0.207	1.42438276568927e-16
chr16-2707146-2707708	5.15183172348279e-22	1.96349689485342	0.052	0.013	1.53198989594863e-16
chr7-130140702-130142635	5.24683684054955e-22	0.82222005757168	0.226	0.117	1.56024137760054e-16
chr6-109339577-109341119	5.44274977608482e-22	1.57502703449863	0.077	0.025	1.61849961541479e-16
chr11-67031785-67032576	5.6992726695067e-22	1.69365088758232	0.062	0.019	1.69478131518587e-16
chr2-37670893-37672950	5.71882180280047e-22	0.802524605686515	0.216	0.113	1.70059460185517e-16
chr20-30283442-30284585	6.15384106881456e-22	1.00072704265983	0.13	0.058	1.82995541095125e-16
chr6-40585353-40588139	6.25172627141626e-22	0.669003967190551	0.295	0.168	1.85906333787851e-16
chr11-123509345-123511807	6.40521869956026e-22	0.674074231656993	0.315	0.181	1.90470707425084e-16
chr5-133147249-133149188	6.45282323065306e-22	1.67990920009645	0.069	0.021	1.91886313845284e-16
chr14-99245480-99247010	6.5068219081473e-22	1.155557873917	0.076	0.032	1.93492061718195e-16
chr7-2018360-2020471	6.58215366402009e-22	1.02268821404677	0.151	0.07	1.95732187076233e-16
chr9-135086795-135088272	6.94138531512598e-22	0.851809269545672	0.201	0.099	2.06414586838838e-16
chr15-88255193-88258683	7.25580798356347e-22	0.617807319995056	0.34	0.204	2.1576451084563e-16
chr2-230885336-230887113	7.41007434974854e-22	1.00539263967765	0.167	0.076	2.20351898923602e-16
chr10-73850703-73851499	7.41338286346649e-22	1.80036456229077	0.054	0.015	2.2045028353433e-16
chr18-52571012-52572677	7.53497877355888e-22	1.86273234041165	0.06	0.016	2.24066156793566e-16
chr16-67311462-67312298	7.60052711043004e-22	1.9320648389252	0.051	0.012	2.26015354577436e-16
chr16-57371985-57374539	7.61778188115671e-22	0.779844347137921	0.263	0.14	2.26528456243581e-16
chr8-15539644-15540975	7.69912142499712e-22	1.00201871457635	0.153	0.072	2.28947233990854e-16
chr1-89545416-89546761	7.94364508929194e-22	1.62538018054829	0.072	0.023	2.36218585291256e-16
chr8-142509860-142511205	8.09750378457332e-22	1.12726548435033	0.126	0.054	2.407938505411e-16
chr1-9843645-9844928	8.22021578993268e-22	1.06033860415043	0.165	0.075	2.4444291290207e-16
chr3-10474017-10475336	8.31169333505488e-22	1.35747123744595	0.115	0.043	2.4716316236586e-16
chr19-7869962-7870963	8.56200063426262e-22	1.22228119783336	0.115	0.046	2.54606500460941e-16
chr18-5894515-5896484	8.58671237696008e-22	0.782460657549302	0.205	0.108	2.55341348611186e-16
chr13-111114276-111116468	8.89099097142512e-22	0.85198105932098	0.207	0.105	2.64389620319075e-16
chr11-107590442-107592439	9.14970075232325e-22	0.793892452076379	0.21	0.111	2.72082821331686e-16
chr2-88764678-88766578	9.15040632159223e-22	1.07608005920322	0.132	0.058	2.72103802703924e-16
chr16-70691645-70692418	9.22436433815864e-22	0.837594666898946	0.194	0.098	2.74303077450956e-16
chr1-151716117-151717659	9.22560920336617e-22	0.875371267852692	0.187	0.094	2.74340095758659e-16
chr12-78863440-78865716	9.30419023258134e-22	0.924610436855199	0.205	0.101	2.76676844108225e-16
chr8-98437212-98439094	1.03191866224848e-21	1.40434121709935	0.094	0.034	3.06859588755507e-16
chr22-38782482-38783508	1.04632362753137e-21	1.48156243060254	0.093	0.032	3.11143164471747e-16
chr3-127426042-127427314	1.07947081446269e-21	1.08725388208435	0.103	0.045	3.21000077155141e-16
chr9-84989970-84991958	1.11533235306244e-21	0.746372413072693	0.24	0.131	3.31664151165471e-16
chr1-149936206-149937720	1.19119302360618e-21	1.15524656128148	0.109	0.046	3.54222687043723e-16
chr17-72118406-72118815	1.20423921963678e-21	1.49192452287728	0.078	0.026	3.5810220826495e-16
chr14-70186703-70189554	1.28680632500975e-21	0.656200371451804	0.312	0.183	3.82655023255499e-16
chr8-49909411-49911078	1.30448188141367e-21	0.868984780548683	0.197	0.098	3.87911168112219e-16
chr14-85531055-85531965	1.34003520829352e-21	1.35942381285367	0.095	0.034	3.98483589819829e-16
chr9-133126024-133126942	1.38741540747364e-21	1.71269412579542	0.05	0.014	4.12572944889622e-16
chrY-15455616-15456736	1.40002127097388e-21	1.7117682326439	0.052	0.015	4.16321525306962e-16
chr19-10451567-10454647	1.41317482670059e-21	0.807240423965584	0.208	0.108	4.20232971866302e-16
chr7-138917567-138920189	1.52876499595372e-21	1.27917636915318	0.097	0.038	4.54605789316766e-16
chr3-160223942-160226882	1.68117127806742e-21	0.86538272816339	0.221	0.112	4.99926540616354e-16
chr11-117874936-117877152	1.68727501679161e-21	0.727202020417144	0.278	0.155	5.01741597193289e-16
chr14-28773796-28775163	1.79554951998592e-21	0.869711036373937	0.186	0.092	5.33938969659173e-16
chr10-88879637-88881398	1.87523007805673e-21	0.685357447818641	0.261	0.146	5.57633417851574e-16
chr6-10722160-10723723	1.88885517098266e-21	0.569828920070164	0.31	0.189	5.61685084484771e-16
chr8-22622351-22623603	2.08974760997954e-21	1.09916056147487	0.104	0.044	6.21424067284395e-16
chr10-97413546-97414329	2.15613236804432e-21	1.77580820544893	0.061	0.017	6.41164770020603e-16
chr15-28095819-28097299	2.19208445317914e-21	1.33543817886404	0.098	0.036	6.51855769672973e-16
chr8-5633664-5634973	2.38917655216866e-21	1.76878027199098	0.055	0.016	7.1046465296529e-16
chr3-11136716-11137814	2.423715421908e-21	1.48633908555231	0.096	0.032	7.20735407581938e-16
chr1-58248616-58250729	2.48176321681042e-21	0.872083960865521	0.187	0.094	7.3799696425648e-16
chr8-109647625-109647918	2.74017731845074e-21	1.64012506762551	0.059	0.018	8.14841048833058e-16
chr11-14357885-14359483	2.79410720116255e-21	0.807327944094235	0.197	0.101	8.30878070195305e-16
chr5-89826752-89828260	2.82957300751499e-21	1.8579735395476	0.052	0.013	8.41424466098717e-16
chr10-17025421-17026151	3.14975287751314e-21	1.69107124838836	0.054	0.016	9.36635713680328e-16
chr20-58623319-58624549	3.1547491558628e-21	1.40807812227203	0.076	0.027	9.3812144698061e-16
chr3-52021602-52022951	3.22940258470947e-21	1.25458682259236	0.106	0.043	9.60320987809887e-16
chr8-22864347-22866098	3.38061546256044e-21	1.11644682764809	0.145	0.062	1.00528685887067e-15
chr10-44180045-44181250	3.40619338628087e-21	1.78382138411205	0.055	0.015	1.01289291489157e-15
chr19-5435949-5437339	3.41895752129455e-21	0.898088309874093	0.174	0.086	1.01668856019232e-15
chr11-17734401-17736133	3.56616008223173e-21	0.799489782041905	0.219	0.114	1.06046189133308e-15
chr14-93994760-93995915	3.57411496839795e-21	1.42963490091012	0.088	0.031	1.06282741992256e-15
chr3-165195224-165197083	3.70021153949248e-21	0.829696624708281	0.205	0.106	1.1003245050758e-15
chr18-62436378-62437988	3.7224647365487e-21	1.71171441916145	0.054	0.016	1.10694189377801e-15
chr3-18061879-18063207	3.76588838580451e-21	1.68342698837283	0.061	0.018	1.11985469750992e-15
chr17-30599784-30601501	3.80002421330864e-21	0.577360024116135	0.272	0.169	1.13000560026316e-15
chr7-35185372-35187248	3.96661508853845e-21	0.957641748976459	0.184	0.087	1.1795443956485e-15
chr1-148679266-148679802	4.03312909742659e-21	1.31936799047832	0.062	0.023	1.19932353344355e-15
chr7-33903675-33905928	4.03470280187128e-21	0.757683631031393	0.243	0.131	1.19979150278686e-15
chr2-89584878-89585969	4.60441759924724e-21	1.19915951636647	0.1	0.038	1.36920645265295e-15
chr1-57422186-57424938	4.68607693141315e-21	0.752196334926614	0.233	0.127	1.39348932494047e-15
chr3-11211517-11212539	4.69833281293613e-21	1.79804743384879	0.054	0.015	1.39713383191719e-15
chr8-61287648-61289240	4.81758131587413e-21	0.950350031317932	0.157	0.075	1.43259452073886e-15
chr7-101126120-101127238	4.9771900343521e-21	1.41146275703965	0.054	0.019	1.48005704613522e-15
chr17-66691463-66693380	5.10663971438313e-21	1.33123430890295	0.064	0.023	1.51855123858668e-15
chr21-42996866-42997877	5.35111370161691e-21	1.65101583087817	0.061	0.018	1.59124997922242e-15
chr10-4825498-4826846	5.3792473531345e-21	0.919455520707238	0.167	0.08	1.5996160269069e-15
chr9-137453751-137454393	5.4482902720523e-21	1.40515544519384	0.075	0.027	1.62014718161965e-15
chr12-50619943-50621161	5.58977468517836e-21	1.29605944154458	0.076	0.028	1.66222011858212e-15
chr11-22762845-22763821	5.6063143390319e-21	1.85517110981994	0.052	0.014	1.66713848236924e-15
chr11-117673387-117674000	5.66107443108236e-21	1.04992943159697	0.075	0.033	1.6834223814221e-15
chr6-148746326-148748782	5.87442948150288e-21	0.682437795162787	0.255	0.141	1.74686734605555e-15
chr2-119683302-119684748	5.91784059506949e-21	1.24522561392684	0.11	0.043	1.75977642207463e-15
chr17-54899675-54901703	6.03343336854934e-21	1.12916734204628	0.129	0.055	1.79415001393878e-15
chr4-5920894-5922350	6.22706542323807e-21	1.45441830140611	0.094	0.033	1.85172999077746e-15
chr12-6820944-6822451	6.45575340269963e-21	0.750801011027687	0.233	0.126	1.91973447785398e-15
chr15-85749345-85750054	6.72860192672822e-21	1.64568117240013	0.066	0.02	2.00087089774732e-15
chr5-141668841-141669795	6.73943034690639e-21	1.85982733212574	0.058	0.015	2.00409092339886e-15
chr12-27592186-27593574	6.75289040234278e-21	1.65223401249297	0.069	0.021	2.00809351316387e-15
chr17-39208788-39210106	6.86964279406461e-21	1.18289315943132	0.107	0.044	2.0428119383854e-15
chr12-129902310-129904815	6.88727046063952e-21	0.878843866783916	0.196	0.097	2.04805384233945e-15
chrY-7273342-7274959	7.1198062073323e-21	1.1278213964357	0.101	0.043	2.11720253226199e-15
chr21-42530114-42531454	7.85823430657317e-21	1.31236020548389	0.104	0.04	2.33678741927705e-15
chr5-16808889-16810516	7.86556372986483e-21	1.32443714181328	0.103	0.039	2.33896695522245e-15
chr1-37136697-37137721	8.10876145375059e-21	1.87842210611476	0.058	0.015	2.4112861759789e-15
chr11-117204741-117205726	8.68966943487549e-21	1.61427452475216	0.05	0.015	2.58402962051005e-15
chr19-8609032-8610972	8.71134837943967e-21	0.860053429674806	0.182	0.091	2.59047624489722e-15
chr1-110200124-110201877	8.78664425108644e-21	1.3028295523479	0.113	0.044	2.61286682765707e-15
chr9-137083360-137083838	9.18262914190706e-21	1.49301304981671	0.064	0.022	2.73062006267062e-15
chr15-72305255-72307504	9.78426805820407e-21	0.995647271680376	0.165	0.077	2.90952822393203e-15
chr19-42175716-42177695	9.86540117029138e-21	0.679431695542988	0.276	0.157	2.93365461520721e-15
chr9-127942754-127943041	1.04818654029284e-20	1.26385868644967	0.071	0.027	3.116971351138e-15
chr1-2384086-2385564	1.15979083045441e-20	1.29182280179835	0.112	0.043	3.44884679670567e-15
chr12-104672144-104672919	1.22956907390331e-20	1.4190387854551	0.061	0.02	3.65634496368481e-15
chr4-187907514-187908768	1.28654601303042e-20	1.76779508135084	0.054	0.015	3.8257761480283e-15
chr12-80936324-80938089	1.33501582164928e-20	0.884768191104222	0.171	0.085	3.96990984852202e-15
chr6-150865197-150867334	1.34624957643407e-20	0.619626671420503	0.315	0.186	4.00331544045045e-15
chr10-101330263-101332284	1.36451923428336e-20	1.09618118803243	0.125	0.054	4.05764355660375e-15
chr2-98926786-98927590	1.38443930599243e-20	1.92208688661953	0.05	0.013	4.11687947544357e-15
chr8-37378958-37380536	1.39479186747475e-20	1.65806883775477	0.065	0.02	4.1476646804723e-15
chr16-14002576-14003849	1.41287768878663e-20	1.15653681446219	0.135	0.056	4.20144612559104e-15
chr19-12833481-12834704	1.45000404429797e-20	0.954695496373126	0.161	0.077	4.31184802644798e-15
chr2-73008333-73009450	1.47641248823222e-20	1.72347557892812	0.064	0.018	4.39037828800638e-15
chr15-82660177-82661452	1.55887154225824e-20	1.76641233789425	0.058	0.017	4.63558512778248e-15
chr8-141127648-141129553	1.61190338196876e-20	0.635691187204005	0.294	0.17	4.79328484889288e-15
chr18-3604504-3605261	1.82092870459559e-20	1.52515910401944	0.073	0.024	5.41485927028181e-15
chr8-38553421-38554693	1.82395665826429e-20	1.25021769101592	0.107	0.042	5.42386343554735e-15
chr1-42379701-42381304	1.84887974151597e-20	0.718724798753602	0.243	0.133	5.4979767097512e-15
chr7-98462687-98465011	2.07024085488121e-20	1.10184953551553	0.12	0.051	6.15623382534316e-15
chr20-63446112-63446900	2.13021660862474e-20	1.40140179161798	0.097	0.035	6.33458252473521e-15
chr13-71864482-71867630	2.27827066887552e-20	0.971988943578842	0.153	0.071	6.77484792262175e-15
chr7-134618648-134620381	2.3465229162061e-20	1.54033333965624	0.072	0.024	6.97780826546376e-15
chr20-41631615-41632317	2.49250377214497e-20	1.53633834191805	0.064	0.021	7.41190861715205e-15
chr4-48912786-48914873	2.55799210432782e-20	1.21592660729658	0.106	0.044	7.60664996079755e-15
chr20-45087444-45088845	2.5663434879995e-20	1.67058316606242	0.064	0.019	7.63148430339436e-15
chr22-19965554-19966333	2.60266733464783e-20	1.34464757774995	0.055	0.02	7.73949979969556e-15
chr1-37034012-37034997	2.61292058473611e-20	0.895160829480307	0.156	0.077	7.76998968441808e-15
chr3-190513269-190515171	2.62730194422161e-20	0.61170653583832	0.312	0.185	7.81275524549292e-15
chr8-12588059-12588914	2.69680437978078e-20	1.53982743510969	0.067	0.022	8.01943324806651e-15
chr22-44292948-44294482	2.74010862729069e-20	1.82050405606085	0.066	0.018	8.14820622280176e-15
chr4-147786584-147787836	2.82383372646701e-20	1.81558232290446	0.05	0.013	8.39717787572042e-15
chr9-35114079-35114489	2.86533744980305e-20	1.38053589656731	0.075	0.027	8.52059666773033e-15
chr19-7868739-7869826	3.03044595735466e-20	0.748179175021169	0.202	0.107	9.0115765344664e-15
chr11-18720363-18722297	3.15961889421634e-20	0.845056758712007	0.175	0.088	9.39569551335325e-15
chr1-148457992-148459976	3.22401854405371e-20	0.757081290026277	0.179	0.097	9.58719946408165e-15
chr18-23192013-23192928	3.25887733686927e-20	1.05090077088065	0.117	0.052	9.69085835910141e-15
chr8-38029768-38031887	3.28891710887567e-20	0.730795054104265	0.205	0.11	9.7801870283214e-15
chr1-74534151-74535548	3.37660486041963e-20	1.72677738631182	0.054	0.015	1.00409423413327e-14
chr11-133946592-133947614	3.57576938581249e-20	1.05757246652245	0.115	0.052	1.06331939072029e-14
chr19-38667176-38668115	3.8865784134956e-20	1.55654949409266	0.059	0.019	1.15574404966436e-14
chr15-62683086-62684923	3.90987233700281e-20	1.62365058813196	0.057	0.018	1.16267091710985e-14
chr5-102753957-102756305	3.93589327264145e-20	0.805009264069135	0.183	0.093	1.17040871069884e-14
chr20-41643195-41643960	4.03396547186077e-20	1.69694334493626	0.05	0.015	1.19957224443629e-14
chr7-45574052-45575304	4.07292811184113e-20	0.984561376306537	0.141	0.065	1.21115848676197e-14
chr5-80257244-80258195	4.18604271664396e-20	1.45101179069287	0.072	0.025	1.24479515056298e-14
chr8-93699574-93701468	4.38549103612981e-20	0.781159195438667	0.209	0.109	1.30410469843185e-14
chr1-201882576-201883223	4.47522321861704e-20	1.39924345406699	0.085	0.031	1.33078817807371e-14
chr1-190474566-190475178	4.5522767140894e-20	1.43053042233858	0.072	0.025	1.35370142191534e-14
chr7-137886393-137887345	4.66332657465431e-20	1.83492163671766	0.056	0.015	1.3867240968518e-14
chr1-154176082-154178417	4.67483021240329e-20	1.36352702632477	0.109	0.04	1.39014491060194e-14
chr12-57737635-57739150	4.73252822131324e-20	0.849163311986159	0.18	0.09	1.40730245211547e-14
chr15-80955533-80956253	4.78261971888662e-20	1.67123506504212	0.055	0.017	1.42219806056588e-14
chr2-239629920-239631284	4.8601537939946e-20	1.6821237836052	0.068	0.02	1.44525421341259e-14
chr1-6259800-6262023	4.90117442937777e-20	0.875861705664972	0.166	0.082	1.45745243771521e-14
chr10-97849093-97850791	5.00587945805902e-20	0.948108637923436	0.163	0.078	1.48858836268409e-14
chr2-10835187-10835622	5.19768347831164e-20	1.51346439488862	0.064	0.021	1.54562474057858e-14
chr14-61811809-61813488	5.27205160747189e-20	0.889494754306957	0.171	0.085	1.5677394424107e-14
chr22-39689231-39691444	5.43697628376052e-20	1.18225486450528	0.12	0.049	1.6167827635493e-14
chr3-172709405-172711618	5.44996378283977e-20	0.747621174885589	0.249	0.136	1.6206448301755e-14
chr5-141508209-141509374	5.49612060307704e-20	0.982272598502035	0.161	0.075	1.63437039149581e-14
chr3-127170635-127171517	5.65280230486456e-20	1.53451543620267	0.051	0.017	1.68096251579297e-14
chr3-170613888-170614989	5.66934503139673e-20	1.66990689879288	0.067	0.02	1.68588179329638e-14
chr9-119176945-119178267	5.78503678226373e-20	0.907421917920494	0.122	0.061	1.7202848178682e-14
chr7-132182754-132184485	5.9732054249228e-20	1.82088221842001	0.051	0.014	1.77624015079844e-14
chr17-64777748-64779062	6.0150025813441e-20	1.08065080905318	0.138	0.06	1.78866928760913e-14
chr15-48810291-48811846	6.1812226881578e-20	0.663424862185712	0.269	0.153	1.83809782833211e-14
chr3-9802918-9804051	6.38509086236272e-20	1.65316133895793	0.066	0.02	1.89872169955908e-14
chr5-142324299-142326652	6.44460976901228e-20	0.629613176032775	0.326	0.192	1.91642071779164e-14
chr8-141306985-141308866	6.58809780834024e-20	0.683362810968921	0.247	0.137	1.95908946907052e-14
chr16-9047458-9048516	6.69803104417249e-20	1.13514815284773	0.11	0.046	1.99178009554348e-14
chr22-37425855-37427873	6.72907908484225e-20	0.8614427109337	0.182	0.092	2.00101278930137e-14
chr3-10194106-10194754	6.9457583581581e-20	1.2246579679706	0.086	0.035	2.06544627144876e-14
chr1-223362903-223365390	7.07984667966264e-20	0.636934898396155	0.288	0.167	2.10531984743792e-14
chr4-38667088-38667410	7.51997384539851e-20	1.14237175610268	0.083	0.034	2.23619958245846e-14
chr8-144265938-144267231	7.68397296782184e-20	0.898606206073028	0.127	0.061	2.28496767349525e-14
chr6-3209124-3209653	7.73291758290241e-20	1.63099198432528	0.057	0.017	2.29952223579252e-14
chr12-123077218-123078975	7.90605862702981e-20	1.11482918795943	0.139	0.059	2.3510088418026e-14
chr2-152097358-152099731	7.99976710258139e-20	0.918693049944948	0.17	0.084	2.37887474376042e-14
chr3-127688136-127689474	8.07746224442466e-20	1.08985705478772	0.107	0.046	2.40197879270007e-14
chr15-31953227-31955416	8.11849047113878e-20	1.33341964535338	0.119	0.046	2.4141792744216e-14
chr1-230864351-230864890	8.26648572302365e-20	1.77627419706772	0.051	0.014	2.4581883264841e-14
chr17-20532656-20533842	8.38251625972996e-20	1.44916589967006	0.066	0.023	2.49269209512338e-14
chr6-17393077-17394594	8.72743393121794e-20	0.864412524766167	0.194	0.098	2.59525957325842e-14
chr12-99983363-99985503	8.8256940465601e-20	0.766150310776975	0.227	0.121	2.62447898723748e-14
chr8-125388242-125389415	8.89851639058348e-20	0.969258318144011	0.163	0.075	2.64613402203503e-14
chr17-19187899-19188173	8.93306679996012e-20	0.719952454343207	0.199	0.111	2.65640820817054e-14
chr1-93729265-93730518	9.31921920538549e-20	1.54697857508223	0.063	0.02	2.77123757666707e-14
chr7-5599704-5600162	9.54024677761881e-20	1.69361766186427	0.064	0.019	2.83696410376695e-14
chr15-29457019-29458387	1.00753942253621e-19	1.54996275429445	0.068	0.022	2.99609983000748e-14
chr22-29328410-29329496	1.07603501895059e-19	1.28968799099313	0.109	0.042	3.19978381515298e-14
chr4-76896576-76898457	1.20889450667273e-19	1.15154376654677	0.119	0.05	3.59486541660256e-14
chr11-130413235-130414020	1.21480980999498e-19	1.42015643053792	0.078	0.027	3.61245563578588e-14
chr11-67504152-67504687	1.22915838701811e-19	1.21042036518185	0.081	0.033	3.655123712308e-14
chr6-142884871-142885768	1.25395065613019e-19	1.43184963536828	0.064	0.023	3.72884798712123e-14
chr10-116271952-116274608	1.32931075348474e-19	0.831583018062569	0.15	0.078	3.95294480142251e-14
chr12-79126645-79127738	1.33534812178574e-19	1.69633343715884	0.074	0.022	3.97089800279181e-14
chr10-114995491-114997215	1.36917969317365e-19	1.60169314893057	0.058	0.019	4.07150226999661e-14
chr1-184386173-184388157	1.38811659536997e-19	0.577759658421223	0.324	0.199	4.12781455731976e-14
chr11-120666650-120667896	1.40489728978654e-19	1.69722485535229	0.062	0.018	4.17771497269245e-14
chr7-104328025-104329752	1.43410827142275e-19	0.800861646671317	0.148	0.079	4.26457908456441e-14
chr17-79466460-79466921	1.49683917291608e-19	1.69425351704281	0.058	0.017	4.45112071171709e-14
chr12-69965681-69966972	1.49739189642222e-19	1.83043442258353	0.053	0.014	4.45276433455282e-14
chr2-120346590-120347288	1.54403330100252e-19	1.33346907992893	0.08	0.03	4.59146094652517e-14
chr9-38423524-38424762	1.60310168545821e-19	1.06340752270671	0.099	0.044	4.76711142001336e-14
chr2-95301681-95302508	1.686676711637e-19	1.41036523998824	0.097	0.033	5.01563680386072e-14
chr7-50531245-50532540	1.76506733872429e-19	1.58019483907378	0.064	0.021	5.24874544381765e-14
chr4-30719354-30720456	1.76836076844443e-19	0.760850004951141	0.212	0.113	5.25853904990784e-14
chr18-4453679-4456006	1.81036878174474e-19	0.712983219896268	0.24	0.132	5.3834574388987e-14
chr11-123671270-123673091	1.81322615723099e-19	1.56528244810238	0.076	0.025	5.39195435923466e-14
chr12-6225965-6226522	1.89126896210753e-19	1.284157323743	0.077	0.029	5.62402868723991e-14
chr13-97884497-97886070	1.89616179233278e-19	1.64635186947267	0.068	0.02	5.63857839862414e-14
chr16-67923515-67924061	1.90022771481067e-19	1.80070590676111	0.054	0.015	5.6506691509782e-14
chr5-155727554-155730030	1.92082152881547e-19	0.605039311924298	0.304	0.182	5.71190856380797e-14
chr19-13155561-13156006	1.99769159249074e-19	1.72362331353994	0.051	0.015	5.94049553475787e-14
chr22-46660568-46661904	2.13098109245576e-19	1.20442230607374	0.095	0.038	6.33685585501384e-14
chr17-4510391-4511522	2.20794131414617e-19	1.73331776210766	0.054	0.015	6.56571092705018e-14
chr15-63371964-63372682	2.26309780929241e-19	1.65011800029383	0.057	0.017	6.72972869353666e-14
chr7-37031482-37033573	2.27365305998252e-19	1.03405107986635	0.139	0.063	6.76111663140882e-14
chr20-36393889-36394933	2.28935310989495e-19	1.56917123553171	0.051	0.016	6.80780355583242e-14
chr11-65575688-65576133	2.32717502366215e-19	1.50552967515596	0.055	0.018	6.92027382436365e-14
chr1-154324480-154326490	2.36232048817423e-19	0.580187221580939	0.31	0.187	7.02478518927393e-14
chr3-149702637-149703882	2.41135919307115e-19	1.84129860255209	0.05	0.013	7.17061060525183e-14
chr9-89177313-89179172	2.48850281921691e-19	0.92165095324729	0.168	0.081	7.40001106344895e-14
chr1-178536952-178537437	2.53694884735461e-19	1.67500370439037	0.061	0.018	7.54407404840146e-14
chr2-106885263-106887811	2.65995758584196e-19	0.766968486929983	0.255	0.136	7.90986267386653e-14
chr1-91403954-91405004	2.67906449610023e-19	0.804263749406612	0.184	0.096	7.96668051076332e-14
chr8-144588174-144589480	2.7261559224798e-19	1.75132917094334	0.057	0.016	8.10671534355974e-14
chr20-19211359-19213299	2.81294321879082e-19	0.695862949490999	0.201	0.113	8.36479299085389e-14
chr6-21277385-21278705	2.81953833012594e-19	1.52719117770979	0.061	0.02	8.38440474152889e-14
chr15-39919494-39921348	2.82935757261353e-19	0.59206782295369	0.289	0.176	8.4136040265294e-14
chr4-165872358-165875168	2.93096460441039e-19	0.808737423948107	0.168	0.087	8.71575082484308e-14
chr14-34496684-34497922	3.06310660611378e-19	1.18150135845486	0.079	0.032	9.10869885246843e-14
chr14-90490102-90492602	3.07719936275224e-19	0.826926215272412	0.207	0.107	9.15060620102908e-14
chr18-8948137-8949927	3.13488173069805e-19	1.18420598019445	0.124	0.052	9.32213510494217e-14
chr3-49626007-49627135	3.21525444014396e-19	1.5327357729416	0.093	0.03	9.56113782356729e-14
chr15-30903022-30904339	3.25137436167216e-19	0.645296544748077	0.263	0.15	9.66854691181728e-14
chr7-676320-677440	3.3318034960056e-19	1.71284371838873	0.063	0.018	9.90771742000192e-14
chr16-5005887-5007243	3.35630153182289e-19	1.17332565464121	0.112	0.047	9.9805667391511e-14
chr12-1819775-1822396	3.43787867471176e-19	0.963626391200659	0.181	0.086	1.02231510574169e-13
chr9-76458864-76460595	3.51562310867106e-19	1.16686641483404	0.106	0.042	1.0454338125793e-13
chr17-21401940-21402618	3.52167575021149e-19	1.50336131482534	0.064	0.021	1.04723367448889e-13
chr8-11066569-11067405	3.83964163764107e-19	1.5956385035029	0.055	0.017	1.14178655450205e-13
chr17-9885712-9886952	3.86280036113674e-19	1.6975441844513	0.072	0.02	1.14867321779051e-13
chr11-33375678-33377078	3.88310600978348e-19	0.854542171276446	0.182	0.09	1.15471146791729e-13
chr15-90617077-90618588	4.31450939865817e-19	1.47130757244453	0.052	0.018	1.28299703086018e-13
chr2-69143258-69144863	4.33022680690853e-19	1.56619594831047	0.065	0.021	1.28767088511678e-13
chr1-99263759-99265129	4.37993115286007e-19	0.911557046332953	0.156	0.076	1.30245136706369e-13
chr4-171812169-171814213	4.71139599967609e-19	0.94684868437088	0.163	0.078	1.40101840563168e-13
chr9-135075064-135077143	4.84989743514012e-19	0.695846815804012	0.249	0.14	1.44220430049275e-13
chr5-141527889-141529191	4.98762966865195e-19	1.57519678473549	0.065	0.021	1.48316145930769e-13
chr2-212536053-212539580	5.02739696461106e-19	0.464238270479183	0.303	0.201	1.49498698057246e-13
chr8-22054750-22055015	5.03344207289031e-19	1.48571569422616	0.067	0.023	1.49678460233125e-13
chr8-59117301-59120015	5.11966255478696e-19	0.57844006410751	0.274	0.164	1.52242381459189e-13
chr15-40354363-40354963	5.23444004946805e-19	1.23681812169869	0.095	0.037	1.55655496863021e-13
chr17-18410408-18411880	5.71398806337498e-19	1.05596860923724	0.14	0.062	1.69915720242969e-13
chr3-118641093-118641971	5.76640280689302e-19	1.21202239780017	0.095	0.038	1.71474366988017e-13
chr2-127083891-127084531	5.79900317684719e-19	1.60082467962972	0.058	0.018	1.72443797669269e-13
chr9-99367979-99369439	5.80286747301168e-19	1.14126034565793	0.101	0.041	1.72558709471454e-13
chr5-94793021-94794175	6.06172465329499e-19	1.73978199162351	0.053	0.015	1.80256293670102e-13
chr2-63650256-63652841	6.39640457660234e-19	1.57340290384785	0.084	0.027	1.90208603613508e-13
chr17-1108545-1109731	6.44973906211247e-19	0.881196060137971	0.142	0.072	1.91794600542226e-13
chr8-113431991-113432898	6.49698429308383e-19	0.916750845099636	0.104	0.05	1.93199522526575e-13
chr8-141057869-141060210	6.50331999632225e-19	1.02681573379864	0.141	0.064	1.93387926066635e-13
chr11-86671376-86672743	6.53999078233571e-19	0.80949602036553	0.181	0.094	1.9447839789616e-13
chr11-129312611-129314081	6.54080623754004e-19	1.28233341713826	0.105	0.041	1.94502646924481e-13
chr4-158537783-158538778	6.59783845446256e-19	1.81518213124833	0.057	0.016	1.96198602552662e-13
chr3-11095714-11097197	6.74487898098471e-19	1.08715231883471	0.135	0.059	2.00571117281746e-13
chr16-81697220-81698520	6.85070180480822e-19	0.82868980660603	0.19	0.095	2.03717949429221e-13
chr2-218962878-218963683	7.025146647008e-19	1.00544724421439	0.131	0.061	2.08905380812747e-13
chr17-31609456-31610876	7.10900541620633e-19	1.49288259042686	0.062	0.021	2.11399072260645e-13
chr5-176629458-176631246	7.16485728937151e-19	0.884329978603893	0.174	0.086	2.13059928242583e-13
chr5-157343826-157345902	7.33069749864695e-19	1.19547040584448	0.106	0.045	2.17991485377765e-13
chr17-28746805-28747641	7.35293602115731e-19	0.83692213140709	0.116	0.059	2.18652787873951e-13
chr11-64097400-64097881	7.35903801010073e-19	1.57579116284785	0.064	0.021	2.18834241498764e-13
chr1-26016338-26017442	7.40187415790755e-19	1.32027142905898	0.099	0.037	2.20108051458865e-13
chr11-46277225-46278951	7.51623175921143e-19	0.960229407662712	0.118	0.057	2.23508680577318e-13
chr6-166005267-166007026	7.68522585754637e-19	0.743187333352738	0.211	0.113	2.28534024280685e-13
chr8-63750262-63751016	7.75576693540545e-19	1.81461041257372	0.05	0.013	2.30631690204765e-13
chr1-109739433-109741098	7.9170169601575e-19	0.720143620215787	0.213	0.115	2.35426749940811e-13
chr16-67245859-67247785	8.45447027685215e-19	0.562725810863563	0.31	0.19	2.51408891728697e-13
chr16-23509792-23510940	9.21636878045047e-19	0.704071951868382	0.22	0.123	2.74065315150499e-13
chr15-28023027-28023765	9.23183742003888e-19	1.72375370443001	0.058	0.017	2.74525302992212e-13
chr10-114403302-114404900	9.35744864174168e-19	0.981515254265854	0.102	0.047	2.78260578769744e-13
chr7-158518932-158520083	9.68026660695216e-19	1.68329647355539	0.06	0.018	2.87860152037615e-13
chr12-48999059-49000697	9.74107661893602e-19	1.02998811124255	0.161	0.073	2.89668447201977e-13
chr7-31051675-31053229	9.97358007863803e-19	0.703418115689356	0.198	0.111	2.96582356082443e-13
chr2-226030270-226032728	1.0218243387315e-18	0.796650182129257	0.179	0.094	3.0385785995991e-13
chr2-205728416-205729764	1.02262268539251e-18	1.68159582461606	0.058	0.017	3.040952627098e-13
chr1-156667310-156668409	1.02771318672547e-18	1.28100541464307	0.1	0.038	3.05609014910179e-13
chr6-116764466-116765926	1.04458290572291e-18	1.1873650716507	0.077	0.031	3.1062552950901e-13
chr7-5382014-5383229	1.056746381426e-18	1.37154970440945	0.056	0.02	3.14242557951886e-13
chr13-36431346-36433157	1.05846279633819e-18	0.972166801526758	0.149	0.071	3.14752964821495e-13
chr2-216695457-216695813	1.06018162947069e-18	1.47187446557994	0.055	0.017	3.15264090792439e-13
chr11-20097137-20098336	1.06392886110143e-18	1.58108870871668	0.069	0.022	3.1637839756801e-13
chr21-33379882-33380917	1.0647147994898e-18	1.25205498572193	0.088	0.034	3.16612110494682e-13
chr19-9796129-9796434	1.09942231627343e-18	1.45701812111618	0.058	0.02	3.26933015345598e-13
chr19-41324959-41326638	1.10657886918924e-18	1.03787693708096	0.119	0.054	3.29061145173065e-13
chr2-240764780-240765613	1.12379833613429e-18	1.59637124768135	0.064	0.02	3.3418166361958e-13
chr10-784397-785302	1.12780768185772e-18	1.02585470548659	0.12	0.054	3.35373914738666e-13
chr8-142636666-142637367	1.13590637991605e-18	1.52953491580335	0.06	0.02	3.37782208382877e-13
chr1-155078447-155080141	1.14853896316175e-18	0.712551579967307	0.235	0.131	3.41538734397483e-13
chr4-188126880-188128078	1.16323324548648e-18	1.52840632944732	0.067	0.023	3.45908343743825e-13
chr12-132188491-132190303	1.17661558661285e-18	0.832379900603791	0.176	0.09	3.49887823759889e-13
chr17-7035135-7036775	1.17894208398369e-18	0.718480232032939	0.247	0.136	3.50579649630062e-13
chr6-155170736-155172361	1.20236434332824e-18	0.969503810648771	0.117	0.056	3.57544680046832e-13
chr17-1181026-1182070	1.20980012364571e-18	1.22830367613057	0.125	0.05	3.59755843168276e-13
chr4-7904751-7905297	1.21960184911702e-18	1.64615399130278	0.056	0.018	3.62670562668229e-13
chr11-121043500-121044533	1.2254629418111e-18	1.78309549128144	0.056	0.016	3.64413464080484e-13
chr11-33868658-33870941	1.24730981628162e-18	0.728410324238577	0.186	0.102	3.70910025448034e-13
chr20-24772942-24774023	1.37876806452826e-18	1.64506829198536	0.062	0.019	4.10001501812639e-13
chr20-50560872-50562588	1.38842741590483e-18	1.24852673834178	0.106	0.042	4.12873883812786e-13
chr20-30723274-30725378	1.40047976325413e-18	1.17284741911671	0.076	0.031	4.16457866239353e-13
chr15-89377829-89379405	1.42648328515419e-18	1.19831398066166	0.108	0.043	4.24190481539731e-13
chr11-62920865-62922555	1.47032604488903e-18	0.973944659454801	0.153	0.072	4.37227915316561e-13
chr6-157239857-157240808	1.47489105450252e-18	1.5210991535962	0.066	0.022	4.38585403095306e-13
chr3-34971529-34972974	1.53449506893228e-18	1.86077814324821	0.05	0.013	4.56309729658255e-13
chr15-34582536-34584340	1.54159721294054e-18	0.840615237152082	0.18	0.091	4.58421680017703e-13
chr12-24561510-24564281	1.57540515832952e-18	0.615853197914932	0.288	0.169	4.68475081122132e-13
chr18-46632273-46633035	1.59210218073027e-18	1.87822280787057	0.055	0.014	4.73440241279399e-13
chrX-125203305-125206419	1.61256551087811e-18	0.786854677561565	0.209	0.11	4.79525380838802e-13
chr6-79697259-79698378	1.62835393912116e-18	1.71239826956029	0.054	0.016	4.84220354168582e-13
chr9-127692788-127693581	1.63801834959566e-18	1.58446196677373	0.063	0.02	4.87094240582562e-13
chr14-84825520-84827102	1.83196388068801e-18	1.61486862637989	0.065	0.02	5.44767435272433e-13
chr8-1902665-1903382	1.85485437619546e-18	1.64173132903883	0.065	0.02	5.51574336140491e-13
chr15-72236806-72237834	1.91438204779175e-18	1.39478018311317	0.075	0.027	5.69275960787738e-13
chr2-162838002-162840013	1.93619786768265e-18	0.987152181023697	0.148	0.069	5.75763287517055e-13
chr20-5910700-5912005	1.95580119336012e-18	0.783210037885758	0.206	0.107	5.81592689267113e-13
chr9-126722181-126724348	1.98322053488965e-18	0.879503000519582	0.191	0.096	5.89746324019066e-13
chr22-43376770-43378409	2.02866240990032e-18	1.72743528607221	0.067	0.019	6.03259283507238e-13
chr14-101073026-101073687	2.07981442787684e-18	1.47246061299205	0.065	0.022	6.18470256788881e-13
chr1-25932758-25934560	2.12844288365056e-18	1.13767727772289	0.136	0.058	6.32930803425399e-13
chr3-126520704-126522598	2.12966507016327e-18	1.15883061622178	0.134	0.057	6.33294242584312e-13
chr10-84178941-84179773	2.13117900817606e-18	1.17930064051403	0.092	0.038	6.33744439303298e-13
chr7-103119889-103121043	2.16684234985245e-18	1.55955849081172	0.055	0.017	6.44349575890923e-13
chr3-157436631-157438668	2.22994361519856e-18	0.956652694756675	0.119	0.055	6.63113872964364e-13
chr1-184143147-184144553	2.25064599921078e-18	1.48339916873739	0.075	0.025	6.6927009949331e-13
chr4-3369036-3369582	2.27310821623084e-18	1.55902913518014	0.052	0.017	6.75949644044132e-13
chr6-15768569-15770604	2.29045454296706e-18	1.67199967554309	0.055	0.017	6.81107886533029e-13
chr12-49564787-49565938	2.35207131369018e-18	1.21685086440514	0.108	0.044	6.99430742409421e-13
chr3-140467599-140468757	2.37567628439504e-18	1.72480770886128	0.05	0.015	7.06450105337984e-13
chr11-134033501-134034442	2.37811967312869e-18	0.83624110486804	0.179	0.091	7.07176690958933e-13
chr15-31483192-31483999	2.38577444591105e-18	1.41602281654927	0.065	0.023	7.09452975431677e-13
chr1-110490576-110491699	2.42218442501978e-18	1.52245996432718	0.063	0.021	7.20280138099283e-13
chr1-115088620-115090615	2.44867970073625e-18	1.11263096423326	0.083	0.035	7.28158985248538e-13
chr5-68948591-68950496	2.52863438418117e-18	1.54882626183611	0.082	0.027	7.51934949555188e-13
chr19-3868064-3869471	2.56224834727653e-18	1.08746577219837	0.101	0.044	7.61930666532929e-13
chr3-64687383-64688448	2.57501002129885e-18	0.829883237458718	0.138	0.07	7.65725580013595e-13
chr1-9851850-9853258	2.60780396564686e-18	0.986786403995629	0.164	0.076	7.75477449656475e-13
chr1-110150014-110151664	2.64948534058788e-18	0.925782562627945	0.152	0.075	7.87872156759938e-13
chr5-133610766-133612964	2.65281197345141e-18	0.870422500191546	0.182	0.09	7.888613909213e-13
chr13-93226444-93228799	2.6584866449206e-18	0.729249376558869	0.245	0.133	7.90548856626748e-13
chr5-111223424-111225254	2.67135178905271e-18	0.742302447922773	0.233	0.128	7.94374538807027e-13
chr12-4044905-4046776	2.72387718358969e-18	1.5697982252924	0.05	0.016	8.099939103297e-13
chr17-7884749-7886331	2.85574255905971e-18	0.789587504197772	0.171	0.088	8.49206453302468e-13
chr9-100428848-100429624	2.89383227333274e-18	1.46679311232528	0.064	0.022	8.60533115456409e-13
chr5-175796196-175797996	2.93395849939714e-18	0.719195849457288	0.227	0.123	8.72465371048729e-13
chr18-77249328-77251875	3.00435087676581e-18	0.979928528444014	0.114	0.052	8.93397811522096e-13
chr8-140732556-140734051	3.01280084508251e-18	1.76569262496316	0.058	0.016	8.95910561700495e-13
chr14-85529798-85530425	3.02897988207482e-18	1.31746673943899	0.084	0.031	9.00721689572826e-13
chr16-87517276-87518914	3.0664350127423e-18	1.19403540053266	0.116	0.047	9.11859646869153e-13
chr7-22564739-22565890	3.08658269927581e-18	1.08021628950807	0.088	0.038	9.17850924118248e-13
chr11-18768233-18769321	3.152139246202e-18	1.36059880966948	0.079	0.029	9.37345343364596e-13
chr21-31989675-31990405	3.17196694532385e-18	1.75669743051542	0.05	0.014	9.43241466597063e-13
chr9-89224265-89225375	3.17328573841501e-18	1.10279165645724	0.064	0.028	9.43633633460995e-13
chr13-95643490-95645097	3.18726033711825e-18	0.754127599155794	0.206	0.112	9.47789231928181e-13
chr3-195804435-195805217	3.18994709132875e-18	1.19817044249979	0.06	0.024	9.48588186654248e-13
chr11-46294773-46296077	3.29849927305654e-18	0.827118083515752	0.175	0.091	9.80868131830277e-13
chr4-121785033-121786606	3.30140191566213e-18	1.52002167357615	0.076	0.025	9.81731284856617e-13
chr12-30979833-30980615	3.35193649925426e-18	1.50955847407653	0.062	0.021	9.96758652910241e-13
chr2-50346084-50348012	3.45023214521076e-18	1.02846739564068	0.137	0.061	1.02598863255703e-12
chr3-25477980-25478974	3.55596847097801e-18	1.70649600279876	0.063	0.018	1.05743123227779e-12
chr19-2424753-2425569	3.56111491419873e-18	1.20821973701959	0.085	0.034	1.05896161980545e-12
chr16-24174026-24175506	3.79208737218756e-18	1.43490773398821	0.079	0.028	1.12764543769267e-12
chr1-68383870-68385249	3.80226996960244e-18	1.16850170143598	0.108	0.045	1.13067341632074e-12
chr4-2406786-2407652	3.8513633565596e-18	1.74427774146462	0.058	0.017	1.14527221861342e-12
chr5-159456769-159457879	3.91410394488583e-18	1.83050089606257	0.052	0.014	1.16392926188281e-12
chr17-50620739-50621875	3.97209768782096e-18	1.25752785523105	0.11	0.044	1.18117474523194e-12
chr12-132593673-132594351	3.98671143305028e-18	0.943204348840132	0.114	0.054	1.18552040542329e-12
chr8-64372963-64373533	4.00089881651277e-18	1.06738015840991	0.111	0.049	1.18973927926877e-12
chr17-41265323-41265529	4.0445650898514e-18	0.987054758223211	0.06	0.028	1.20272423163893e-12
chr6-26031655-26034291	4.05300641827839e-18	0.54525098106479	0.339	0.211	1.20523441259061e-12
chr10-77337798-77339600	4.05914190882911e-18	1.39472623191463	0.1	0.035	1.2070589111447e-12
chr19-53958101-53959606	4.06727388705246e-18	0.906222583685428	0.152	0.075	1.20947710124502e-12
chr10-81873973-81876928	4.06896851570035e-18	0.693954928128751	0.266	0.149	1.20998102957678e-12
chr20-36268560-36269332	4.14844037845911e-18	1.71107279665289	0.053	0.016	1.23361341846163e-12
chr5-66595779-66597779	4.24492536921964e-18	0.704151411696254	0.242	0.134	1.26230496719411e-12
chr7-36985414-36987398	4.25219186984988e-18	0.810451724530351	0.199	0.105	1.26446579195352e-12
chr20-41691883-41694283	4.29216335310531e-18	0.515759244435141	0.33	0.212	1.27635203198622e-12
chr20-42198568-42199686	4.50894149995629e-18	1.71801197124534	0.05	0.014	1.340814915959e-12
chr2-223612336-223613842	4.59024511128504e-18	0.91981281523174	0.157	0.078	1.36499200825261e-12
chr12-3168086-3169187	4.59848947186262e-18	1.61621885213083	0.054	0.017	1.36744361726884e-12
chr5-75052375-75054496	4.67990144602828e-18	0.813353017267191	0.193	0.101	1.39165293320254e-12
chr2-16718144-16719251	4.82114224565482e-18	1.66942467011225	0.055	0.017	1.43365342730588e-12
chr7-151875192-151878610	4.82132936963721e-18	0.627590127428401	0.329	0.193	1.43370907199028e-12
chr15-84079406-84080974	4.8604654771461e-18	1.03605079062878	0.116	0.052	1.44534689800798e-12
chr2-203533412-203535894	4.87583842895386e-18	0.582104021635351	0.305	0.183	1.44991832194115e-12
chr1-171141374-171143367	4.97784961645411e-18	0.942969209616217	0.096	0.045	1.48025318474573e-12
chr11-11444063-11446074	5.020473385317e-18	1.42857498728706	0.083	0.029	1.49292812964494e-12
chr15-97521311-97522873	5.06079614697802e-18	1.33495339787289	0.071	0.026	1.50491882863456e-12
chr6-36839189-36841202	5.17437056455172e-18	0.842617532406819	0.197	0.101	1.53869222603961e-12
chr5-14581252-14583129	5.1884227774953e-18	0.652243582505395	0.241	0.139	1.54287090449822e-12
chr1-154329561-154329965	5.35932242106896e-18	1.43932665438237	0.068	0.024	1.59369098970843e-12
chr8-9962740-9964654	5.36656745346124e-18	1.26120294001554	0.1	0.04	1.59584543050086e-12
chr10-31706621-31708467	5.39457905258675e-18	0.886843094909773	0.155	0.077	1.60417518370962e-12
chr1-213418260-213419195	5.41674339607565e-18	1.79657334967423	0.053	0.015	1.61076615020422e-12
chr20-54474506-54476926	5.65178328199223e-18	0.825612104027202	0.182	0.092	1.68065949099947e-12
chr12-4959938-4960917	5.9436088257069e-18	1.34137453093226	0.09	0.034	1.76743906928281e-12
chr5-93583979-93585116	6.08756125453169e-18	0.752944003500875	0.177	0.096	1.81024591513758e-12
chr19-3800859-3802160	6.10959344268998e-18	1.03303029115636	0.123	0.055	1.81679758286583e-12
chr11-20668749-20670824	6.11346940689059e-18	1.03405896606272	0.141	0.062	1.81795017058824e-12
chr9-124010887-124011966	6.14900228327435e-18	0.786609975678703	0.208	0.11	1.82851651097273e-12
chr11-61717674-61719314	6.28107512900332e-18	0.932279692514798	0.142	0.069	1.86779074896146e-12
chr1-41385532-41386208	6.37580480319825e-18	1.64908052654451	0.056	0.017	1.89596032271746e-12
chr4-78092235-78094034	6.51215744920655e-18	1.59494710874603	0.065	0.02	1.93650723635565e-12
chr1-144411890-144413415	6.52187770229722e-18	0.812288010329467	0.185	0.095	1.93939772857672e-12
chr6-155219228-155220613	6.73075564160465e-18	0.959914383244875	0.107	0.049	2.00151134363269e-12
chr1-23576982-23578183	7.11089120201098e-18	1.61148280850093	0.054	0.017	2.1145514949596e-12
chr17-43406389-43407639	7.33343178305077e-18	1.3787525473201	0.088	0.032	2.18072794246224e-12
chr3-43997872-43999483	7.34311032710921e-18	0.766311001844867	0.207	0.11	2.18360603175181e-12
chr17-1179630-1180600	7.41907023409376e-18	0.690835694884736	0.24	0.133	2.20619407737199e-12
chr8-143429438-143429804	7.49171843501206e-18	1.08671404387157	0.062	0.026	2.22779732758267e-12
chr7-24572396-24574584	7.49475437032743e-18	0.639809862362429	0.267	0.156	2.22870011759553e-12
chr2-105398376-105399801	7.90675312921154e-18	1.09786953508964	0.122	0.052	2.35121536452738e-12
chr2-24049064-24050493	7.90733233043545e-18	0.944217822270708	0.151	0.072	2.35138760043693e-12
chr10-18139961-18141805	8.00319006251403e-18	0.877457283219497	0.159	0.078	2.37989262250967e-12
chr19-10299365-10300225	8.02630847386467e-18	1.59198585143505	0.064	0.02	2.38676729825619e-12
chr2-108661450-108663016	8.03499853105057e-18	1.15960461893879	0.097	0.04	2.38935144318145e-12
chr19-48492597-48494110	8.06272379725211e-18	0.467351250022722	0.366	0.24	2.39759605014126e-12
chr11-12149147-12150234	8.12758259970533e-18	1.73520194548721	0.059	0.017	2.41688298250917e-12
chr6-7267140-7268469	8.1441005162627e-18	1.26897299172877	0.095	0.037	2.42179488232001e-12
chr6-43972301-43973572	8.17615086756008e-18	1.16791287251683	0.095	0.038	2.43132563118461e-12
chr17-12789116-12791444	8.21441692620731e-18	0.820787589477491	0.192	0.1	2.44270473251242e-12
chr2-70766634-70768628	8.27001348207955e-18	0.753351687102274	0.219	0.117	2.45923736913903e-12
chr6-75205040-75206320	8.30100442253313e-18	1.24497734763337	0.079	0.031	2.46845308311983e-12
chr5-141513017-141514427	8.33752859202744e-18	0.698222464664229	0.274	0.153	2.47931420235401e-12
chr17-9644534-9646890	8.40390931244439e-18	0.991176745999189	0.15	0.069	2.49905370442296e-12
chrX-74923835-74926048	8.56679887622403e-18	0.857948760462987	0.165	0.084	2.54749184822499e-12
chr22-50260433-50261944	8.67763047078153e-18	0.825348330287303	0.183	0.094	2.58044961783536e-12
chr20-44805809-44806499	8.69300963743821e-18	1.04046060907308	0.128	0.058	2.58502288986573e-12
chr17-16485515-16487013	8.79497145232971e-18	1.00361471218057	0.132	0.061	2.61534307083638e-12
chr8-30127072-30128617	8.82384570376614e-18	1.97176158777943	0.051	0.013	2.62392934923753e-12
chr3-156825571-156827079	8.83713674048142e-18	0.691438712242522	0.221	0.124	2.62788167824348e-12
chr15-89408717-89409451	8.89546062037007e-18	1.42279549803841	0.058	0.021	2.64522533375821e-12
chr12-62766439-62768036	9.00997082803577e-18	1.34361280686737	0.064	0.023	2.67927700519134e-12
chr14-88823880-88825905	9.03359332123467e-18	0.681355985668636	0.253	0.144	2.68630157874891e-12
chr14-105167293-105169400	9.09260056899263e-18	0.812896713617259	0.209	0.109	2.7038484460002e-12
chr15-61227225-61229829	9.12794579217742e-18	0.721438987193133	0.222	0.123	2.71435898432821e-12
chr18-46718214-46719156	9.17572242914442e-18	1.56529664265224	0.057	0.018	2.72856622730982e-12
chr18-43115131-43116265	9.21036023613138e-18	1.2725347697499	0.076	0.029	2.73886640269792e-12
chr6-24125447-24127187	9.21777735865459e-18	0.863032667072306	0.154	0.078	2.7410720175884e-12
chr5-132012675-132013688	9.68066484851749e-18	1.19934809776998	0.079	0.032	2.87871994467395e-12
chrX-23742240-23743873	9.74657909191396e-18	0.876640905209882	0.15	0.075	2.89832073140427e-12
chr22-20792747-20794463	9.86834074197642e-18	1.64574582754606	0.055	0.017	2.93452874976005e-12
chr11-66418080-66418579	1.04343379320995e-17	1.15111669382135	0.102	0.042	3.10283820219256e-12
chr6-152379950-152381739	1.06158676917412e-17	0.868384668568011	0.141	0.071	3.1568193437577e-12
chr7-26375836-26377564	1.08332546647557e-17	0.679548773574905	0.239	0.137	3.22146327314909e-12
chr18-62483897-62486035	1.08885347223565e-17	1.50254639285395	0.072	0.024	3.23790179331771e-12
chr7-98167451-98168870	1.11431493988815e-17	1.19177531781477	0.094	0.038	3.3136160504466e-12
chr2-161624008-161626273	1.12129238881319e-17	0.911998834664917	0.156	0.077	3.334364750766e-12
chr3-11153917-11155744	1.13715289323242e-17	0.901472384962625	0.186	0.089	3.38152881554737e-12
chr9-122125833-122127754	1.14092266013332e-17	1.04779218880728	0.138	0.061	3.39273889598524e-12
chr16-77787794-77789232	1.1438691957986e-17	0.767694836610505	0.183	0.098	3.40150095016237e-12
chr19-5434963-5435726	1.16555553559564e-17	1.6005889963146	0.053	0.017	3.46598918509006e-12
chr4-147731365-147732821	1.17731793679532e-17	0.865100657089383	0.159	0.081	3.50096680228952e-12
chr1-145280278-145281785	1.25945234286552e-17	0.763481013788757	0.192	0.104	3.74520824293234e-12
chr7-136868256-136869986	1.29671228936125e-17	1.08920754368973	0.118	0.051	3.85600740062775e-12
chr9-17578591-17579827	1.31119527415264e-17	0.934199069870955	0.155	0.075	3.89907516284221e-12
chr7-44324729-44326266	1.35795238418347e-17	0.865524048045444	0.179	0.09	4.03811584579869e-12
chr1-181117216-181118397	1.3608423746293e-17	1.34989649788262	0.069	0.026	4.04670975258766e-12
chr18-46754851-46755923	1.41070908800265e-17	1.27132094475987	0.09	0.034	4.19499740081172e-12
chr10-87659163-87660599	1.41842463768151e-17	1.03850623953456	0.097	0.044	4.21794097658074e-12
chr1-107139758-107142442	1.43764991595205e-17	0.76088879143917	0.19	0.102	4.27511080206829e-12
chr9-135216326-135217477	1.44188637281464e-17	1.55182477574294	0.071	0.023	4.28770866911145e-12
chr1-50047603-50049028	1.44395714962352e-17	1.20216168666414	0.087	0.035	4.29386649669247e-12
chr6-151445645-151446714	1.44671331248111e-17	1.64369099868893	0.051	0.016	4.30206244305883e-12
chr10-113176139-113178365	1.46897886748823e-17	0.943680404588489	0.158	0.075	4.36827307867241e-12
chr7-73904267-73905234	1.47052344618941e-17	1.66412985397705	0.051	0.015	4.37286616146453e-12
chr11-46353519-46354093	1.47690056710817e-17	1.4490973992208	0.078	0.027	4.39182967839823e-12
chr1-3778668-3779824	1.52500624124766e-17	1.6491327779578	0.063	0.019	4.53488055947333e-12
chr10-78406341-78407876	1.52574157598982e-17	0.877468839826976	0.174	0.088	4.53706720968941e-12
chr7-19772110-19773991	1.53192664376198e-17	0.972242082113882	0.115	0.054	4.55545962202211e-12
chr5-120463860-120466181	1.5489079695032e-17	0.780647289484562	0.214	0.112	4.60595665075227e-12
chr11-43941620-43943685	1.61924424459829e-17	0.520446226398377	0.291	0.185	4.81511422527705e-12
chr21-43823991-43825430	1.64298450856118e-17	1.42887151298908	0.078	0.027	4.8857101734182e-12
chr11-122655248-122657138	1.64657564301207e-17	0.627568155445476	0.276	0.163	4.89638905811213e-12
chr19-5112718-5114302	1.70764934114898e-17	1.23767980821583	0.083	0.033	5.07800269278791e-12
chr17-16285859-16287976	1.71417135581209e-17	1.12771803225772	0.106	0.045	5.0973970773513e-12
chr12-77323775-77326007	1.73993339293345e-17	0.738661694211043	0.228	0.124	5.17400513189835e-12
chr19-50717911-50719070	1.74256831140607e-17	1.03412815964866	0.12	0.054	5.181840536262e-12
chr20-42154670-42156200	1.74856549464423e-17	1.61840920520572	0.067	0.021	5.19967424011366e-12
chr11-36108910-36111326	1.768983664226e-17	1.26813286984686	0.087	0.033	5.26039134263557e-12
chr5-175443056-175445246	1.76947135585627e-17	1.02278407370546	0.126	0.056	5.26184158148266e-12
chr4-41541300-41542184	1.8368943328485e-17	1.58356291839877	0.06	0.019	5.46233593970494e-12
chr4-118890057-118891112	1.87054251904263e-17	1.57487809521043	0.054	0.017	5.56239487802668e-12
chr5-160479146-160480682	1.87492060912777e-17	1.30827323739694	0.081	0.031	5.57541391695106e-12
chr1-247007434-247008374	1.89039678854326e-17	1.002706872078	0.118	0.053	5.62143512215532e-12
chr5-111735852-111737160	1.90534337335554e-17	1.6708707627717	0.062	0.019	5.66588148247991e-12
chr21-33947224-33949358	1.96755874756079e-17	0.776884237909187	0.194	0.103	5.85089009644657e-12
chr2-43067595-43068620	1.96861745019703e-17	1.05511516399335	0.071	0.032	5.8540383393019e-12
chr7-158358028-158359118	2.01548168589783e-17	1.51602171639434	0.062	0.02	5.99339757972067e-12
chr8-2733427-2734149	2.0720337321461e-17	1.30445768452855	0.071	0.027	6.16156526860821e-12
chr17-76700573-76701864	2.09100496394083e-17	1.10760068662185	0.079	0.034	6.21797964117156e-12
chr6-40348946-40350130	2.10597032986528e-17	1.28518547651341	0.063	0.025	6.26248185051378e-12
chr2-47533564-47535137	2.10930043609955e-17	1.35664358933465	0.061	0.022	6.27238452082052e-12
chr11-133745566-133747808	2.11776307086346e-17	1.46204123667332	0.078	0.027	6.29754968856526e-12
chr20-57748014-57749618	2.13923643047176e-17	0.895014328452353	0.147	0.073	6.36140458856526e-12
chr19-13864630-13866732	2.15040688221168e-17	0.813467555821643	0.165	0.085	6.39462193749523e-12
chr20-63681964-63683032	2.15537133937819e-17	1.42246562275633	0.088	0.031	6.40938464448215e-12
chr19-13398757-13399767	2.23082165250373e-17	1.60349868464284	0.051	0.016	6.63374973161729e-12
chr13-96089586-96092127	2.33448595796461e-17	0.808735118204497	0.193	0.101	6.9420142034802e-12
chr2-170815696-170817699	2.48673605195472e-17	0.685578080894444	0.171	0.1	7.39475726297671e-12
chr2-10488544-10490483	2.49057708332202e-17	1.71435022148371	0.057	0.017	7.40617926113302e-12
chr3-42652526-42652977	2.54795053633425e-17	1.19319606788517	0.056	0.022	7.57678955088643e-12
chr18-74139188-74140302	2.58568219162932e-17	1.50337795879427	0.066	0.022	7.68899141960427e-12
chr19-17679614-17680544	2.61123367712437e-17	1.3682455534751	0.05	0.018	7.7649733609912e-12
chr1-39690823-39692634	2.65833226118158e-17	0.650718097222978	0.263	0.152	7.90502947843043e-12
chr14-77181214-77182748	2.6609228808606e-17	0.887572166481515	0.157	0.077	7.91273315235756e-12
chr20-4225869-4227390	2.67668400575133e-17	1.4089896265496	0.087	0.031	7.95960169422261e-12
chr14-50756921-50758621	2.69966599075914e-17	1.6369864997613	0.052	0.016	8.02794276340063e-12
chr3-39151018-39151530	2.70770581542066e-17	1.29829791077823	0.057	0.021	8.0518506292001e-12
chr18-41389700-41391960	2.71979850882672e-17	1.31935536102976	0.084	0.031	8.08781042972783e-12
chr11-11395870-11397334	2.72308745694869e-17	1.22219631566056	0.097	0.04	8.09759070897918e-12
chr16-12970754-12971778	2.72736253743131e-17	1.22413729110952	0.082	0.032	8.11030343030873e-12
chr3-61563395-61564917	2.73099151916513e-17	0.877158312022458	0.15	0.075	8.12109486071095e-12
chr2-134717353-134719474	2.77346181015495e-17	0.90819270993916	0.148	0.072	8.24738791562158e-12
chr6-136705949-136706882	2.82366686000208e-17	1.2870576050306	0.073	0.028	8.396681668251e-12
chr22-39610155-39611723	2.87614242187996e-17	1.51791011520999	0.075	0.025	8.552727197096e-12
chr12-93108587-93110246	2.95289917479633e-17	1.53232217359209	0.063	0.021	8.78097721810835e-12
chr17-73164233-73166442	3.03343616307559e-17	1.01986540862629	0.131	0.058	9.02046844941463e-12
chr6-101398698-101399789	3.05821902262408e-17	1.02671418122704	0.106	0.048	9.09416474319677e-12
chr1-16951509-16952168	3.06307643638055e-17	0.949954434907938	0.107	0.05	9.10860913733611e-12
chr8-142192342-142193502	3.11883802612552e-17	0.969638083170461	0.165	0.08	9.27442626152893e-12
chr12-8226930-8227973	3.14577734325362e-17	1.05837212256795	0.098	0.042	9.35453517008644e-12
chr16-27689145-27690234	3.21495329562364e-17	1.60138973961365	0.055	0.017	9.56024231613009e-12
chr3-33883323-33884965	3.23693970541781e-17	1.21975524473752	0.092	0.037	9.62562286320684e-12
chr9-128307025-128307970	3.28039553932225e-17	1.53648102032257	0.058	0.019	9.75484660737179e-12
chr7-38630615-38631801	3.28416142573858e-17	0.811656012247492	0.182	0.094	9.76604514849029e-12
chr2-25071731-25072464	3.35510088778124e-17	1.64871389853678	0.063	0.019	9.97699640797731e-12
chr7-47886952-47887797	3.37831867458705e-17	1.23986419535545	0.053	0.021	1.0046038676246e-11
chr17-30567920-30568630	3.41388359494324e-17	1.71419243906311	0.053	0.015	1.01517973686108e-11
chr12-72271313-72273635	3.45212453276777e-17	0.745694101202818	0.212	0.115	1.02655136806009e-11
chr12-55930683-55931046	3.52422882934073e-17	1.56654923119659	0.053	0.018	1.04799287852339e-11
chr5-135497650-135498949	3.54948073338377e-17	1.53327922024331	0.072	0.024	1.05550198672486e-11
chr13-36673212-36675522	3.59390826708956e-17	1.05586608469904	0.135	0.061	1.06871331356789e-11
chr1-184298278-184299740	3.62156210295456e-17	0.970556804752192	0.096	0.045	1.07693667943139e-11
chr2-219638830-219639507	3.74444182463398e-17	1.7002761483517	0.059	0.017	1.11347717650776e-11
chr2-9111754-9112549	3.77619146948688e-17	1.39130859232241	0.069	0.025	1.12291850489838e-11
chr16-5836504-5837733	3.78811872115519e-17	1.61412144062807	0.068	0.021	1.12646528787248e-11
chr8-119415354-119417150	3.80934875843699e-17	0.909704954902564	0.142	0.068	1.13277842159889e-11
chr7-146115300-146117256	3.82756031317341e-17	0.72031063155614	0.249	0.137	1.13819395520775e-11
chr4-10106401-10107449	3.86697119749367e-17	1.04871701450505	0.117	0.053	1.1499134910563e-11
chr18-58185892-58186930	3.93711288423815e-17	1.58560264056524	0.059	0.018	1.17077138416013e-11
chr11-72001829-72002566	3.94432084763084e-17	1.51357729139169	0.062	0.021	1.17291480181829e-11
chr22-23218452-23220850	4.11268697769394e-17	1.2721326757966	0.113	0.044	1.22298150118289e-11
chr3-12193335-12194843	4.13166589260452e-17	1.51128671131624	0.06	0.02	1.22862522315202e-11
chr4-21946848-21949526	4.17683115674384e-17	0.9412795431418	0.156	0.075	1.2420559274186e-11
chr1-82978093-82979482	4.18243773966182e-17	1.65222227881647	0.061	0.018	1.24372314576776e-11
chr16-55910973-55912741	4.1882562452783e-17	1.07454616122902	0.136	0.059	1.24545338314592e-11
chr11-99020352-99021389	4.24494483441205e-17	0.967672798040665	0.121	0.058	1.26231075551944e-11
chr13-30997722-30999204	4.24601854835582e-17	0.921111749240655	0.133	0.064	1.26263004368747e-11
chr2-229369597-229371396	4.28911588021558e-17	1.52985121304298	0.068	0.022	1.27544581106795e-11
chr22-50673065-50675531	4.31882018242569e-17	0.790694953172235	0.209	0.11	1.28427892000756e-11
chr7-132112166-132113215	4.45964065453883e-17	1.4140631647779	0.066	0.024	1.3261544221589e-11
chr11-89062586-89063990	4.69119406958624e-17	0.949082364144352	0.134	0.064	1.39501099808472e-11
chr2-72142722-72143860	4.8751987608412e-17	1.07018206884223	0.09	0.039	1.44972810511383e-11
chr1-75614483-75616797	4.9713792026651e-17	0.701716912831687	0.234	0.13	1.47832909073812e-11
chr7-25365293-25366021	5.00220194487148e-17	1.70757956815861	0.05	0.015	1.48749478794254e-11
chr2-166375173-166376905	5.05802616648851e-17	0.873358594405609	0.142	0.07	1.50409512507635e-11
chr8-142415769-142417495	5.08741431841091e-17	1.14208598835231	0.115	0.049	1.51283422103722e-11
chr10-11017405-11018804	5.09734587603248e-17	0.789684909432666	0.197	0.102	1.51578754846403e-11
chr19-36790989-36792426	5.11180053374905e-17	1.340198353606	0.073	0.027	1.52008590111989e-11
chr2-178193656-178195526	5.25273240967221e-17	0.535517801338269	0.359	0.226	1.56199453119941e-11
chr10-77988838-77989725	5.82399611434206e-17	1.4700125802131	0.058	0.02	1.73187007652967e-11
chr12-99131605-99132269	5.82830540517535e-17	1.27040524480761	0.09	0.035	1.73315152172618e-11
chr8-101287391-101288819	5.8359111513901e-17	1.48360122415959	0.075	0.025	1.73541322726657e-11
chr13-48789963-48791451	5.8658322291787e-17	1.74600940962342	0.056	0.016	1.74431079832641e-11
chr19-3227289-3228963	5.89421799199189e-17	1.06873029576474	0.113	0.05	1.75275181584265e-11
chr1-235908515-235909616	5.91949454963993e-17	1.3840281349566	0.078	0.029	1.76026825523733e-11
chr16-24669291-24671611	5.95393654801179e-17	0.735504300223239	0.235	0.127	1.77051020340917e-11
chr5-10913445-10914539	5.96917156918979e-17	1.48527184396154	0.057	0.02	1.77504061118683e-11
chr17-46950338-46952328	6.27022022505298e-17	1.2404208872208	0.122	0.048	1.86456284788356e-11
chr8-119207679-119209129	6.37022374747577e-17	1.14363512004921	0.106	0.045	1.89430069533937e-11
chr3-161371393-161373252	6.53588399911425e-17	0.681889563685524	0.224	0.129	1.9435627530486e-11
chr11-61587190-61589244	6.69103386161683e-17	1.06917917974276	0.126	0.056	1.98969935736127e-11
chr12-7994688-7995974	6.77650768658865e-17	0.978946044833353	0.132	0.061	2.01511653774549e-11
chr10-48496743-48498229	6.78406214483755e-17	1.35938518096936	0.076	0.029	2.01736299188605e-11
chr1-151727629-151729063	6.86814016567508e-17	0.89397923021883	0.176	0.086	2.04236510478647e-11
chr3-186930075-186932183	6.91679803040194e-17	0.746039728255006	0.209	0.114	2.05683439670457e-11
chr3-151085105-151087360	7.082153041208e-17	0.539205404447506	0.343	0.215	2.10600568555794e-11
chr2-73283334-73285521	7.1317382315944e-17	0.810348010290333	0.204	0.106	2.12075073445276e-11
chr13-112066275-112067333	7.1759213954672e-17	0.641582791896681	0.196	0.116	2.13388939352729e-11
chr9-75038623-75039649	7.26389653428724e-17	1.44317013630921	0.066	0.023	2.16005038460793e-11
chr1-223340970-223342018	7.42949374668575e-17	1.06546071247771	0.105	0.046	2.20929369646445e-11
chr1-39886555-39887319	7.48027258435981e-17	1.07091239474888	0.115	0.051	2.22439369786591e-11
chr17-40176974-40178949	7.48806584270687e-17	0.792018741164555	0.191	0.102	2.22671116351406e-11
chr17-32518914-32520316	7.52164612181834e-17	0.893848125619797	0.16	0.079	2.23669686395288e-11
chr20-32332099-32333535	7.53539696754984e-17	1.47729250810814	0.07	0.024	2.24078592544636e-11
chr2-98771531-98772933	7.64111027587814e-17	1.36131647152108	0.067	0.025	2.27222168051733e-11
chr1-103106342-103109542	7.6600810015498e-17	0.684493278500127	0.216	0.122	2.27786296726886e-11
chr15-22757299-22758690	7.79930601821743e-17	0.917709772010818	0.132	0.064	2.31926403202528e-11
chr20-43656866-43658234	8.03025360224577e-17	0.885934139175999	0.15	0.075	2.38794045319262e-11
chr9-3862308-3864220	8.0370722350332e-17	1.11709247502394	0.1	0.042	2.38996809638735e-11
chr10-89805310-89806398	8.06142447817474e-17	1.68143956581462	0.052	0.015	2.39720967422587e-11
chr1-2529744-2530697	8.51024366210042e-17	0.929811513818954	0.118	0.058	2.53067413731148e-11
chr12-112684914-112687179	8.64994928705787e-17	1.27621795585307	0.105	0.04	2.57221811959383e-11
chr2-130726849-130728807	8.65439983906154e-17	0.793447193805116	0.209	0.11	2.57354157134205e-11
chr5-95283685-95285708	8.9373442153428e-17	0.862689761992324	0.172	0.087	2.65768017462806e-11
chr6-35791985-35792829	8.99538598714636e-17	1.71816819981129	0.061	0.018	2.67493994022574e-11
chr20-64091286-64093271	9.03322156819651e-17	1.03186889334553	0.121	0.055	2.68619103129146e-11
chr12-6765761-6767196	9.68358638634445e-17	0.541402861635652	0.318	0.2	2.87958871653448e-11
chrY-19743782-19745360	9.69103181523606e-17	1.09059620289483	0.088	0.038	2.88180274883312e-11
chr16-70760376-70761739	9.89542472527938e-17	0.892314607531539	0.185	0.091	2.94258265970688e-11
chr22-39364378-39365356	9.91099251175931e-17	1.8012267765401	0.052	0.014	2.94721202123684e-11
chr17-42174194-42175491	1.02562880876295e-16	1.4051817539277	0.089	0.032	3.0498918760422e-11
chr3-188265608-188266925	1.04244410378178e-16	1.59899555630307	0.06	0.018	3.0998951825338e-11
chr9-83280183-83282151	1.07056726154268e-16	1.1996913588781	0.102	0.042	3.18352445430422e-11
chr19-40593908-40595115	1.08217429791291e-16	1.04882835784016	0.133	0.059	3.21804006621767e-11
chr8-37696527-37697117	1.09146916248634e-16	1.13107041539407	0.084	0.036	3.24568001910238e-11
chr8-124271236-124272205	1.09652033506181e-16	1.5544767615575	0.052	0.017	3.26070058996661e-11
chr5-1652657-1654259	1.10085848084869e-16	1.32031475468783	0.058	0.021	3.27360084733013e-11
chr18-57792490-57793825	1.10458624414715e-16	1.7577753330796	0.053	0.015	3.28468602249551e-11
chr11-132111455-132112736	1.10836757733319e-16	1.55543157243894	0.064	0.021	3.29593049736415e-11
chr17-5134530-5135543	1.11147499276854e-16	1.67494585279857	0.059	0.017	3.30517095649595e-11
chr11-35307005-35308012	1.11357100880734e-16	1.58272946776174	0.061	0.019	3.31140383747022e-11
chr12-15321703-15323324	1.12160347477883e-16	0.931659541238903	0.137	0.066	3.33528982088031e-11
chr5-87774804-87775594	1.12627649891438e-16	1.54935444616611	0.05	0.016	3.34918589929172e-11
chr7-75041876-75042771	1.12939718645669e-16	1.33941510510384	0.064	0.023	3.35846582542253e-11
chr6-101401303-101402994	1.135308598252e-16	0.714180588481659	0.186	0.103	3.37604447245e-11
chr2-136247196-136248516	1.14442166425404e-16	1.49163814518789	0.068	0.023	3.40314381455894e-11
chr9-136665154-136666571	1.14934025190142e-16	0.920145543805259	0.151	0.073	3.41777012027421e-11
chr11-119509724-119510495	1.151242490765e-16	1.5769766709264	0.052	0.017	3.42342676993807e-11
chr18-69400154-69402915	1.15636579031928e-16	0.646048417423067	0.256	0.15	3.43866182335662e-11
chr15-40238466-40240891	1.20577659561575e-16	0.857084843392861	0.176	0.09	3.58559374685064e-11
chr11-22192268-22194093	1.22944463187752e-16	0.762218028144309	0.198	0.106	3.65597491292153e-11
chr2-38540340-38541256	1.25870396172433e-16	1.29705220232098	0.066	0.025	3.7429827969004e-11
chr17-4497199-4497644	1.25956293813885e-16	1.57399385305602	0.058	0.018	3.74553711788474e-11
chr5-19987596-19988894	1.2655701082935e-16	0.846048670559038	0.162	0.083	3.76340051963021e-11
chr12-69934896-69937099	1.27156615603436e-16	1.35348789315745	0.061	0.022	3.78123084687625e-11
chr7-22393269-22394585	1.31561353670709e-16	1.3247423722523	0.073	0.028	3.91221366183515e-11
chr5-175234919-175236099	1.34144279980989e-16	1.66258293209065	0.058	0.018	3.98902162493867e-11
chr6-166008301-166009368	1.3801348632295e-16	1.0435746532175	0.122	0.055	4.1040794400883e-11
chr2-28607175-28608611	1.41251310984872e-16	1.2076944801037	0.103	0.041	4.20036198449494e-11
chr19-13070136-13070984	1.41727335367203e-16	0.934238724017174	0.093	0.044	4.21451742634744e-11
chr3-126858397-126859990	1.42312783363557e-16	1.33291845207244	0.074	0.028	4.23192677632542e-11
chr15-63869724-63870906	1.42920214714708e-16	1.32560560378708	0.084	0.031	4.24998984092832e-11
chr19-47247410-47247713	1.43740398171603e-16	1.41182115855116	0.054	0.019	4.27437947234933e-11
chr12-65891485-65892687	1.44138746102618e-16	1.45761462883917	0.056	0.019	4.28622506510433e-11
chr1-201714461-201715044	1.46412661980286e-16	1.294357831238	0.071	0.028	4.35384404677537e-11
chr1-4484615-4486005	1.46660882408699e-16	1.30475135574709	0.094	0.036	4.361225328011e-11
chr8-127734923-127736605	1.47267758085316e-16	0.634899466965759	0.272	0.156	4.37927186863144e-11
chr21-40254301-40255936	1.49709641560606e-16	1.30359144342419	0.071	0.027	4.45188566915943e-11
chr10-55627443-55628764	1.50047552233269e-16	0.984958433735383	0.1	0.046	4.46193405125027e-11
chr9-97306756-97308029	1.50291788908169e-16	1.16428049210726	0.075	0.031	4.46919686840443e-11
chr10-73799790-73801570	1.51590791622787e-16	1.26327950251149	0.077	0.03	4.50782505232849e-11
chr11-111737683-111738195	1.53910217147477e-16	1.48130389028426	0.058	0.02	4.57679734527108e-11
chr20-44423497-44425133	1.5463030850811e-16	1.54027227101889	0.071	0.023	4.59821055804398e-11
chr5-176822485-176823711	1.54723751399722e-16	1.21944237098475	0.091	0.037	4.60098925062324e-11
chrY-26670007-26671773	1.55327114326718e-16	1.17838236141747	0.07	0.028	4.61893133331075e-11
chr12-122841717-122842273	1.62267005613124e-16	1.10633924671142	0.069	0.029	4.82530149251634e-11
chr1-81800336-81803668	1.65385395504472e-16	0.745895150918573	0.218	0.119	4.91803242903737e-11
chr17-6474941-6475713	1.67730017595714e-16	1.59924811293211	0.05	0.016	4.98775398724022e-11
chr16-90020444-90021247	1.693046008931e-16	1.12597407825331	0.089	0.038	5.03457705583795e-11
chr1-178724631-178726549	1.70801373979448e-16	0.623294465109173	0.27	0.156	5.07908629775205e-11
chr5-172920085-172920826	1.72264686958992e-16	1.43258209186983	0.064	0.023	5.12260054316214e-11
chr5-10563266-10565422	1.72553231829959e-16	0.936341646575853	0.151	0.071	5.13118094428112e-11
chr15-85750181-85752422	1.73684673734342e-16	0.741331500745722	0.196	0.104	5.1648264059034e-11
chr7-106169666-106170736	1.74009324049469e-16	1.5146868611592	0.053	0.017	5.17448046739425e-11
chr5-64505513-64507472	1.75327442534018e-16	0.752922965241221	0.219	0.118	5.21367709314558e-11
chr5-107670107-107673180	1.78036002999204e-16	0.69610861293447	0.27	0.153	5.29422101398672e-11
chr11-14643018-14645049	1.79278994016469e-16	0.624816927221639	0.255	0.148	5.33118358926893e-11
chr1-34928634-34930642	1.82402877184081e-16	0.814974289791911	0.189	0.099	5.42407787824759e-11
chr16-67917149-67918367	1.84220269812604e-16	0.93471125638673	0.114	0.055	5.47812131936345e-11
chr1-196607814-196609530	1.84480246222818e-16	0.948546404545279	0.13	0.061	5.48585218587869e-11
chr1-153260436-153262028	1.88168440021991e-16	0.880068698760249	0.142	0.07	5.59552726724595e-11
chr17-58327937-58329159	1.88707728505969e-16	0.848769473338388	0.188	0.096	5.6115639810363e-11
chr6-5996018-5997327	1.90036292915769e-16	1.23595586220437	0.093	0.037	5.65107123517764e-11
chr8-13050202-13052367	1.910281993921e-16	1.28742545622086	0.084	0.032	5.680567359683e-11
chr3-193240416-193241729	1.94066758081961e-16	0.772217944077129	0.169	0.088	5.77092437173165e-11
chr15-68517011-68519159	1.95289974133575e-16	1.31411106930484	0.094	0.036	5.80729890281530e-11
chr6-11777736-11780254	1.98537960572625e-16	1.4641108451608	0.077	0.027	5.90388362595602e-11
chr8-23318755-23319622	2.00571411657945e-16	1.42329827364204	0.071	0.025	5.96435195418998e-11
chr14-24051119-24053521	2.0224623898192e-16	0.605531508764702	0.276	0.165	6.01415595935755e-11
chr11-132519106-132520482	2.03482645140945e-16	1.69897746236215	0.059	0.017	6.05092272202725e-11
chr10-80155110-80155964	2.09172401685213e-16	1.53596163447935	0.065	0.021	6.22011787443285e-11
chr6-170437853-170440215	2.10869424355874e-16	1.0288544740117	0.133	0.06	6.27058189818576e-11
chr9-20441726-20443313	2.12675145378947e-16	1.52366827567304	0.062	0.02	6.32427826310466e-11
chr3-113947263-113949066	2.13447382933323e-16	0.895331090614651	0.16	0.078	6.34724213681163e-11
chr10-133159859-133161046	2.30284939384604e-16	0.938117758630928	0.133	0.063	6.84793718549209e-11
chr5-10338672-10340083	2.35164105780253e-16	0.950995460139466	0.16	0.076	6.99302798076621e-11
chr7-153886108-153888503	2.38818755231324e-16	0.812288152430417	0.153	0.08	7.10170556056284e-11
chr1-84598601-84599809	2.39226768615006e-16	1.36160460304634	0.075	0.027	7.11383857295071e-11
chr1-21439590-21440949	2.40946424319423e-16	0.723399106365813	0.203	0.112	7.16497563070181e-11
chr10-47743554-47744887	2.41605255733568e-16	1.01795726781478	0.095	0.042	7.18456716869796e-11
chr3-192514030-192515761	2.42327271405538e-16	1.10016341904071	0.093	0.04	7.2060376043322e-11
chr17-2023586-2024422	2.4518102483877e-16	1.2301246132015	0.081	0.032	7.29089909942553e-11
chrX-143633454-143636397	2.53992661053397e-16	0.807604879067044	0.184	0.095	7.55292896321267e-11
chr21-40910940-40912453	2.57611830069938e-16	1.06059661595709	0.065	0.029	7.66055146842374e-11
chr11-8267772-8269312	2.59149178933116e-16	1.12404336142876	0.083	0.036	7.7062673040983e-11
chr3-141093484-141095765	2.67732251204757e-16	0.89663885045541	0.112	0.056	7.96150040762561e-11
chr2-239112122-239112966	2.75913689843544e-16	1.42451192350077	0.06	0.021	8.2047902121395e-11
chr5-175692485-175693344	2.7864614853313e-16	1.51670669325424	0.058	0.019	8.28604478969997e-11
chr5-134594150-134595853	2.9014956363978e-16	1.38911880409332	0.086	0.031	8.62811954404342e-11
chr3-10334059-10335191	2.90606999263772e-16	1.21414241623037	0.095	0.038	8.64172221570695e-11
chr19-50693808-50696212	2.93032569072559e-16	0.826776060524301	0.194	0.102	8.71385089999688e-11
chr8-10410265-10411480	2.95047879613719e-16	1.44389950352383	0.077	0.027	8.77377978649723e-11
chr5-76082688-76083636	2.95931389313921e-16	1.51469385071813	0.051	0.017	8.80005253775021e-11
chr13-49313460-49314507	2.98664976930469e-16	1.43566191169508	0.072	0.025	8.88134068598597e-11
chr19-44259310-44260686	3.04318906462564e-16	1.10324394578197	0.106	0.046	9.04947045769598e-11
chr16-81551016-81552039	3.14963740251741e-16	1.58938497416058	0.05	0.015	9.36601375111797e-11
chr17-42683608-42684232	3.16279605686091e-16	1.30802402374197	0.074	0.028	9.40514337836616e-11
chr17-67477682-67479241	3.16398774545424e-16	0.811810100038123	0.149	0.078	9.40868707890237e-11
chr8-736865-739350	3.17421729455711e-16	0.977707552416701	0.165	0.077	9.4391064844786e-11
chr13-30905824-30908817	3.2049337567005e-16	1.12322672929362	0.111	0.048	9.53044741362516e-11
chr11-123517692-123519954	3.23907333251976e-16	0.86773829175906	0.119	0.062	9.63196758744735e-11
chr8-142475538-142475855	3.24969888997401e-16	1.13400435193867	0.079	0.033	9.6635645951379e-11
chr8-102122139-102124614	3.30643933895114e-16	0.839100982425307	0.166	0.085	9.83229253345223e-11
chr3-2098252-2100239	3.34640366026193e-16	0.758086975146885	0.219	0.117	9.9511336364477e-11
chr4-71186312-71188141	3.36397494751152e-16	0.711446634868698	0.183	0.099	1.00033850219161e-10
chr2-241802870-241805145	3.38948813520166e-16	0.744764306237415	0.218	0.118	1.00792530778865e-10
chr4-81213446-81216202	3.43443771176234e-16	0.899585491856343	0.152	0.077	1.02129187347134e-10
chr11-8018176-8020071	3.46698987166852e-16	0.659782726409249	0.244	0.138	1.03097184415833e-10
chr11-30585105-30587038	3.49438931045533e-16	0.691342280006496	0.21	0.118	1.03911956047148e-10
chr4-24120948-24122318	3.49884749200522e-16	1.31695122180515	0.073	0.027	1.04044528100261e-10
chr9-137156455-137157931	3.50989120013917e-16	1.13711055544899	0.106	0.044	1.04372932640299e-10
chr1-239385969-239388101	3.68079481631671e-16	0.849635265314769	0.17	0.086	1.09455059293847e-10
chr3-127036285-127037589	3.69398726612075e-16	1.44080290080807	0.071	0.025	1.09847360535179e-10
chr11-130476164-130477735	3.69399897786948e-16	1.6219796351422	0.066	0.02	1.09847708805109e-10
chr10-132109662-132110531	3.6962015348951e-16	1.22993316750492	0.064	0.025	1.09913205802869e-10
chr11-65419923-65420281	3.70148032182369e-16	0.98339390118462	0.098	0.045	1.10070180034007e-10
chr10-74113520-74114518	3.76357447808759e-16	1.15591186836724	0.092	0.038	1.11916661539995e-10
chr3-32307572-32308463	3.76775474265946e-16	1.76314122396431	0.054	0.015	1.12040969231516e-10
chr6-158487373-158488589	3.78770311576609e-16	1.54734502685234	0.057	0.019	1.12634170012913e-10
chr19-11364541-11365903	3.79841759066286e-16	1.17220672376834	0.105	0.043	1.12952784210023e-10
chr12-2481675-2482760	3.85294654921672e-16	1.6757974428513	0.05	0.015	1.14574300944748e-10
chr11-61564847-61565551	3.86616202367202e-16	1.78381374367127	0.053	0.015	1.1496728686553e-10
chr19-5057944-5059683	3.91511197822777e-16	1.05174140074982	0.124	0.055	1.16422901874164e-10
chr5-100902514-100903696	3.96043154076805e-16	0.996628087842243	0.124	0.058	1.17770560641511e-10
chr5-39423779-39425433	3.99766078386793e-16	0.802554098311821	0.158	0.082	1.18877639197724e-10
chr12-53748056-53748373	4.04357789642017e-16	1.23073917994445	0.052	0.021	1.20243067190267e-10
chr12-132597743-132599129	4.07000231047079e-16	0.942128033639502	0.148	0.071	1.21028844706008e-10
chr3-136838465-136839894	4.11287547749195e-16	1.56277663649674	0.054	0.017	1.22303755499082e-10
chr22-38452452-38453183	4.12532369082671e-16	1.2045546105894	0.105	0.042	1.22673925529376e-10
chr6-11721977-11723581	4.17347669534708e-16	1.6317324120107	0.057	0.017	1.24105841794197e-10
chr7-76233570-76235511	4.19435929958834e-16	0.875158164838002	0.17	0.083	1.24726823619999e-10
chr14-64957074-64957873	4.19880042381016e-16	1.63022077121884	0.063	0.019	1.24858888442758e-10
chr1-50251393-50252697	4.22599952338861e-16	1.12595742743801	0.08	0.033	1.25667702627102e-10
chr11-72308189-72309852	4.26961669890114e-16	1.46184304186078	0.059	0.02	1.26964737851884e-10
chr14-69500567-69502285	4.2764858626693e-16	1.04428617779216	0.126	0.057	1.27169004801024e-10
chr1-14742047-14743079	4.37204977264633e-16	1.41986842195534	0.064	0.022	1.30010769679229e-10
chr9-129173915-129175472	4.38599623544077e-16	0.606414962154905	0.271	0.162	1.30425492854055e-10
chr1-243460317-243461579	4.41951505867988e-16	1.50516861344354	0.057	0.019	1.31422235396952e-10
chr10-86224802-86225661	4.4669448566157e-16	1.40437110743402	0.064	0.023	1.3283264581221e-10
chr8-60280486-60281813	4.5094155874645e-16	0.875678476720399	0.124	0.061	1.34095589441314e-10
chr2-130963148-130964810	4.57267489189653e-16	0.864140576882017	0.158	0.079	1.35976718725349e-10
chr10-30432960-30435181	4.57881610011962e-16	0.569443624826521	0.253	0.152	1.36159338606037e-10
chr10-86597308-86598799	4.73715638596759e-16	1.70717080430135	0.05	0.015	1.40867872018241e-10
chr17-9002330-9004228	4.75600861694738e-16	1.04605061130373	0.078	0.035	1.41428477040441e-10
chr4-40055563-40058137	4.76520004615981e-16	0.445015789413677	0.388	0.259	1.41701800732645e-10
chr16-15489042-15490082	4.87099558835538e-16	1.51942048687744	0.053	0.018	1.44847821611806e-10
chr17-36210196-36211725	4.93668551325809e-16	1.41597989160547	0.066	0.023	1.46801229770653e-10
chr17-52157787-52160533	4.9602513385246e-16	0.996431588347255	0.144	0.066	1.47502002003438e-10
chr19-574824-575747	5.04437791144896e-16	1.08838887613791	0.104	0.046	1.50003657077175e-10
chr5-10538155-10539168	5.04464845078824e-16	1.52363682479431	0.076	0.025	1.500117020514e-10
chr1-225766861-225767933	5.13306638428584e-16	1.40068534982868	0.054	0.02	1.52640968456231e-10
chr2-86336004-86338400	5.15290429731455e-16	0.784323945427046	0.204	0.107	1.53230884508383e-10
chr6-108164901-108166350	5.2046837282393e-16	0.881463067919861	0.106	0.054	1.54770639089906e-10
chr19-1465186-1466057	5.2400558835909e-16	1.42816789386593	0.056	0.019	1.55822493799166e-10
chr7-2757262-2758489	5.29798900050696e-16	1.13331730224292	0.091	0.038	1.57545239310275e-10
chr4-17780130-17782316	5.52179566190395e-16	0.831828463367421	0.14	0.072	1.64200533238905e-10
chr21-37827969-37829724	5.53188196197741e-16	1.36956905683419	0.068	0.025	1.6450046752693e-10
chr2-186737441-186738730	5.54560344574245e-16	1.79051907143714	0.053	0.015	1.64908500545354e-10
chr2-222318017-222320956	5.58840665739435e-16	0.902820143625573	0.19	0.093	1.66181331089604e-10
chr1-144418709-144419355	5.63706345432614e-16	1.24731725515369	0.065	0.026	1.67628228528606e-10
chr2-228446196-228447779	5.7554347224095e-16	1.26742385712371	0.063	0.024	1.71148211253347e-10
chr1-15400665-15401850	5.85609284583168e-16	1.69168450142996	0.054	0.016	1.74141461737928e-10
chr19-53977450-53978830	6.06858963439877e-16	0.622396692668831	0.28	0.166	1.80460436240189e-10
chr2-142009977-142011343	6.08671200306128e-16	1.53448529193285	0.059	0.019	1.80999337492633e-10
chr8-142496742-142497728	6.15403021820198e-16	1.03951504745321	0.093	0.042	1.83001165792629e-10
chr11-11408253-11410123	6.16777448556219e-16	1.52737508789831	0.06	0.021	1.83409876322266e-10
chr12-124565133-124565436	6.17293557533024e-16	1.18408363328378	0.077	0.031	1.8356335061648e-10
chr11-133531466-133533313	6.32137668945753e-16	0.883127970785677	0.175	0.089	1.87977514339061e-10
chr19-13428482-13430144	6.34233033640842e-16	0.985316872078138	0.135	0.063	1.8860060874771e-10
chr15-38068662-38069410	6.38027372341143e-16	1.2819659884352	0.067	0.026	1.89728923658341e-10
chr6-24494215-24495895	6.41966616492899e-16	0.732963804750454	0.198	0.109	1.9090032881326e-10
chr22-20750237-20751412	6.4420262145847e-16	1.20157386319324	0.065	0.025	1.91565245137862e-10
chr8-142180190-142181421	6.49942884378029e-16	1.0689560059311	0.111	0.048	1.93272215641726e-10
chr10-10437696-10438947	6.51016255217809e-16	1.74954116883325	0.053	0.015	1.93591401781609e-10
chr5-96408143-96409680	6.70514293982052e-16	1.34788589977874	0.095	0.035	1.99389494572855e-10
chr16-68417738-68418744	6.78778602864167e-16	1.5710840977889	0.054	0.017	2.01847035576512e-10
chr4-181029903-181031334	6.94771951760368e-16	1.24298643424966	0.084	0.033	2.06602945751077e-10
chr8-135288580-135290293	6.97301287763294e-16	1.5536765489288	0.078	0.025	2.07355089339595e-10
chr1-49170851-49172715	7.17071392748014e-16	1.71248748709703	0.055	0.016	2.13234085918691e-10
chr15-82708230-82710316	7.19686203021054e-16	0.652292177465623	0.243	0.14	2.14011646819965e-10
chr13-46552444-46554842	7.23263137764573e-16	0.619335209191338	0.237	0.14	2.15075312750776e-10
chr8-46104334-46105563	7.23765269666047e-16	1.60881330864846	0.07	0.022	2.15224630710053e-10
chr20-38210491-38212135	7.31434913355015e-16	1.10717050957765	0.1	0.042	2.17505337314554e-10
chr8-26756592-26757592	7.6203021996017e-16	1.17688372750317	0.078	0.031	2.26603402449116e-10
chr20-44246708-44248446	7.73131333740196e-16	0.880496126031122	0.15	0.076	2.29904518451655e-10
chr22-42388251-42389376	7.75830361827031e-16	1.2418261317297	0.079	0.031	2.30707123035781e-10
chr10-122112493-122114039	7.80292300187622e-16	1.04805648937031	0.085	0.038	2.32033960722193e-10
chr14-91835768-91836861	7.85852229513016e-16	1.34170765817506	0.069	0.025	2.33687305785826e-10
chr8-133047355-133049012	7.88681375150336e-16	1.35427246249962	0.071	0.026	2.34528603165705e-10
chr13-21673595-21674775	7.90481711898306e-16	0.82312757867287	0.171	0.088	2.35063965703776e-10
chr6-44270068-44271225	7.96097748517968e-16	0.833091806976815	0.161	0.081	2.36733995281291e-10
chr1-208029419-208031628	7.97341570204154e-16	0.98665611494488	0.109	0.05	2.37103868048469e-10
chr20-5432666-5434713	8.01386012846866e-16	1.34738020247871	0.086	0.032	2.38306555868247e-10
chr11-61602845-61603520	8.0418274243774e-16	1.47607957446568	0.058	0.02	2.39138213753226e-10
chr15-22978698-22981153	8.07070201831572e-16	0.675460173441031	0.218	0.123	2.39996851778251e-10
chr1-151836437-151836745	8.15609586043551e-16	1.23009274424261	0.057	0.023	2.42536191382599e-10
chr22-33057385-33058625	8.31010453998652e-16	0.928057600300517	0.133	0.064	2.47115916684671e-10
chr10-114401077-114402059	8.37876740683282e-16	1.1305853833768	0.1	0.043	2.49157730623506e-10
chr12-52050587-52051715	8.38459048697671e-16	0.548141354632419	0.292	0.181	2.49330890393129e-10
chr4-2365831-2367224	8.48120222011844e-16	1.2225346189409	0.09	0.036	2.52203814179218e-10
chr7-64890751-64891862	8.50808600944108e-16	1.35335209338985	0.065	0.024	2.53003252045547e-10
chr1-116164137-116164923	8.51626595355112e-16	1.40593918243798	0.066	0.023	2.53246497407559e-10
chr11-46237125-46238704	8.53051370810463e-16	0.927472175345492	0.135	0.066	2.53670180035166e-10
chr3-11000965-11001406	8.5873619129141e-16	1.13975547998119	0.07	0.029	2.55360663731944e-10
chr7-90210938-90212494	8.64469075592204e-16	0.744987282508816	0.21	0.113	2.57065440070702e-10
chr11-46710548-46711461	8.65074631728209e-16	1.23705848815262	0.073	0.029	2.57245513087754e-10
chr6-34373055-34374811	9.08555913430022e-16	1.31701471177897	0.085	0.032	2.70175454864859e-10
chr18-57836267-57837041	9.1611649156553e-16	1.73970959570337	0.05	0.014	2.72423728863859e-10
chr16-23407445-23409382	9.82473896744542e-16	0.995575085905527	0.12	0.055	2.92156297727131e-10
chr7-77811572-77812752	9.87243454338783e-16	1.57323297035614	0.052	0.016	2.93574611529815e-10
chr2-209388111-209389704	9.92122997712052e-16	1.57748729789161	0.059	0.019	2.95025631583637e-10
chr16-259851-261435	1.01625249845855e-15	1.57333972041497	0.062	0.019	3.02200972961621e-10
chr14-89680512-89681912	1.02071967302994e-15	1.27397898633598	0.07	0.027	3.03529367729569e-10
chr7-33986857-33987814	1.04652389065343e-15	1.54498130654815	0.056	0.018	3.11202716315829e-10
chr2-225399512-225401189	1.05995461912364e-15	1.04337196223826	0.114	0.052	3.15196585179557e-10
chr12-6699252-6701041	1.06889978403322e-15	0.768726686828267	0.207	0.111	3.1785659097839e-10
chr16-65120764-65123753	1.06989715272268e-15	0.529785942237048	0.33	0.209	3.18153176510839e-10
chr21-34128899-34130517	1.07410743974438e-15	0.795499301367265	0.2	0.105	3.19405181141905e-10
chr14-76922583-76922952	1.09652017141398e-15	1.44178838417475	0.072	0.025	3.26070010333033e-10
chr19-48629270-48630541	1.11973191810044e-15	0.974317980970448	0.119	0.055	3.32972441021691e-10
chr1-37409687-37411286	1.12044131375538e-15	1.34412683957312	0.079	0.029	3.33183392588809e-10
chr14-72642996-72644346	1.13691901427801e-15	1.32728247628816	0.076	0.029	3.38083333437822e-10
chr5-141691929-141693773	1.14495447774265e-15	0.755146985139601	0.224	0.121	3.40472823137375e-10
chr5-13783141-13784560	1.14863539571125e-15	1.52545955007206	0.064	0.021	3.41567410351864e-10
chr8-22598586-22600194	1.15792679012826e-15	0.495629095553204	0.288	0.187	3.44330373726861e-10
chr3-49868796-49870156	1.17091029588928e-15	0.909702956895914	0.155	0.076	3.48191252868002e-10
chr14-78593783-78594372	1.20442699136972e-15	1.33541548072397	0.064	0.024	3.58158045569632e-10
chr11-115759401-115761235	1.21099799050087e-15	1.04920026050211	0.104	0.046	3.60112050439263e-10
chr10-11690946-11691928	1.21936821959548e-15	1.35773258464751	0.078	0.028	3.62601088724669e-10
chr7-101178926-101180431	1.2224302779693e-15	1.15937472373766	0.06	0.025	3.63511646899176e-10
chr10-80158307-80159198	1.23927170489394e-15	1.14679031143951	0.092	0.039	3.68519748340901e-10
chr7-139482751-139484058	1.25583397190817e-15	1.09087492896814	0.07	0.03	3.73444836558389e-10
chr2-167388025-167389776	1.29558429993932e-15	1.58936071633123	0.063	0.02	3.85265312104357e-10
chr3-129480897-129482334	1.31033712876921e-15	1.2490571743935	0.084	0.033	3.89652331307841e-10
chr4-4395443-4397374	1.34796634307195e-15	1.07119354047308	0.119	0.052	4.00842055506621e-10
chr2-154697037-154699532	1.37180125616955e-15	0.786693838153091	0.205	0.109	4.07929795944626e-10
chr22-26589282-26590764	1.37609193672196e-15	0.639079134195764	0.249	0.146	4.09205707039135e-10
chr11-61571254-61572431	1.38751890215962e-15	1.22052142948368	0.107	0.044	4.12603720897403e-10
chr21-29938163-29940557	1.40942728944234e-15	0.789594085013479	0.134	0.072	4.1911857420689e-10
chrX-18872432-18873963	1.44960934299084e-15	1.44023354610469	0.061	0.021	4.310674311065e-10
chr6-169654345-169655474	1.45951303893915e-15	1.03844167803767	0.11	0.05	4.34012473363256e-10
chr1-198101487-198103126	1.46184218121488e-15	1.64056691379614	0.06	0.018	4.34705085743505e-10
chr21-39111666-39112926	1.48227393437408e-15	1.75673744571429	0.056	0.016	4.4078083531695e-10
chr12-95789172-95791715	1.49663603156947e-15	0.709305947867389	0.167	0.093	4.45051663435751e-10
chr1-224615590-224617142	1.52024402488344e-15	1.23612825107126	0.098	0.038	4.52071925191538e-10
chr12-13074276-13076273	1.52899180613682e-15	1.57939000098121	0.053	0.016	4.54673235407293e-10
chr16-70661444-70662638	1.55068684359192e-15	1.31237722933123	0.069	0.026	4.61124645305242e-10
chr1-212234403-212235209	1.57973674451602e-15	1.39957851003584	0.064	0.023	4.69763156243239e-10
chr19-10485674-10486468	1.58146868594239e-15	1.08677619319673	0.06	0.026	4.70278180201317e-10
chr17-1031545-1032089	1.5965610281414e-15	0.923195837141144	0.117	0.056	4.74766159816351e-10
chr12-3096732-3098121	1.62912653915444e-15	1.26112803391804	0.082	0.033	4.84450100695278e-10
chr4-5654333-5655548	1.63019348077759e-15	1.63320829926197	0.054	0.017	4.8476737499187e-10
chr2-1866297-1867206	1.66223020960798e-15	1.01424878113394	0.124	0.057	4.94294072970705e-10
chr17-76957273-76958926	1.67730925831111e-15	1.14427216705614	0.071	0.03	4.98778099525458e-10
chr22-37417592-37420453	1.67966596039973e-15	0.886020656788175	0.17	0.084	4.99478907312146e-10
chr1-186679907-186681258	1.71442447834745e-15	1.01984653475695	0.133	0.06	5.09814978277224e-10
chr8-11199714-11201996	1.71603949497651e-15	0.559080144473973	0.285	0.175	5.10295232542176e-10
chr12-4997557-4998385	1.72663344203673e-15	1.24081818324212	0.079	0.032	5.13445533391578e-10
chr5-1117880-1119300	1.7776941151827e-15	1.35001733793216	0.087	0.032	5.28629343643649e-10
chr1-92029335-92031094	1.78792595346731e-15	0.923536962590746	0.142	0.068	5.31671964930668e-10
chr9-35115583-35117144	1.78907839543575e-15	0.484625485908974	0.34	0.22	5.32014664293939e-10
chr3-111998500-112000987	1.91425578312835e-15	0.730227377652401	0.208	0.115	5.6923841371731e-10
chr7-138935309-138936791	1.92797758219194e-15	1.50526189329792	0.052	0.017	5.73318837661252e-10
chr20-21505196-21505461	1.95685152041082e-15	1.11791118282564	0.057	0.024	5.81905022921524e-10
chr6-162123823-162125395	1.95741183978138e-15	1.53281283073862	0.062	0.02	5.82071643972108e-10
chr20-41617483-41619192	1.96429651863566e-15	0.350336856386969	0.463	0.336	5.8411892715365e-10
chr1-50023031-50024651	1.97038649465538e-15	0.851341647613084	0.157	0.08	5.85929891142682e-10
chr1-19715067-19715985	1.98835308599746e-15	1.1676697808435	0.077	0.032	5.91272580476892e-10
chr5-50665998-50668489	2.00233274718881e-15	0.588041821371502	0.26	0.155	5.95429684366041e-10
chr14-68638483-68639947	2.01477291513435e-15	1.35281236897573	0.074	0.027	5.9912899222767e-10
chr10-107162915-107165315	2.02516693592101e-15	0.790285342816707	0.179	0.093	6.02219841400958e-10
chr5-135246554-135247523	2.06051576051801e-15	1.47036706176304	0.063	0.022	6.12731450673721e-10
chr3-14266037-14267286	2.07076763713618e-15	1.37558238857552	0.078	0.029	6.15780030719912e-10
chr5-175814535-175815361	2.07590366825424e-15	1.31955204885253	0.056	0.021	6.17307322021426e-10
chr22-26170664-26171137	2.11329996474662e-15	1.17010104949715	0.07	0.029	6.28427783916772e-10
chr2-100639678-100641425	2.14767193093879e-15	1.5099058282116	0.053	0.017	6.38648906759406e-10
chr21-5128102-5128584	2.18075494669915e-15	0.73489170334458	0.133	0.073	6.48486736990031e-10
chr13-98144218-98145278	2.26663133683171e-15	1.07635626820024	0.086	0.038	6.74023627370971e-10
chr12-7068130-7068927	2.33833689902294e-15	1.73284173920563	0.05	0.014	6.95346566988655e-10
chr6-161079457-161080422	2.39002006274561e-15	1.71243738349482	0.052	0.015	7.10715486018537e-10
chr5-175681138-175682222	2.45967952375099e-15	1.56815982047263	0.058	0.019	7.31429980618783e-10
chr4-152605278-152607506	2.46092641082765e-15	1.0432411910857	0.115	0.053	7.31800764934997e-10
chr13-52454877-52456053	2.59730146101518e-15	0.528445402212332	0.308	0.192	7.72354340859162e-10
chr7-127973714-127974769	2.61778072846531e-15	1.58859383411094	0.052	0.016	7.78444219662272e-10
chr8-29804041-29804666	2.64276386529967e-15	1.63111309619218	0.064	0.02	7.85873405096434e-10
chr12-121872194-121873082	2.66338657897254e-15	1.41608105071805	0.063	0.022	7.92005940215907e-10
chr8-104364990-104365846	2.6674431915623e-15	1.56862124874042	0.058	0.018	7.93212246988498e-10
chrX-54287872-54289803	2.6884186302065e-15	1.32724021369645	0.057	0.022	7.99449671227247e-10
chr7-76626451-76627873	2.70943247755245e-15	0.800337288557594	0.137	0.071	8.05698516984818e-10
chr13-75480649-75482746	2.72932082260074e-15	0.540050180959173	0.289	0.178	8.11612674375137e-10
chr4-5890026-5890533	2.83073674517911e-15	0.85599219424024	0.144	0.074	8.4177052444042e-10
chr15-101980129-101981150	2.84180407375907e-15	1.06493765853963	0.096	0.041	8.45061593805587e-10
chr15-89398840-89400907	2.87163484776376e-15	0.633983596618523	0.224	0.132	8.53932311409813e-10
chr22-26647237-26648366	2.87330275275012e-15	1.30828259324762	0.079	0.031	8.54428292979797e-10
chr1-19917673-19919447	2.89041243254625e-15	1.06853009849026	0.11	0.048	8.59516164241415e-10
chr7-87627499-87629509	2.91582910425412e-15	0.626784726455634	0.275	0.161	8.67074269073839e-10
chr22-37386158-37387051	2.92614234121841e-15	0.992688785934789	0.065	0.031	8.70141095723437e-10
chr3-117761670-117763578	2.9534752537906e-15	0.907594504857025	0.114	0.055	8.78269029269204e-10
chr6-34591374-34592446	3.00002918575007e-15	1.62547110579159	0.065	0.02	8.92112678908128e-10
chr20-8131488-8133195	3.1314258008172e-15	0.603427375569751	0.256	0.15	9.3118582753741e-10
chr1-183652600-183653731	3.14170223057056e-15	1.57926950266608	0.05	0.016	9.34241708900307e-10
chr22-48824874-48825960	3.16503025105984e-15	1.57742973399104	0.054	0.017	9.41178715697163e-10
chr1-209038787-209040186	3.18438930422298e-15	1.39440537468019	0.056	0.02	9.46935478618178e-10
chr14-77022754-77023624	3.24620448264424e-15	1.47713062504713	0.06	0.02	9.65317334594951e-10
chr9-35906910-35908464	3.27259654302519e-15	1.26309351726132	0.066	0.026	9.73165488806314e-10
chr12-99004885-99006255	3.29048255633909e-15	1.28439855554259	0.084	0.032	9.78484216813443e-10
chr20-2303848-2305940	3.31766505274815e-15	1.59405022867543	0.064	0.021	9.86567421405611e-10
chr10-97861042-97861913	3.36440942739591e-15	1.33922306191387	0.073	0.028	1.00046770260587e-09
chr10-114526232-114527275	3.39510309879583e-15	1.22673314076887	0.06	0.024	1.00959501828272e-09
chr1-6080177-6081035	3.41944050142233e-15	1.23520938001879	0.08	0.031	1.01683218302696e-09
chr22-31122254-31123544	3.48888859799147e-15	1.00536892174405	0.111	0.051	1.03748382460753e-09
chr1-46549273-46551209	3.55310531023898e-15	1.07309263574197	0.121	0.053	1.05657981989515e-09
chr11-1275944-1277178	3.57907437812013e-15	0.992384848770567	0.128	0.06	1.06430218967283e-09
chr4-140930020-140931080	3.59133847837612e-15	1.22178083167746	0.094	0.038	1.06794914063775e-09
chr20-51275466-51276637	3.6391259523713e-15	1.323567650823	0.074	0.028	1.08215960620475e-09
chr8-1936866-1938479	3.70507689367509e-15	1.21291087070575	0.1	0.042	1.10177130571837e-09
chr12-108507654-108508852	3.71738696324623e-15	1.41318051212508	0.061	0.022	1.10543192648661e-09
chr22-26167969-26170119	3.77743647312395e-15	0.736728280336842	0.208	0.113	1.12328872913992e-09
chr18-76739384-76740730	3.7931892951076e-15	1.46128259945673	0.053	0.018	1.12797311430756e-09
chr1-92272548-92274240	3.81754793301786e-15	1.34491753197358	0.065	0.024	1.13521659374566e-09
chr20-44552028-44553884	3.83075918283874e-15	1.37149156945553	0.066	0.024	1.13914519668239e-09
chr12-107843254-107844995	3.87112713772235e-15	0.9742960512849	0.102	0.048	1.15114933469022e-09
chr8-140226730-140228772	3.87595075101972e-15	1.32027765889405	0.086	0.032	1.15258372292923e-09
chr7-72404539-72406269	3.89160847075883e-15	1.44779413921224	0.058	0.02	1.15723982773261e-09
chr3-71728575-71729431	3.9395772127554e-15	1.10533106236754	0.098	0.043	1.17150419660265e-09
chr4-825321-826837	3.96029200703935e-15	0.779008604262957	0.172	0.091	1.17766411354928e-09
chr17-11597912-11599243	3.98169558919766e-15	0.649063258683137	0.249	0.146	1.18402885396853e-09
chr12-122849277-122849985	4.0147284711384e-15	0.996530026330216	0.073	0.033	1.19385177600548e-09
chr10-114016778-114018144	4.02070342382092e-15	1.64414503272662	0.062	0.019	1.19562853573478e-09
chr12-51846687-51849120	4.05396214662402e-15	0.792418131309491	0.13	0.069	1.20551861561729e-09
chr17-81003611-81004689	4.06737228778942e-15	1.36719415942142	0.05	0.018	1.20950636247537e-09
chr11-110710968-110713624	4.15460935810564e-15	0.545571920462958	0.325	0.202	1.23544787560116e-09
chr11-125516046-125517828	4.18290358529558e-15	0.904712393047363	0.142	0.07	1.24386167335218e-09
chr5-115471495-115473142	4.22924061429819e-15	1.12774625059888	0.084	0.036	1.25764082299262e-09
chr5-174532331-174534097	4.4015845511293e-15	1.26217755785849	0.085	0.033	1.30889039480022e-09
chr11-45284939-45286635	4.44475487547191e-15	0.966951974420456	0.128	0.061	1.32172786780933e-09
chr1-233543340-233544404	4.47271289140895e-15	1.4302545869687	0.064	0.023	1.3300416870925e-09
chr6-158535401-158537843	4.49847843799667e-15	0.779214456382795	0.219	0.117	1.33770353615019e-09
chr14-104655276-104657558	4.54562967345824e-15	1.09593500007662	0.132	0.059	1.35172480473693e-09
chr7-151366092-151367722	4.59055935706911e-15	1.26773664709723	0.056	0.022	1.36508545489293e-09
chr8-142614170-142615155	4.61881698749478e-15	0.711486397166265	0.236	0.131	1.37348836993735e-09
chr19-4812773-4813352	4.64467540058906e-15	1.33756450293112	0.066	0.025	1.38117783452237e-09
chr15-89348401-89349546	4.87426440099475e-15	1.19409069324223	0.104	0.043	1.44945025639501e-09
chr8-135814189-135815540	4.87850303567538e-15	1.09291270868839	0.102	0.045	1.45071069071272e-09
chr1-234734930-234736318	4.88641961882793e-15	1.26685247234212	0.105	0.041	1.45306482921162e-09
chr6-148966939-148968130	4.8941080038807e-15	0.850291865070277	0.087	0.045	1.455351108898e-09
chr1-1071938-1072576	4.91594047555156e-15	1.07958372641573	0.069	0.03	1.46184338733382e-09
chr12-125128535-125130323	4.9973820484581e-15	1.10151156288351	0.133	0.058	1.48606150498589e-09
chr5-7540198-7541741	5.01906860828345e-15	1.39486640610103	0.07	0.025	1.49251039390803e-09
chr20-48298341-48299499	5.10845990122054e-15	1.57729366253908	0.054	0.017	1.51909250390615e-09
chr7-28105390-28107015	5.16039623966301e-15	1.3740286576135	0.064	0.023	1.53453670899611e-09
chr12-132327245-132328228	5.16993448070423e-15	1.18750496174685	0.1	0.041	1.53737307665806e-09
chr10-93756941-93758532	5.29017471289108e-15	0.914213130177306	0.131	0.064	1.57312867402299e-09
chr14-82397891-82399374	5.39873293834742e-15	1.49576331755358	0.055	0.018	1.6054104164105e-09
chr17-68290130-68292831	5.54700328077796e-15	0.662678895067083	0.274	0.156	1.64950127159838e-09
chr17-33234848-33235636	5.64343208638319e-15	1.40533426346092	0.054	0.019	1.6781761126636e-09
chr9-27124765-27125556	5.64660416369082e-15	1.02235999932945	0.085	0.039	1.67911938694841e-09
chrX-155766766-155768806	5.66369595865211e-15	0.923923966577172	0.114	0.056	1.68420193983246e-09
chr8-142615343-142615733	5.68416255269861e-15	1.00751682326185	0.125	0.057	1.69028804997088e-09
chr11-119782369-119783147	5.75734368952452e-15	1.38808639400191	0.052	0.019	1.71204977826653e-09
chr11-26331617-26332645	5.83614648850361e-15	0.941524136477596	0.124	0.058	1.73548320899334e-09
chr3-10702802-10703346	5.84104709069298e-15	1.24459542656684	0.076	0.03	1.73694049126519e-09
chr8-48100592-48102408	5.93033857095477e-15	1.48597127954692	0.064	0.021	1.76349292016768e-09
chr4-78058499-78059292	6.03596168317414e-15	1.32492758163756	0.06	0.022	1.79490185380213e-09
chr3-14215946-14217009	6.19813961191219e-15	0.957428749786013	0.071	0.035	1.8431283801151e-09
chr17-67021747-67022863	6.30314164585141e-15	0.942916392579529	0.073	0.036	1.87435262494354e-09
chr1-223652172-223653342	6.57392963663634e-15	1.07265396334741	0.075	0.034	1.95487630818728e-09
chr2-160492491-160494665	6.57903008290035e-15	0.783525909794941	0.157	0.083	1.95639301769191e-09
chr10-3137013-3137667	6.67279223904153e-15	1.12212452991874	0.098	0.043	1.9842748825393e-09
chr5-31501877-31503122	6.68391523426119e-15	1.30636004347032	0.058	0.022	1.98758250538178e-09
chr19-22051987-22053007	6.84205413416638e-15	1.04095890222499	0.088	0.038	2.03460795376879e-09
chr3-39808548-39811056	6.89881674175346e-15	0.598059722857755	0.247	0.147	2.05148733686174e-09
chr10-98373951-98375272	6.90804010216822e-15	1.53828365615349	0.052	0.017	2.05423006910156e-09
chr16-1989668-1990837	6.91215386090841e-15	0.962755738857242	0.11	0.052	2.05545336931061e-09
chr3-65889077-65889949	6.96410110072283e-15	1.34615215865188	0.071	0.026	2.07090081611975e-09
chr19-31348581-31351110	6.99505522765788e-15	0.549951523974643	0.298	0.185	2.08010558293817e-09
chr5-140925849-140927163	7.08671436712348e-15	0.755462781932548	0.161	0.087	2.10736207792278e-09
chr3-63583898-63586417	7.1921869249621e-15	1.45273983328161	0.076	0.027	2.13872624150213e-09
chr2-42721996-42723277	7.21779819356488e-15	1.29972877522719	0.065	0.024	2.146342213224e-09
chr14-60189679-60190717	7.23601763294358e-15	1.35543506798976	0.064	0.024	2.15176009147317e-09
chr10-103276435-103278226	7.28658335451161e-15	0.888978015333182	0.163	0.082	2.16679671896441e-09
chr4-183359571-183360924	7.4697618299878e-15	1.74430063956524	0.051	0.015	2.22126813585981e-09
chr9-124272811-124273987	7.54749812308395e-15	1.2902109491746	0.053	0.02	2.24438442186523e-09
chr4-11428174-11429605	7.58617117663295e-15	0.70277254886981	0.208	0.116	2.25588455045299e-09
chr7-113085521-113086918	7.72254129449133e-15	0.829542356458247	0.167	0.085	2.2964366596603e-09
chr9-118118506-118119766	7.92047109316075e-15	1.68415412454536	0.054	0.016	2.35529464803103e-09
chr3-43042714-43044356	8.03774126596673e-15	1.57180596120357	0.05	0.016	2.39016704477799e-09
chr3-125119758-125121477	8.04965746145429e-15	0.739746498642362	0.158	0.089	2.39371053999774e-09
chr8-12193962-12195258	8.06614291314145e-15	0.332109227543239	0.463	0.334	2.39861278579505e-09
chr12-4293544-4294358	8.09350389297858e-15	1.07265657000429	0.07	0.03	2.40674906564725e-09
chr20-48488847-48490538	8.09427159463967e-15	1.35162849753261	0.054	0.02	2.40697735555481e-09
chrX-150362475-150363584	8.23173432872377e-15	0.854758660824101	0.126	0.064	2.44785437386393e-09
chr12-102865543-102867000	8.29957417514522e-15	1.33547551511572	0.06	0.022	2.46802777331458e-09
chr7-49773095-49774760	8.38945267840559e-15	0.768547198459804	0.145	0.078	2.49475476407211e-09
chr22-24155614-24158368	8.40009316028694e-15	0.694177943836102	0.264	0.149	2.49791890288821e-09
chr11-84719613-84721830	8.50691554947771e-15	0.786344387217734	0.163	0.085	2.52968446311709e-09
chr5-5317973-5319448	8.56064987300777e-15	1.42795094979641	0.053	0.018	2.54566333143657e-09
chr1-230208175-230208969	8.61373152961141e-15	1.42058745184361	0.07	0.025	2.56144811749749e-09
chr12-44874998-44877229	8.619755776638e-15	0.839642182308496	0.196	0.099	2.56323953578729e-09
chr16-49491620-49493309	8.67629413157724e-15	0.897736126229533	0.118	0.058	2.58005223331886e-09
chr17-74041389-74043367	9.09781459040625e-15	0.933880369472813	0.156	0.075	2.70539892911993e-09
chr6-34144934-34146219	9.17789546961394e-15	0.9739709323198	0.115	0.055	2.72921242000816e-09
chr14-100585387-100587633	9.30321824241667e-15	0.859712888840745	0.183	0.091	2.76647940231096e-09
chr5-129903662-129906765	9.38742670634978e-15	0.539138739229425	0.309	0.192	2.79152030481382e-09
chr6-16904632-16905951	9.5467831350417e-15	1.39734837656186	0.062	0.022	2.83890780730108e-09
chr17-79543925-79545742	9.58473443429042e-15	1.33023324074056	0.099	0.038	2.85019330925607e-09
chr10-82393430-82394622	9.70249966700653e-15	1.36281004905699	0.067	0.024	2.8852129209784e-09
chr6-5840440-5841386	9.85331964214032e-15	1.24057302719197	0.062	0.024	2.93006195534398e-09
chr9-17905745-17907709	9.8714031226337e-15	1.37865474748732	0.058	0.02	2.93543940377134e-09
chr1-199172935-199174589	1.00645995132246e-14	1.55126111855257	0.062	0.02	2.99288982804858e-09
chr5-147403674-147404642	1.01664118738607e-14	1.3921017541941	0.06	0.021	3.02316556610622e-09
chr19-42351686-42353223	1.0219392664444e-14	0.900032895056553	0.179	0.089	3.03892035784038e-09
chr12-75207508-75210001	1.03301778463669e-14	0.932985906957143	0.137	0.067	3.07186432581843e-09
chr22-23110601-23111190	1.05003168713199e-14	1.15609590188785	0.066	0.027	3.12245822739065e-09
chr11-6258518-6260729	1.06393574439618e-14	0.892056351355032	0.181	0.09	3.16380444439604e-09
chr7-13017065-13017979	1.08098579062045e-14	1.48405639660652	0.056	0.019	3.21450582585222e-09
chr12-22333724-22336052	1.10203547864563e-14	0.52258848566274	0.275	0.173	3.27710086213895e-09
chr18-50726720-50728253	1.10378525925511e-14	1.19061919589663	0.102	0.043	3.28230414974173e-09
chr10-55630365-55631579	1.10601886950662e-14	0.754418360576538	0.153	0.081	3.28894619187445e-09
chr1-111988978-111991688	1.13647876165839e-14	0.623139495705703	0.281	0.166	3.37952416396831e-09
chr1-120068621-120069707	1.14984573499661e-14	0.803422003445663	0.122	0.064	3.41927326524471e-09
chr7-107660367-107662208	1.15063635447322e-14	0.987421382627354	0.108	0.05	3.42162431456992e-09
chr6-48067959-48069771	1.16003300836782e-14	0.905916460593257	0.14	0.071	3.44956695632321e-09
chr15-80479757-80481405	1.18956188712768e-14	1.17377751286529	0.065	0.027	3.53737639251383e-09
chr9-84755957-84756763	1.2005872180846e-14	1.21817680786472	0.061	0.024	3.57016219867382e-09
chr8-138192654-138194558	1.20078880789954e-14	0.936540033235968	0.117	0.055	3.57076166227469e-09
chr17-30686050-30687776	1.23423979948862e-14	1.37604805528371	0.074	0.026	3.67023420694332e-09
chr10-99328889-99330784	1.23878010267918e-14	0.808407678141108	0.186	0.097	3.68373561573503e-09
chr1-203199445-203201150	1.24824241948911e-14	1.12525708577153	0.101	0.043	3.71187351798638e-09
chrX-106725888-106727799	1.28098996791879e-14	1.03035303914373	0.098	0.045	3.80925424780076e-09
chr2-1742738-1745168	1.32014723508296e-14	0.765371333575422	0.155	0.084	3.92569543002149e-09
chr3-74351033-74352301	1.32724315581816e-14	1.48358051112413	0.057	0.02	3.94679642759336e-09
chr17-45246963-45248396	1.32967766933079e-14	0.95520566541055	0.146	0.069	3.95403589173559e-09
chr11-2888235-2888634	1.33639281249572e-14	1.03296372305304	0.082	0.037	3.97400457866229e-09
chr2-84481526-84483171	1.34114449241636e-14	1.6460918587526	0.056	0.017	3.98813455420867e-09
chr12-2051907-2054857	1.35199755052955e-14	0.606782145370043	0.267	0.159	4.02040807605871e-09
chr17-45239987-45242104	1.3580823652087e-14	0.916122999957042	0.169	0.085	4.03850236777381e-09
chr1-229410300-229411876	1.38167674533606e-14	0.802566560736732	0.167	0.089	4.10866450407092e-09
chr15-62927768-62929226	1.39026244710106e-14	1.51082204678712	0.051	0.018	4.13419563369549e-09
chr3-87792199-87793761	1.39329596041642e-14	1.32237123181509	0.064	0.024	4.14321633157109e-09
chr2-58899381-58900953	1.39634735189771e-14	1.30539098693816	0.086	0.032	4.1522901933912e-09
chr17-46976766-46977680	1.41552725645323e-14	1.66158584574455	0.056	0.017	4.20932509196984e-09
chr19-5172493-5174299	1.42984411138274e-14	1.49528316109583	0.058	0.02	4.25189883713663e-09
chr17-44786058-44787569	1.43326587630798e-14	1.1993943948296	0.097	0.039	4.26207407105951e-09
chr12-6763655-6764806	1.43368476705201e-14	0.483118500991087	0.349	0.226	4.26331971808722e-09
chr5-24644515-24645285	1.4473323275632e-14	0.963834319056095	0.111	0.052	4.30390319582815e-09
chr18-13577111-13577720	1.4486068189939e-14	1.21597841450529	0.061	0.025	4.30769312550578e-09
chr5-146877121-146879190	1.46379311769884e-14	0.652184251916854	0.248	0.143	4.3528523182387e-09
chr1-110129662-110130680	1.51531001136471e-14	1.15288710797444	0.1	0.042	4.50604707459501e-09
chr4-65670222-65670960	1.51605043029197e-14	0.817485810625902	0.16	0.083	4.50824884355062e-09
chr8-23523201-23524146	1.53142051009126e-14	1.40519102896609	0.056	0.02	4.55395454244818e-09
chr9-68704483-68707112	1.57203719217939e-14	0.615058803502812	0.256	0.149	4.67473555764e-09
chr6-30768853-30770180	1.58442084647322e-14	1.4234309630832	0.06	0.02	4.71156058274047e-09
chr6-155188232-155189405	1.60748009218182e-14	1.30338007805417	0.051	0.019	4.78013140051925e-09
chr17-9816593-9817636	1.64832472899271e-14	1.47813689611817	0.065	0.022	4.90159028011105e-09
chr11-18705644-18707181	1.65549164732638e-14	0.765445463961532	0.153	0.083	4.92290240182151e-09
chr18-58446339-58447911	1.67096505242732e-14	1.48717861479101	0.059	0.019	4.96891535710207e-09
chr16-85553944-85555699	1.6758825907823e-14	0.713851319713938	0.208	0.113	4.9835385425575e-09
chr5-1522940-1524595	1.69403073817762e-14	0.523285610040046	0.283	0.177	5.03750532550404e-09
chr11-133578765-133580005	1.70227597472914e-14	1.37713247929761	0.063	0.023	5.06202402053256e-09
chr11-133381764-133382794	1.71057776988639e-14	0.961514975486327	0.071	0.034	5.08671090275577e-09
chr14-72678923-72680172	1.7327396747867e-14	0.938662316685458	0.077	0.037	5.15261331611972e-09
chr2-216371081-216372804	1.76133582160083e-14	0.861017416885216	0.153	0.078	5.23764910597796e-09
chr10-45418444-45419993	1.7703255186176e-14	0.684349669407941	0.158	0.088	5.26438158820278e-09
chr9-88679959-88681294	1.77057710201544e-14	1.58368528797573	0.057	0.019	5.26512971672126e-09
chr14-69615585-69616346	1.78105567711953e-14	1.39164395038469	0.068	0.025	5.29628964593682e-09
chr6-111086841-111088598	1.80502774284325e-14	0.792917896843818	0.152	0.08	5.3675748983381e-09
chr6-3882306-3884367	1.81689247061028e-14	1.24505233396049	0.068	0.027	5.40285680200438e-09
chr11-69166048-69167208	1.85700654136773e-14	1.3592491010372	0.053	0.02	5.5221432119344e-09
chr11-130054935-130056276	1.85753115425417e-14	1.40029959460668	0.061	0.022	5.52370324278255e-09
chr7-158017153-158018443	1.85893905798363e-14	1.13105283953797	0.061	0.026	5.52788989794475e-09
chr3-52089860-52090721	1.87956545161948e-14	1.34883045089997	0.07	0.026	5.58922619217182e-09
chr17-80444898-80446092	1.88772730534902e-14	1.36724891597116	0.097	0.035	5.61349693337028e-09
chr12-46266908-46270096	1.89723158722946e-14	0.600017321694123	0.275	0.162	5.6417596263125e-09
chr6-89556436-89557452	1.94000924222363e-14	1.68227809114227	0.05	0.015	5.76896668341555e-09
chr15-27768011-27769876	1.94586710252511e-14	1.48311032144072	0.064	0.021	5.78638608543686e-09
chr11-116730597-116733034	1.94988761694398e-14	0.729101991215434	0.217	0.117	5.79834180875397e-09
chr19-13691525-13692849	1.99735545239846e-14	0.929632652898984	0.111	0.053	5.93949596168824e-09
chr2-241812373-241813215	2.01546427511211e-14	0.761770289242523	0.092	0.051	5.99334580561537e-09
chr3-141076089-141078198	2.02044644680389e-14	0.956000399895489	0.113	0.054	6.00816118993179e-09
chr5-161846675-161849041	2.02779698791576e-14	0.944909062817334	0.136	0.065	6.03001934702533e-09
chr15-27417756-27419223	2.03860940938938e-14	1.39876928772463	0.056	0.02	6.062172028513e-09
chr4-89307192-89308536	2.05422116329717e-14	0.794250654756658	0.128	0.067	6.10859638887352e-09
chr17-32614613-32615921	2.06272431304612e-14	1.61037335923602	0.057	0.018	6.133882035219e-09
chr17-3888425-3888897	2.07341882359733e-14	1.5299922497232	0.055	0.018	6.16568408735491e-09
chr3-49600880-49602225	2.0780098255763e-14	1.45046554655395	0.067	0.024	6.17933625811972e-09
chr12-41212528-41213847	2.12014374377339e-14	1.31416053346925	0.072	0.027	6.30462904798407e-09
chr1-209622983-209623797	2.13667224425594e-14	1.18823076399152	0.071	0.029	6.35377951929901e-09
chr20-64115285-64116109	2.1436735686939e-14	1.44205272296004	0.054	0.019	6.37459921775367e-09
chr10-99658477-99660119	2.17723675945741e-14	0.613405194807414	0.251	0.15	6.47440540686331e-09
chr18-72829715-72831295	2.18059376902724e-14	1.23796109582447	0.09	0.036	6.48438807908093e-09
chr2-109127946-109130567	2.18173890709631e-14	0.680726839170101	0.233	0.13	6.48779335325415e-09
chr12-3199398-3201059	2.18217576107042e-14	0.757340720075109	0.147	0.081	6.48909241717989e-09
chr5-68343102-68345338	2.18499884290536e-14	1.19609531690711	0.1	0.041	6.49748735917081e-09
chr6-11809940-11811472	2.20944850393243e-14	1.34898010385034	0.072	0.026	6.57019282717379e-09
chr12-45215299-45217038	2.2415557698298e-14	0.649342988062816	0.216	0.124	6.66566956162748e-09
chr6-152635765-152637425	2.24399290810341e-14	0.758522731986537	0.195	0.105	6.67291683096895e-09
chr21-42963957-42965156	2.29532680930935e-14	1.3662834039523	0.077	0.028	6.82556742630704e-09
chr1-215081639-215083966	2.29671630056204e-14	0.814092884122349	0.135	0.069	6.82969932865534e-09
chr17-7716383-7718279	2.30250397782227e-14	0.657247771692857	0.242	0.139	6.84691002877054e-09
chr18-3713092-3714038	2.31983128631846e-14	1.54245125727875	0.06	0.019	6.89843589949946e-09
chr4-165378123-165380186	2.32236555329206e-14	0.58539459644902	0.262	0.157	6.90597199851353e-09
chr15-55003710-55004853	2.33661513111347e-14	1.46555975008503	0.06	0.02	6.9483456830895e-09
chr4-185730415-185731701	2.34148849016249e-14	1.27944201775867	0.072	0.028	6.9628374934264e-09
chr5-9887940-9890046	2.36250689788714e-14	1.43125538513142	0.05	0.018	7.02533951210904e-09
chr3-167465109-167466347	2.39693144893246e-14	1.7169429945146	0.052	0.015	7.12770711106148e-09
chr4-53705885-53706778	2.46616665309146e-14	1.42561571811091	0.052	0.018	7.33359045296503e-09
chr15-101023204-101024646	2.47532651940751e-14	1.20915934676445	0.08	0.033	7.36082896423171e-09
chr17-81064385-81065144	2.47577456638863e-14	1.43833969837239	0.068	0.024	7.36216131257855e-09
chr3-151361754-151362961	2.47586932478002e-14	1.60199545367051	0.057	0.018	7.36244309371184e-09
chr5-171643736-171644952	2.48001347475085e-14	1.18397607669591	0.083	0.034	7.3747664695971e-09
chr1-151709725-151710686	2.50429412368636e-14	0.951611815430592	0.126	0.061	7.44696934972367e-09
chr10-102418665-102419988	2.507596188164e-14	0.696078103952796	0.209	0.118	7.45678863281953e-09
chr12-124453412-124453848	2.53660349972711e-14	1.10082996125647	0.058	0.025	7.5430470950685e-09
chr1-25238903-25240425	2.54241308572162e-14	0.656912528773827	0.222	0.126	7.56032294474867e-09
chr3-124441237-124442344	2.5524166228404e-14	1.49176530201977	0.071	0.024	7.59007026300803e-09
chr1-111720651-111721980	2.56333066483596e-14	1.55309167395976	0.053	0.017	7.62252513140941e-09
chr5-88882785-88884390	2.58975632762823e-14	0.5558727680085	0.274	0.168	7.70110659634152e-09
chr17-40091496-40093755	2.59012966910822e-14	0.674261494886826	0.164	0.091	7.70221679443372e-09
chr11-6141126-6143353	2.62924971122475e-14	1.43309780512769	0.064	0.022	7.81854728127483e-09
chr1-32753556-32755527	2.66238505625915e-14	0.635858959587412	0.25	0.145	7.91708119409672e-09
chr22-31925738-31927498	2.66457539318657e-14	1.00816726454848	0.143	0.065	7.92359455521104e-09
chr3-99636861-99638756	2.72840915978018e-14	1.01066300344065	0.082	0.037	8.11341575025512e-09
chr5-95668922-95670249	2.72861331269972e-14	1.07813101532637	0.071	0.032	8.1140228357089e-09
chr19-45428468-45429094	2.731041907298e-14	1.2205703851115	0.057	0.023	8.1212446988939e-09
chr22-42316824-42318658	2.78054027088647e-14	0.94844039463581	0.151	0.073	8.26843699272967e-09
chr12-39722773-39724455	2.78355796682409e-14	1.43775398867258	0.068	0.024	8.27741065478546e-09
chr3-120170201-120172370	2.78756174383482e-14	1.15568023429987	0.087	0.036	8.28931660640673e-09
chr4-1041398-1042096	2.8234633939372e-14	1.57853169062638	0.057	0.018	8.39607662528318e-09
chr17-32061674-32063077	2.91185929075224e-14	1.17721886078835	0.067	0.028	8.65893773572412e-09
chr6-158869076-158870378	2.92380179743186e-14	0.889255925857106	0.139	0.068	8.69445092898719e-09
chr14-92709807-92710798	2.94756925853105e-14	1.25715540095876	0.072	0.028	8.7651277527086e-09
chr12-1838115-1839121	3.02381663196208e-14	1.11630696651859	0.1	0.042	8.991863042133e-09
chr10-59283204-59284067	3.07093543379472e-14	1.03474093403524	0.088	0.04	9.13197928076668e-09
chr12-27332167-27333819	3.08817688909408e-14	0.903910358419651	0.137	0.066	9.18324985156128e-09
chr7-43646424-43649021	3.1064014090765e-14	0.616219290266482	0.243	0.14	9.23744374214260e-09
chr7-51324312-51326307	3.10645333945866e-14	1.34144715840502	0.083	0.031	9.23759816648142e-09
chr1-39753091-39755230	3.10708566459595e-14	1.26263275000974	0.086	0.034	9.23947849909569e-09
chr22-42179587-42180873	3.12387267627162e-14	1.28176225485579	0.064	0.025	9.2893976999754e-09
chr11-57637610-57639674	3.13690020224427e-14	0.712282027802071	0.19	0.105	9.32813739340973e-09
chr1-30083219-30084455	3.18332186881318e-14	1.35666799619114	0.058	0.021	9.46618057485239e-09
chr20-17013855-17015107	3.28749720275313e-14	1.23487778989106	0.075	0.029	9.77596468188292e-09
chr3-112605212-112605908	3.28900083111669e-14	1.22637375354293	0.083	0.033	9.78043599147509e-09
chr19-50719528-50719981	3.33486898039774e-14	1.20652376129858	0.067	0.027	9.91683318962916e-09
chr9-138022403-138024321	3.36265410896654e-14	1.03986810421677	0.109	0.048	9.99945727075161e-09
chr17-62652116-62654063	3.43087851981562e-14	0.781693785437446	0.141	0.075	1.02023348368053e-08
chr19-11490583-11491491	3.48977784597953e-14	1.42715748185777	0.069	0.024	1.03774825850324e-08
chr9-137137789-137140468	3.51550503253724e-14	0.735627180807593	0.247	0.135	1.04539870051554e-08
chr7-73636036-73636968	3.62344921595364e-14	1.39906538072005	0.059	0.021	1.0774978464497e-08
chr14-72331368-72333655	3.65468065261107e-14	1.44742553987894	0.067	0.023	1.08678507630565e-08
chr19-3270260-3271302	3.68000353293477e-14	0.900423982420037	0.154	0.075	1.09431529058175e-08
chr15-93231027-93232163	3.68363728276429e-14	1.77639602924956	0.053	0.015	1.09539585150105e-08
chr2-128301189-128302130	3.68404486467794e-14	1.2375395800116	0.076	0.03	1.09551705331955e-08
chr7-137789062-137790750	3.70140184532414e-14	1.54366255115513	0.057	0.019	1.10067846394035e-08
chr15-61196452-61198493	3.80887389891703e-14	1.26739631398287	0.067	0.025	1.13263721357316e-08
chr3-127785823-127788078	3.81002499617477e-14	0.682795608169875	0.226	0.128	1.1329795130625e-08
chr2-219123966-219125550	3.82305882508234e-14	1.50916829729409	0.064	0.021	1.13685535669708e-08
chr14-95875678-95877454	3.82908708944343e-14	0.980302388548158	0.11	0.052	1.13864796961361e-08
chr17-8175420-8176891	3.83976883618905e-14	0.720961209858896	0.189	0.103	1.14182437927986e-08
chr11-43547175-43548365	3.85424382696728e-14	1.05913028024576	0.085	0.038	1.14612877833761e-08
chr8-143017357-143019440	3.87834961993856e-14	0.82550010339057	0.167	0.088	1.15329706978189e-08
chr7-50833245-50835312	3.93043607625529e-14	1.57877592132066	0.052	0.017	1.16878591512388e-08
chr15-75693989-75695561	3.95371656875741e-14	0.776615482081513	0.16	0.084	1.17570878861825e-08
chr10-89643640-89645814	4.02321503343001e-14	0.471786475184851	0.371	0.242	1.19637540806102e-08
chr20-63497919-63498397	4.0392716439631e-14	1.09701273711061	0.071	0.031	1.20115013022202e-08
chr1-110170602-110171846	4.05569093054768e-14	1.34720152981711	0.056	0.02	1.2060327006351e-08
chr3-9552123-9554448	4.07533460247204e-14	0.857049625198151	0.142	0.072	1.21187410006791e-08
chr18-34158510-34160086	4.16339394267537e-14	0.657431949543878	0.208	0.119	1.23806012994549e-08
chr2-17104255-17105512	4.16945036276731e-14	1.61164653143678	0.05	0.016	1.23986111547539e-08
chr3-24493853-24495912	4.20656390491947e-14	0.58357874561602	0.271	0.163	1.25089749527809e-08
chr15-34976898-34977958	4.2084346897862e-14	1.52997138886737	0.052	0.017	1.25145380683234e-08
chr12-117124645-117125775	4.21609407451138e-14	1.12712098875192	0.103	0.044	1.2537314627493e-08
chr22-39252666-39254431	4.21652130260196e-14	1.11334184031489	0.098	0.044	1.25385850671214e-08
chr16-30018441-30019006	4.24023688579731e-14	1.54916955417421	0.051	0.017	1.26091076225577e-08
chr7-112509988-112511134	4.26298060737692e-14	1.47391324266218	0.069	0.024	1.26767401725446e-08
chr18-41371434-41372562	4.27152969870709e-14	1.52913181071292	0.054	0.018	1.27021624344513e-08
chr17-10874410-10876311	4.30594969794071e-14	1.08685670497977	0.112	0.05	1.28045164977723e-08
chr2-109147927-109149228	4.31063593294077e-14	1.35145379308371	0.057	0.021	1.28184518610673e-08
chr10-95496154-95496901	4.3237119535483e-14	1.62904862482172	0.059	0.018	1.28573357620275e-08
chr15-30625341-30626547	4.41858050347484e-14	0.485988122142239	0.291	0.187	1.31394444715731e-08
chr8-124838632-124839411	4.42775902648881e-14	1.31324680993327	0.055	0.021	1.31667384618892e-08
chr11-124085432-124086862	4.43647980109201e-14	1.02272145528646	0.103	0.047	1.31926712549113e-08
chr3-115512148-115513746	4.440223547586e-14	1.10045322272936	0.101	0.044	1.32038039589855e-08
chr15-25684349-25685446	4.50392478788858e-14	1.55704239254595	0.057	0.019	1.33932310632485e-08
chr8-80577665-80579376	4.5554115046308e-14	0.602862670660406	0.237	0.138	1.35463360830905e-08
chr6-71287711-71289718	4.56255028566759e-14	0.539865298338076	0.281	0.175	1.3567564533484e-08
chr20-2279105-2280547	4.65353268010137e-14	1.31281870348819	0.071	0.026	1.38381170601639e-08
chr8-22405382-22407426	4.69257650149273e-14	1.12592418708129	0.109	0.048	1.39542208909589e-08
chr8-109973823-109976005	4.69723222758087e-14	1.09465892276282	0.13	0.057	1.39680655305127e-08
chr6-70149952-70151460	4.71568665721169e-14	1.67025915938327	0.052	0.016	1.40229430988173e-08
chr19-39310368-39311505	4.71909978894103e-14	0.994024985433105	0.117	0.055	1.40330926603782e-08
chr2-165678671-165679845	4.74136643865277e-14	1.2687389153362	0.064	0.025	1.4099306551293e-08
chr5-34551466-34553899	4.79286994856895e-14	1.23888810499691	0.102	0.04	1.42524615086605e-08
chr19-33301442-33303767	4.81042009130425e-14	0.57695995890816	0.27	0.167	1.43046500171096e-08
chr2-111945903-111947444	4.81603064358481e-14	1.35962907104176	0.068	0.024	1.43213340042153e-08
chr6-110944216-110945212	4.82484310911013e-14	1.41011613306914	0.071	0.025	1.43475394566986e-08
chr19-4580815-4581988	4.82832218895161e-14	0.827067638834501	0.137	0.07	1.43578851268416e-08
chr19-29187491-29189383	4.91236062985508e-14	1.26881098394866	0.086	0.033	1.46077885577875e-08
chr1-200890855-200892096	4.9519861335723e-14	0.801165238136315	0.113	0.06	1.47256221256813e-08
chr7-8433087-8434892	4.96427019171173e-14	0.710266362051467	0.131	0.074	1.47621509836893e-08
chr1-51313383-51314697	4.99167878498801e-14	1.43972910988709	0.05	0.017	1.48436553693431e-08
chr19-51887403-51888509	5.06317307377489e-14	0.77357138110532	0.141	0.073	1.50562565060229e-08
chr17-77526400-77529422	5.11366681931516e-14	0.688120889734567	0.232	0.132	1.52064087472611e-08
chr17-73492129-73493526	5.13317719871999e-14	1.12294772116054	0.054	0.023	1.52644263722897e-08
chr1-54103243-54104148	5.16576518772977e-14	1.53405427667914	0.053	0.017	1.53613326234483e-08
chr7-107643879-107645529	5.23955718804079e-14	1.60327672832213	0.056	0.017	1.55807664189331e-08
chrX-101078508-101081563	5.24242448486682e-14	0.943214020823031	0.117	0.056	1.55892928421588e-08
chr19-23548713-23549555	5.2593758919235e-14	1.17944705994679	0.055	0.023	1.56397009022951e-08
chr18-9941-10635	5.35561473181629e-14	1.10732122411601	0.087	0.037	1.59258844157075e-08
chr2-80302979-80303812	5.39355673163262e-14	0.930910999792568	0.101	0.05	1.60387117817213e-08
chr12-48985248-48985931	5.43071647819652e-14	1.69266485634239	0.05	0.015	1.61492129768834e-08
chr12-4808812-4810210	5.43644975906262e-14	0.752047317487024	0.16	0.085	1.61662619195293e-08
chr12-4881118-4882241	5.43868799889127e-14	1.41044429717712	0.068	0.024	1.6172917728543e-08
chr17-50564917-50565193	5.4394780352125e-14	1.4140282478541	0.05	0.018	1.61752670437507e-08
chr17-58343846-58344789	5.46131663469603e-14	1.130953298797	0.061	0.026	1.62402080502629e-08
chr17-29060262-29061526	5.50416513055059e-14	1.05356847976635	0.099	0.045	1.63676257654157e-08
chr17-5499677-5501768	5.54410299083524e-14	0.584573981818967	0.269	0.165	1.64863881817869e-08
chr3-47909650-47911225	5.56397668626274e-14	1.26462738502494	0.06	0.024	1.65454861924058e-08
chr10-77391699-77392414	5.56898674877785e-14	1.12279666768357	0.083	0.035	1.65603845151057e-08
chr5-78647343-78649462	5.66602973810904e-14	0.489907174862993	0.279	0.18	1.68489593116201e-08
chr12-97046489-97047957	5.71328804817638e-14	1.43915454790783	0.053	0.018	1.69894904031011e-08
chr19-33468487-33470031	5.7222217951329e-14	1.31710283067011	0.097	0.037	1.70160565077508e-08
chr1-121528660-121530674	5.93170105813823e-14	1.52681498415974	0.05	0.016	1.76389808025645e-08
chr15-73809428-73810480	5.95476795728477e-14	1.16432131342039	0.066	0.028	1.77075743792186e-08
chr10-102410121-102410905	5.96060671508703e-14	0.866839742709943	0.129	0.064	1.772493697652e-08
chr1-26856799-26858473	6.12997267905938e-14	1.47274615776784	0.06	0.02	1.82285771562653e-08
chr19-40531118-40531655	6.1339179464942e-14	1.33275205932188	0.058	0.022	1.82403091191309e-08
chr2-216031771-216032726	6.19019239238332e-14	1.39193161951545	0.057	0.02	1.84076513133824e-08
chr18-9016750-9018191	6.19901264466178e-14	1.11833467039384	0.102	0.044	1.84338799211778e-08
chr18-59123277-59124268	6.29607923902637e-14	1.44092630631905	0.052	0.019	1.87225249115079e-08
chr16-80803246-80805033	6.34452245394861e-14	0.802718984581257	0.16	0.084	1.88665795308579e-08
chr2-153873047-153873907	6.34813196109911e-14	1.07761793422117	0.071	0.031	1.88773130500812e-08
chr5-160750887-160752100	6.3725571664381e-14	1.32757927975607	0.057	0.022	1.89499457946936e-08
chr20-50724354-50725486	6.40118720694222e-14	1.35905220278809	0.073	0.027	1.90350823735399e-08
chr9-81031966-81033329	6.40512077495999e-14	1.41238799465214	0.055	0.019	1.9046779546083e-08
chr8-23979239-23980585	6.71494227144495e-14	1.34486424030088	0.057	0.021	1.99680895337504e-08
chr4-168831529-168833644	6.75559651807933e-14	0.589877247039848	0.201	0.12	2.00889822538821e-08
chr8-13193388-13194934	6.77593688312408e-14	1.19740688194976	0.062	0.025	2.01494679906084e-08
chr7-44398050-44400484	6.8219244686896e-14	0.985007188457391	0.146	0.07	2.02862203540529e-08
chr12-44653627-44655686	6.884146573748e-14	1.23410406649004	0.085	0.034	2.0471248983423e-08
chr8-135240129-135241274	7.0093803143747e-14	1.58083395268188	0.061	0.02	2.08436540532497e-08
chr16-66959242-66960389	7.10856341193085e-14	1.17115606384134	0.082	0.033	2.11385928467905e-08
chr11-2380766-2381314	7.12070827180414e-14	1.20510107817341	0.056	0.023	2.11747077736985e-08
chr14-68977359-68980061	7.12161772626299e-14	0.575679301632581	0.308	0.188	2.11774122002337e-08
chr4-113292029-113293658	7.13299327766429e-14	0.634002259655591	0.191	0.112	2.12112394499248e-08
chr1-35769112-35770252	7.14509937328775e-14	0.543119747969188	0.289	0.18	2.12472391043583e-08
chr8-2126230-2127954	7.2465305157884e-14	0.702996944159635	0.184	0.101	2.15488628641897e-08
chr10-110822000-110823316	7.38294565961666e-14	1.15840228810337	0.097	0.04	2.19545178490889e-08
chr19-3483232-3483487	7.39032860769763e-14	0.901448636649342	0.053	0.027	2.19764723741383e-08
chr3-190862326-190863307	7.43457602548343e-14	0.998428065374651	0.127	0.059	2.21080500354596e-08
chr11-117365926-117367121	7.46633022682834e-14	1.34060781919829	0.068	0.025	2.22024768689149e-08
chr7-157903158-157904568	7.62522018233784e-14	1.2016170644658	0.067	0.027	2.26749647518144e-08
chr1-109539702-109540342	7.70130856572689e-14	1.11488210875847	0.082	0.036	2.29012272557307e-08
chr17-2024943-2025718	7.77754431813541e-14	0.869085835276717	0.145	0.074	2.31279279879529e-08
chr10-35458534-35459286	7.88784787414035e-14	1.46885651419017	0.061	0.021	2.34559354663737e-08
chr2-2828472-2829285	7.9010097864079e-14	1.06148412885769	0.108	0.048	2.34950747816454e-08
chr2-26691939-26693843	7.99674259968304e-14	0.699806142902989	0.185	0.104	2.37797535338255e-08
chr3-108311738-108313665	8.01708041587539e-14	1.44472392498321	0.073	0.025	2.38402316910803e-08
chr20-41670461-41671546	8.06181233983959e-14	1.63328724814692	0.055	0.017	2.39732501187342e-08
chr12-13347166-13348137	8.07285043857317e-14	1.49121858258595	0.064	0.021	2.40060738921763e-08
chr7-43985755-43986592	8.08822967869028e-14	0.969074203553934	0.082	0.038	2.40518068309277e-08
chr6-111758575-111760691	8.096333842499e-14	0.987492012131679	0.123	0.058	2.40759060207624e-08
chr22-44200943-44202882	8.10929415165769e-14	1.08838787863567	0.099	0.044	2.41144458329014e-08
chr9-130212560-130213200	8.17729089106705e-14	1.65081710787329	0.052	0.016	2.43166463769483e-08
chr22-40362923-40363505	8.22900094851483e-14	1.5721332888576	0.056	0.018	2.44704155405796e-08
chr2-73292612-73293940	8.363468911234e-14	0.885959037174627	0.172	0.087	2.48702802319583e-08
chr17-66191020-66192638	8.40995907150714e-14	0.89026314042213	0.13	0.063	2.50085270917593e-08
chr3-62873312-62875800	8.42358008205956e-14	0.615536302063136	0.263	0.157	2.50490316184189e-08
chr6-33709345-33710259	8.5113023819824e-14	1.50178295170671	0.07	0.023	2.53098896672534e-08
chr20-47784488-47786912	8.59802931200187e-14	0.662535809807773	0.196	0.112	2.55677878045137e-08
chr7-1512668-1514084	8.65761688405508e-14	1.04365641891736	0.121	0.055	2.57449821757769e-08
chr10-47299839-47300930	8.71616894506195e-14	1.09269821163274	0.07	0.03	2.59190972685518e-08
chr17-36148812-36149826	8.75942972146067e-14	1.25075500027376	0.065	0.025	2.60477409741132e-08
chr5-173643384-173644692	8.83443575807249e-14	0.753292451274915	0.172	0.092	2.6270784925065e-08
chr2-219522000-219523137	8.99550055535751e-14	0.963908360560357	0.087	0.041	2.67497400914555e-08
chr11-133966037-133966955	8.99996017152441e-14	1.05019349918035	0.069	0.03	2.67630015628587e-08
chr4-40316151-40317614	9.05955635925803e-14	0.987159555891649	0.103	0.049	2.69402215543984e-08
chr18-58267271-58268235	9.13737888266222e-14	1.59309944895144	0.051	0.016	2.7171640835795e-08
chr1-176902941-176905034	9.22145043234336e-14	1.07496646417897	0.095	0.043	2.74216427216508e-08
chr11-16604850-16607352	9.24219318796474e-14	0.541873360429512	0.229	0.144	2.7483325039187e-08
chr9-137167328-137169777	9.33949813350115e-14	0.62920101816236	0.257	0.15	2.77726788096297e-08
chr15-41233310-41233818	9.38847328921227e-14	1.58600578119269	0.055	0.018	2.79183152506647e-08
chr22-48488696-48490898	9.47864378033063e-14	0.680028881341518	0.22	0.125	2.81864534366936e-08
chr4-87119831-87121086	9.60761642306081e-14	1.53047230302179	0.056	0.018	2.85699768049275e-08
chr3-186255500-186256743	9.60928125381274e-14	1.4444801709946	0.066	0.023	2.85749274788379e-08
chr5-150640105-150641081	9.61503355783975e-14	1.16362924178956	0.093	0.038	2.85920329902769e-08
chr13-107743427-107744362	9.628078677479e-14	1.45768208944532	0.051	0.017	2.86308250016458e-08
chr6-33312083-33314697	9.67784337850753e-14	0.606964392588867	0.263	0.158	2.87788092978003e-08
chr6-36792959-36794853	9.94125458900863e-14	0.856529121819595	0.159	0.079	2.95621099462432e-08
chrX-40094192-40094807	9.98386742415247e-14	1.15642284568963	0.063	0.026	2.96888268818537e-08
chr12-22796926-22798331	1.00750052694293e-13	1.56790381619727	0.064	0.02	2.99598416695966e-08
chr15-101198948-101200211	1.01297169521083e-13	1.13684190299367	0.068	0.029	3.01225367061453e-08
chr22-29780693-29781666	1.02287894188782e-13	1.17600832979065	0.085	0.035	3.04171465191299e-08
chr2-98883254-98885325	1.04714936065507e-13	1.36604000790299	0.086	0.032	3.11388711079277e-08
chr14-70803024-70804420	1.04987760669285e-13	1.41784772260693	0.065	0.023	3.12200004147039e-08
chr17-62869809-62870804	1.05496089064307e-13	1.11062890057322	0.094	0.04	3.13711610128748e-08
chr14-99530808-99531876	1.05909124353187e-13	1.26527731653404	0.069	0.028	3.14939844906585e-08
chr15-40322389-40324876	1.06473184592117e-13	0.437256449224884	0.37	0.246	3.16617179557885e-08
chr7-102220998-102222824	1.06926998981382e-13	1.35225137144875	0.08	0.029	3.17966678330957e-08
chr1-1598848-1600689	1.08048675323401e-13	0.7634962025132	0.163	0.087	3.21302184835692e-08
chr22-44668108-44669596	1.08234743221098e-13	0.827647719236879	0.137	0.07	3.21855491221713e-08
chr13-27744336-27745470	1.09251893036839e-13	1.06889179810638	0.059	0.026	3.24880169285789e-08
chr17-18681716-18683183	1.09737839713694e-13	0.732384451748364	0.132	0.072	3.26325219199816e-08
chr16-81644913-81645824	1.10525194631471e-13	1.2561439355153	0.067	0.026	3.28666560771713e-08
chr14-100439025-100440595	1.10950636863348e-13	0.973965150040713	0.111	0.052	3.29931689827801e-08
chr2-112690597-112692730	1.13931201826525e-13	1.10355789164852	0.111	0.047	3.38794936247502e-08
chr4-142845225-142847567	1.14005970761801e-13	0.772321790146369	0.172	0.092	3.39017275134952e-08
chr11-66720126-66720615	1.14279911363743e-13	1.47680670543662	0.052	0.018	3.39831886824135e-08
chr5-151155491-151158573	1.15263721591578e-13	0.607106680574548	0.247	0.145	3.42757423622444e-08
chr7-131957042-131957921	1.1585200003335e-13	1.56604976852066	0.058	0.019	3.44506775459172e-08
chr11-117361213-117362025	1.1656282975603e-13	1.33298965319593	0.066	0.025	3.46620555588911e-08
chr12-117968083-117969657	1.18239612000024e-13	0.799526253411848	0.171	0.09	3.51606769412231e-08
chr3-64238577-64239579	1.19571003409731e-13	1.11039977031316	0.087	0.038	3.55565901419449e-08
chr7-151119895-151121199	1.22569428740945e-13	1.05213316724581	0.095	0.043	3.64482258858374e-08
chr11-8201694-8202911	1.25049639206736e-13	1.39856221698525	0.056	0.021	3.71857611116285e-08
chr2-158665002-158666289	1.25410084836269e-13	1.44746062062955	0.052	0.018	3.72929461075916e-08
chr9-131809628-131811006	1.25993406094703e-13	1.20370116609987	0.081	0.033	3.74664071835695e-08
chr20-42189949-42190765	1.26902948977084e-13	1.43616842525165	0.056	0.019	3.77368761314175e-08
chr7-131190088-131191527	1.27058979036932e-13	1.01840836955889	0.112	0.052	3.77832744782543e-08
chr12-89351742-89353078	1.28479065820829e-13	0.527383545416919	0.302	0.187	3.82055628450082e-08
chr12-57341064-57342689	1.28952548385535e-13	0.923648016325572	0.153	0.074	3.83463614083099e-08
chr13-30932353-30933549	1.29665978886839e-13	1.25562654882958	0.054	0.021	3.85585128096215e-08
chr1-14184172-14185359	1.30718819979864e-13	1.40886765341554	0.051	0.018	3.88715940597722e-08
chr1-25805693-25806658	1.30763982134608e-13	1.00740890921561	0.098	0.044	3.8885023839404e-08
chr18-57737229-57738278	1.32017226249585e-13	1.48682440609901	0.064	0.022	3.92576985353867e-08
chr6-155121291-155122290	1.3324562011287e-13	1.25163297719065	0.066	0.026	3.96229835617238e-08
chr19-30685979-30686837	1.33817645814186e-13	1.18188244851122	0.064	0.026	3.97930857004729e-08
chr1-24463680-24464715	1.34494038545993e-13	1.24124319747101	0.072	0.028	3.9994223254345e-08
chr6-70955362-70957606	1.34896024101495e-13	0.641506041930248	0.204	0.118	4.01137608950133e-08
chr8-10965103-10966256	1.34930586220693e-13	1.22254788268028	0.063	0.025	4.01240385632749e-08
chr1-220689505-220691013	1.36234801299093e-13	0.865729338368447	0.143	0.07	4.05118703927087e-08
chr7-47196382-47198445	1.37083901049182e-13	1.62370778308256	0.05	0.016	4.07643654871931e-08
chr8-62247451-62249990	1.37154261706651e-13	0.695360781638214	0.171	0.096	4.07852884951835e-08
chr15-45468068-45469298	1.3726187358215e-13	1.52754425633305	0.061	0.02	4.08172888233768e-08
chr8-144331775-144332159	1.37527670679335e-13	1.14005147435892	0.089	0.038	4.08963283745724e-08
chr13-66888204-66889197	1.37845656895956e-13	1.35356001423496	0.059	0.022	4.09908872998366e-08
chr10-110497282-110498556	1.39466871610956e-13	0.493699444206302	0.329	0.213	4.14729846772069e-08
chr18-46332933-46336073	1.40734697266987e-13	0.607325001328059	0.273	0.165	4.18499954568892e-08
chr1-235073423-235075787	1.41695566275332e-13	0.850811745332576	0.155	0.079	4.21357271521631e-08
chr9-4855243-4856348	1.41886855105468e-13	1.20159704740108	0.067	0.027	4.21926103290029e-08
chr6-43075436-43077341	1.41889914790602e-13	0.778515270997041	0.146	0.078	4.21935201814517e-08
chr6-11213668-11215177	1.42769386157722e-13	1.1703139188333	0.072	0.029	4.24550468229494e-08
chr12-131757826-131759069	1.43349223519274e-13	1.57805520704127	0.059	0.019	4.26274718994794e-08
chr18-46946140-46947444	1.45678407558383e-13	0.827456216184772	0.144	0.073	4.33200966988212e-08
chrX-274897-276973	1.45938945047111e-13	1.02252156419441	0.086	0.039	4.33975722107694e-08
chr17-1046942-1048236	1.46340094366874e-13	1.42459988016667	0.063	0.022	4.35168611816885e-08
chr4-88616450-88617160	1.48892837213959e-13	1.55459813697423	0.053	0.017	4.42759652166404e-08
chr18-3602289-3604318	1.49298511987807e-13	0.686495036976466	0.178	0.101	4.43965999127903e-08
chr10-43265742-43267212	1.49875669986568e-13	0.793873850673275	0.184	0.097	4.45682282325657e-08
chr10-42865843-42867212	1.52895507705551e-13	0.804936987890153	0.122	0.063	4.54662313353842e-08
chr11-17351407-17353948	1.54543201205242e-13	0.648963564770737	0.251	0.145	4.59562026560004e-08
chr5-1496732-1498439	1.56551339663959e-13	1.04151235261521	0.107	0.049	4.65533587731921e-08
chr5-31193177-31195434	1.57119684121773e-13	0.748079993897326	0.145	0.079	4.67223662279233e-08
chr9-111597776-111600225	1.59298520203655e-13	0.738331816517082	0.185	0.101	4.73702823559205e-08
chr5-175253322-175254408	1.6062588637774e-13	1.30831177424971	0.067	0.026	4.77649985803759e-08
chr7-691341-692042	1.64097547879763e-13	1.4171773047606	0.055	0.02	4.87973596179092e-08
chr6-71885653-71887596	1.66307773178995e-13	0.67315129321769	0.199	0.112	4.94546098946915e-08
chr5-110055020-110056278	1.70279183022837e-13	1.22453013437761	0.076	0.03	5.0635580097135e-08
chr13-25927502-25928687	1.71304191911602e-13	1.40161268764872	0.058	0.021	5.09403849403693e-08
chr9-101639369-101640775	1.72423824158366e-13	1.39101817959496	0.051	0.018	5.12733277423251e-08
chr12-4276908-4277168	1.75622514933322e-13	1.02857426154847	0.081	0.036	5.2224516020692e-08
chr2-39685873-39687090	1.76107646774263e-13	1.12525872752777	0.062	0.027	5.2368778705969e-08
chr8-686714-688587	1.7659427879167e-13	0.793207447936674	0.168	0.09	5.25134874957213e-08
chr15-31222803-31224891	1.76866877990889e-13	1.12924911134361	0.071	0.029	5.25945497743946e-08
chr1-111733404-111734148	1.77801419887486e-13	0.939514473863734	0.082	0.039	5.28724526291018e-08
chr5-177472448-177474022	1.78018786728459e-13	0.620069766085404	0.217	0.126	5.29370905718683e-08
chr10-133334462-133337200	1.78223409232734e-13	0.682652731826323	0.262	0.152	5.29979387567197e-08
chr17-28551747-28553085	1.78577820823185e-13	0.650509508006869	0.216	0.125	5.31033294225489e-08
chr15-80442603-80443046	1.79478625057691e-13	1.48384283897695	0.052	0.018	5.33711997761555e-08
chr1-181550520-181551938	1.81711463330257e-13	0.907455980708978	0.133	0.065	5.40351744275917e-08
chr12-2247823-2249451	1.82749995243982e-13	1.28433757099403	0.07	0.028	5.43440005857123e-08
chr3-115271335-115272682	1.8590692877322e-13	1.15866626629531	0.086	0.036	5.52827715954348e-08
chr19-7595275-7597186	1.86692962647903e-13	0.850659188250919	0.144	0.073	5.55165129166816e-08
chr11-119791000-119792309	1.87109989007729e-13	1.18581260708111	0.083	0.035	5.56405232112504e-08
chr1-94113434-94114629	1.88052364090999e-13	1.62732983800654	0.057	0.017	5.59207554050122e-08
chr17-1005330-1006188	1.88924356598055e-13	0.842412964887451	0.157	0.08	5.61800580728505e-08
chr3-134794717-134796945	1.92658885853914e-13	0.580135705580959	0.304	0.185	5.72905875686068e-08
chr8-135664365-135665094	1.92864628464465e-13	1.42486458875761	0.06	0.021	5.7351768837221e-08
chr5-174171137-174172877	1.93938512252969e-13	0.991334643001296	0.115	0.053	5.76711075116407e-08
chr8-48817922-48819611	1.9488955287892e-13	1.35725572744048	0.063	0.023	5.79539165604986e-08
chr15-100140463-100142017	1.95165667552126e-13	1.00074633787296	0.1	0.046	5.80360242286405e-08
chr22-38027448-38027972	1.96659263432771e-13	1.15925565086808	0.055	0.022	5.84801718484763e-08
chr6-20400945-20404239	1.97988245963795e-13	0.337933133619851	0.514	0.377	5.88753687257619e-08
chr3-6862245-6863029	1.9834620634642e-13	0.986073784442716	0.096	0.045	5.89818146888224e-08
chr12-104456342-104457731	2.00830342273137e-13	0.469172023970938	0.311	0.202	5.97205172210781e-08
chr5-175657610-175659033	2.01323051933195e-13	0.977568351413477	0.117	0.055	5.98670333072704e-08
chr8-38494688-38496029	2.01328746944115e-13	1.34751421521793	0.068	0.025	5.98687268212775e-08
chr22-38403613-38404493	2.02072507569378e-13	1.11036123966064	0.079	0.035	6.00898974308908e-08
chr10-24416339-24417696	2.03459355531092e-13	1.46566055138004	0.065	0.023	6.05023016355698e-08
chr20-45910565-45912428	2.03561812082126e-13	0.609474653840828	0.232	0.134	6.05327689352376e-08
chr4-47030862-47033514	2.05699769124465e-13	0.628100695895013	0.243	0.138	6.11685289450041e-08
chr3-11600209-11601075	2.07533881691351e-13	1.07767426564919	0.087	0.038	6.17139353307937e-08
chr4-11592500-11594108	2.08704584933947e-13	1.46696726862293	0.051	0.018	6.20620650126379e-08
chr6-1389407-1390453	2.13871234580747e-13	1.23634156452968	0.061	0.024	6.35984612848074e-08
chr15-57536823-57537436	2.20316847523782e-13	1.26562520041749	0.059	0.023	6.55151803144521e-08
chr6-56914273-56915458	2.25946741020561e-13	1.08683607751807	0.076	0.033	6.71893304838022e-08
chr13-76885090-76886983	2.28092554267798e-13	0.543436555590206	0.251	0.156	6.78274266775067e-08
chr11-124737470-124738226	2.29008048007335e-13	1.5434370633924	0.05	0.016	6.80996652198452e-08
chr2-100818415-100820935	2.29688485596402e-13	0.667610403642982	0.209	0.121	6.83020055848309e-08
chr5-133890755-133891870	2.32323838797713e-13	1.60060494091361	0.052	0.016	6.90856752955983e-08
chr12-4273538-4273863	2.32712127260027e-13	0.795794783396794	0.164	0.086	6.92011398590597e-08
chr10-43076343-43077732	2.33414721179563e-13	1.04032795536039	0.073	0.033	6.94100688077242e-08
chr5-142356490-142357988	2.33536994142515e-13	0.682818898931252	0.18	0.103	6.94464288741715e-08
chr11-8282469-8284384	2.34622366542292e-13	0.879458703263248	0.092	0.046	6.97691838939482e-08
chr12-128364692-128366501	2.36671297248567e-13	0.772988861645032	0.128	0.068	7.0378470320212e-08
chr1-15703059-15704081	2.39719227690523e-13	0.898527385431925	0.122	0.06	7.12848272998755e-08
chr5-134058543-134060064	2.42525494524862e-13	1.05163062406008	0.069	0.031	7.2119321255869e-08
chr10-97851024-97852249	2.42777896471374e-13	1.13988523046269	0.083	0.034	7.21943775178995e-08
chr16-69530375-69531046	2.43721714759072e-13	1.39183539986408	0.051	0.018	7.24750388744756e-08
chr9-93071182-93072935	2.44002512190323e-13	1.21412409907109	0.052	0.021	7.25585390450119e-08
chr9-98520199-98521442	2.44184945062584e-13	1.52517164281004	0.069	0.023	7.26127887433704e-08
chr4-151690419-151691660	2.49617894706703e-13	1.41652566832826	0.067	0.023	7.42283741131429e-08
chr2-207258208-207259043	2.50162127156372e-13	1.13080459057786	0.074	0.031	7.43902114282359e-08
chr1-107963577-107965971	2.57469341582026e-13	0.765706598151777	0.141	0.074	7.65631431675638e-08
chr6-82143823-82145354	2.58050481021998e-13	1.06562897743013	0.095	0.042	7.67359554405496e-08
chr14-104119241-104120672	2.60119400754937e-13	1.5855143797259	0.052	0.017	7.73511859636941e-08
chr13-31846091-31847224	2.60743275654216e-13	0.596639622300972	0.236	0.14	7.75367063947428e-08
chr1-47023007-47024863	2.65400405764065e-13	1.00290493847702	0.113	0.053	7.89215878612484e-08
chr12-30700345-30701543	2.66182624834244e-13	1.21507331904315	0.068	0.027	7.91541947817095e-08
chr19-47427095-47428626	2.67799939920462e-13	0.669879375431354	0.228	0.128	7.96351325342681e-08
chr22-30701763-30702252	2.73992009210163e-13	1.51759602412392	0.054	0.018	8.14764557948076e-08
chr13-23578464-23580148	2.78456952650155e-13	0.568902255546324	0.237	0.144	8.28041870956712e-08
chr9-4489575-4491845	2.79856162761911e-13	0.725223380653078	0.188	0.103	8.32202674081841e-08
chr5-150289433-150290417	2.8103141824291e-13	0.893700418882984	0.156	0.079	8.35697507800578e-08
chr12-108128937-108130407	2.81167542191043e-13	0.808576223619499	0.186	0.096	8.36102296862661e-08
chr3-54177116-54179177	2.84263237209467e-13	1.43433074716821	0.068	0.024	8.45307903225049e-08
chr8-74984027-74985396	2.84530604148234e-13	0.809945650499757	0.132	0.069	8.4610296694352e-08
chr16-85418405-85419264	2.85006455371172e-13	1.53195155674902	0.068	0.023	8.47517996208146e-08
chr12-2608453-2609435	2.85598508786822e-13	1.61274701154022	0.058	0.019	8.49278573609197e-08
chr2-209771315-209772666	2.86237413834104e-13	0.725776020428138	0.18	0.099	8.511784727702e-08
chr1-204670105-204671358	2.86462051674784e-13	1.41315877311465	0.078	0.028	8.51846473824272e-08
chr8-41896476-41897923	2.87346348099207e-13	0.882072927967166	0.096	0.049	8.54476088415649e-08
chr19-29319962-29321115	2.89365597521514e-13	1.44549494765053	0.054	0.018	8.60480690037775e-08
chr14-76936327-76937779	2.89870143891491e-13	0.894725373287289	0.123	0.061	8.61981049487249e-08
chr1-54342069-54343375	2.90437573621019e-13	1.39022512231999	0.07	0.025	8.63668403925352e-08
chr7-101016593-101017744	2.92146050459381e-13	1.18719748631885	0.06	0.025	8.68748867330053e-08
chr1-177953336-177954092	2.93646088944065e-13	1.51100095564431	0.062	0.021	8.73209501771188e-08
chr8-4991394-4993107	2.96102196896033e-13	0.933565431679443	0.11	0.053	8.80513180865794e-08
chr5-73625396-73627034	2.96975508785374e-13	0.749220627024651	0.133	0.072	8.8311013096489e-08
chr3-127413644-127414692	3.05402091227135e-13	1.37924523365089	0.069	0.025	9.08168090640308e-08
chr21-42187722-42188563	3.1044892381666e-13	1.41449906556864	0.054	0.019	9.23175755775126e-08
chr14-41609628-41610211	3.13364465403717e-13	0.876741774700271	0.13	0.064	9.31845643481726e-08
chr22-38459815-38460814	3.1840641495803e-13	1.29524650343904	0.067	0.026	9.46838788032396e-08
chr9-124017298-124018723	3.23488251653471e-13	0.957742010360173	0.091	0.042	9.61950544176894e-08
chr6-30722322-30722828	3.24373126152268e-13	1.0316765919594	0.074	0.032	9.64581877776476e-08
chr5-161546189-161548468	3.2539771326659e-13	0.737739519031353	0.195	0.105	9.67628671986594e-08
chr8-141305379-141306514	3.26952249924854e-13	1.14645539289382	0.081	0.034	9.7225136655654e-08
chr1-240399274-240400031	3.27404930313999e-13	1.46408554724658	0.054	0.019	9.73597493176132e-08
chr5-128537066-128539353	3.2877567703941e-13	0.895916981328971	0.088	0.044	9.77673655298553e-08
chr7-87600160-87601116	3.30607708804552e-13	1.23066058471381	0.061	0.024	9.8312153151792e-08
chr12-131105614-131106932	3.31193208354261e-13	1.26671935810706	0.09	0.035	9.848626198189e-08
chr12-107027078-107028060	3.33182997360839e-13	1.15975342279876	0.076	0.032	9.90779615591978e-08
chr19-13505051-13506795	3.35500082905769e-13	0.84710623211871	0.136	0.068	9.97669886535227e-08
chr18-63161246-63162637	3.3660899055966e-13	1.13041090383966	0.079	0.034	1.00096742304745e-07
chr10-102775691-102777448	3.37579363574828e-13	0.681253619095763	0.169	0.095	1.00385300187519e-07
chr10-116132397-116134048	3.50104282887308e-13	1.18221759194362	0.062	0.025	1.04109810393633e-07
chr10-88951109-88952242	3.53279695871024e-13	1.09260079182711	0.085	0.037	1.05054076601775e-07
chr14-76755541-76756394	3.53346615396919e-13	1.56496244977307	0.053	0.017	1.05073976327351e-07
chr8-22768152-22769231	3.53945152538468e-13	1.25824562962547	0.052	0.02	1.05251962120059e-07
chr19-49911172-49912197	3.54514297762469e-13	1.45299527929393	0.06	0.02	1.0542120769703e-07
chr11-123559731-123561770	3.56110969021245e-13	0.67159256013069	0.231	0.133	1.0589600663591e-07
chr19-49151624-49152039	3.60964266887642e-13	1.21963736775105	0.061	0.024	1.07339222115844e-07
chr7-120272728-120274174	3.61852511508961e-13	0.801171240187199	0.142	0.074	1.07603357642397e-07
chr5-151150118-151151285	3.6377041935376e-13	0.98199075566832	0.098	0.047	1.08173682062389e-07
chr20-36390966-36391826	3.64424784941433e-13	1.04546788501477	0.076	0.034	1.08368269448464e-07
chr7-129433001-129435274	3.66821630307256e-13	0.514043367162146	0.286	0.181	1.09081014561208e-07
chr17-17724465-17724839	3.67613194021708e-13	1.17869231156742	0.06	0.024	1.09316400279847e-07
chr15-89367374-89367824	3.68672183850283e-13	0.778309794886349	0.153	0.081	1.09631309967191e-07
chr12-42482595-42484549	3.7043770642073e-13	0.613860200106377	0.211	0.122	1.1015631988292e-07
chr11-77410985-77412263	3.72803434157435e-13	0.783660398020845	0.175	0.092	1.10859811608528e-07
chr2-233152164-233153507	3.72887919442101e-13	1.36002105788812	0.052	0.019	1.10884934828659e-07
chr16-14014734-14016319	3.73013066109692e-13	1.36664567393263	0.057	0.021	1.10922149442907e-07
chr14-26966668-26967496	3.74435969732519e-13	1.0712913194	0.051	0.023	1.1134527544742e-07
chr2-88811008-88812092	3.77096913845864e-13	1.03073189699598	0.053	0.025	1.12136555076517e-07
chr19-19212935-19214463	3.78119744779288e-13	0.996739325734161	0.106	0.05	1.12440712265527e-07
chr20-64205191-64206182	3.80058886927581e-13	0.771004110023928	0.087	0.049	1.13017351087881e-07
chr2-2293419-2294614	3.80237422763528e-13	1.25210423030298	0.078	0.031	1.13070441932345e-07
chr3-25603437-25604523	3.8165332814248e-13	1.50788284375895	0.05	0.017	1.13491486883073e-07
chr9-127130922-127131715	3.88864778279587e-13	1.0266532618211	0.093	0.042	1.15635941387444e-07
chr11-42406938-42407942	4.01595200053673e-13	1.32273079262874	0.061	0.022	1.1942156144956e-07
chr6-161109520-161111549	4.02844853213367e-13	1.16758154910332	0.078	0.032	1.19793168310352e-07
chr20-42441258-42443004	4.03699469890314e-13	1.04074250935246	0.065	0.03	1.20047303962343e-07
chrX-51331909-51333551	4.05431762885047e-13	0.978901084150125	0.09	0.043	1.20562432465601e-07
chr15-48925478-48926513	4.08100459355224e-13	1.20551714606262	0.064	0.026	1.21356017397544e-07
chr9-121675603-121676777	4.08158392941118e-13	1.31695682555514	0.066	0.025	1.21373244992114e-07
chr5-68428095-68429097	4.08191770535896e-13	1.51476459852692	0.062	0.021	1.21383170420718e-07
chr8-30019574-30020567	4.0877229482011e-13	1.52286842580882	0.05	0.017	1.21555799766066e-07
chr15-73683474-73685333	4.12222609384451e-13	0.660761398001127	0.218	0.125	1.22581812907436e-07
chr2-218959224-218959851	4.13537784043119e-13	0.734203218706496	0.185	0.103	1.22972903765334e-07
chr1-50109284-50111002	4.16370335122692e-13	0.850485464757057	0.144	0.074	1.23815213814765e-07
chr8-21788275-21790613	4.19752760439322e-13	0.83562579621234	0.157	0.079	1.2482103886632e-07
chr14-64970818-64972754	4.30046092850031e-13	0.689088384085975	0.195	0.109	1.27881946538628e-07
chr1-173190025-173191303	4.3337079624603e-13	1.0608472339288	0.087	0.039	1.28870606938089e-07
chr17-45740325-45741954	4.37043492189242e-13	1.04196996590687	0.115	0.051	1.2996274918533e-07
chr9-121566218-121569177	4.37294480130096e-13	0.715174958679287	0.203	0.11	1.30037384967326e-07
chr15-31739639-31741233	4.40196755860164e-13	1.28196063253541	0.083	0.032	1.30900428896625e-07
chr20-36228532-36229921	4.41949235699718e-13	1.46701120413613	0.062	0.021	1.31421560321554e-07
chr17-10243689-10244858	4.46831523311943e-13	1.48812389174115	0.055	0.019	1.32873396424226e-07
chr21-43270729-43271237	4.49566037068946e-13	1.17634838529185	0.053	0.022	1.33686553311118e-07
chr10-10346117-10347160	4.50634302194934e-13	1.52346239644183	0.05	0.017	1.34004221175103e-07
[truncated: 3,313 more rows]
