# Supplementary material for: Cell-type-specific effects of autism-associated 15q duplication syndrome in the human brain
Source: Am J Hum Genet. 2024 Jul 29;111(8):1544–58. doi: 10.1016/j.ajhg.2024.07.002 (PMC11339625; doi:10.1016/j.ajhg.2024.07.002)
Supplement: Data S1. Supplemental Excel and CSV files [file mmc2.zip › DA_peaks_CNVvsCON_8.csv]

	p_val	avg_log2FC	pct.1	pct.2	p_val_adj
chr5-138469169-138470028	0	11.4482664506707	0.085	0	0
chr7-74850891-74852466	0	4.17628436175559	0.127	0.008	0
chr11-66426045-66427137	0	11.2242966002691	0.072	0	0
chr14-75280896-75281710	0	11.5655471416418	0.086	0	0
chr14-75282173-75282960	0	11.5501815862639	0.08	0	0
chr15-20340131-20342244	0	2.44012302767612	0.192	0.039	0
chr5-138467595-138468308	1.40665664049536e-289	11.3593030458792	0.065	0	4.18294671870826e-284
chr15-26771609-26773946	2.10600574257915e-282	1.21755619688143	0.295	0.148	6.26258715659275e-277
chr4-133151408-133151708	2.40402386414402e-274	11.2371475513961	0.064	0	7.14879768432778e-269
chr11-65506530-65508745	1.28166813129437e-244	1.23963839126941	0.276	0.138	3.81127088866744e-239
chr14-102078246-102079706	5.14010558323563e-237	4.09056488043758	0.072	0.005	1.52850291707561e-231
chr19-2478230-2479110	9.50514702882935e-233	10.8731672517594	0.051	0	2.82652656166893e-227
chr4-155829883-155830090	5.75672749838925e-196	11.1125211567776	0.05	0	1.71186654274101e-190
chr15-26081678-26083184	1.34905784915149e-190	0.921793829780659	0.341	0.211	4.01166634486479e-185
chr15-22978698-22981153	6.59911406932242e-190	1.15687395489525	0.24	0.123	1.96236535256627e-184
chr15-25437856-25439699	5.27402039494451e-170	0.731929800743981	0.419	0.299	1.56832489680386e-164
chr13-18211528-18212528	1.27374099098405e-153	0.891433558099487	0.31	0.201	3.78769811006946e-148
chr15-22837528-22839529	2.25597082575457e-127	0.652523258610326	0.396	0.293	6.70853532512985e-122
chr15-25830572-25832638	4.27575784609682e-122	1.74507854112615	0.071	0.022	1.27147355917812e-116
chr7-75358656-75359676	1.12747793238238e-119	3.00942659298971	0.051	0.007	3.35275857796684e-114
chr15-25669143-25670577	4.30966676658682e-115	1.15126150152938	0.123	0.059	1.28155698704639e-109
chr9-62798846-62802830	2.14283554541306e-114	0.580134107294666	0.444	0.359	6.3721072046839e-109
chr17-7579114-7579746	1.15224644785093e-107	2.65192188251204	0.055	0.01	3.42641221704534e-102
chr15-28106083-28107938	2.25778697555174e-107	1.05409550267463	0.128	0.065	6.71393597345871e-102
chr15-28095819-28097299	5.52710094502077e-107	1.39564647303633	0.089	0.036	1.64358295381894e-101
chr15-26866549-26868049	1.14985145094258e-104	1.07515686954886	0.117	0.059	3.41929026263892e-99
chr8-12436235-12437005	8.05218571711022e-103	0.911030976111248	0.207	0.122	2.39446236232563e-97
chr15-26178342-26180257	6.89165284396529e-101	1.31510082841749	0.087	0.037	2.04935702290427e-95
chr15-25567867-25569241	7.63771624562516e-101	1.27913704639033	0.086	0.037	2.27121240452906e-95
chr5-70400867-70401672	7.27794758886779e-100	1.70786471516161	0.086	0.028	2.16422871860644e-94
chr15-26970715-26971823	1.34403055477193e-98	1.14188597197274	0.101	0.048	3.99671678011419e-93
chr16-87852633-87854029	1.80507722482936e-97	1.12821634162288	0.127	0.064	5.36772204193057e-92
chr15-25789396-25790702	9.1017503579231e-97	1.55641826548849	0.069	0.025	2.70656930043488e-91
chr15-22887309-22888757	1.81497866118995e-95	1.72816269276	0.075	0.025	5.39716574520733e-90
chr15-25654883-25656705	2.23325147762943e-95	1.40746912856028	0.072	0.028	6.64097525399708e-90
chr2-3482757-3483756	4.51842828239029e-94	2.3569236362859	0.05	0.01	1.34363598147784e-88
chr6-44058424-44059394	4.38695927119291e-93	2.28378455049814	0.059	0.014	1.30454130455609e-87
chr20-29444789-29445866	7.52387971624873e-91	1.52063528386725	0.096	0.038	2.23736106346145e-85
chr15-26661078-26663019	8.00566296172778e-91	1.04240683235414	0.103	0.053	2.38062798360307e-85
chr15-26068681-26070552	9.57303794484677e-89	1.17059216842988	0.085	0.041	2.84671514758319e-83
chr6-31817999-31819588	3.16006371907652e-88	0.994204662839395	0.141	0.069	9.39701828014347e-83
chr14-85531055-85531965	3.17378132231274e-87	1.27489803073469	0.078	0.034	9.43781004253494e-82
chr1-160042013-160042430	4.7920779983388e-87	1.76750783569111	0.079	0.026	1.42501065021001e-81
chr17-36182278-36184170	1.78335414555282e-85	1.03579305566354	0.128	0.065	5.3031245555475e-80
chr19-41995988-41996697	1.96434985361328e-85	2.03917636335773	0.05	0.012	5.84134787269274e-80
chr11-1748010-1749391	3.984399173762e-85	0.945737480450526	0.143	0.081	1.18483281350326e-79
chr22-18730305-18730706	1.3958675601198e-82	0.94749447614879	0.15	0.087	4.15086344617706e-77
chr10-124091641-124093774	1.53209524757931e-82	0.687033665746113	0.215	0.147	4.55596099582165e-77
chr15-25933371-25934595	2.1953808631233e-82	1.43882921268619	0.072	0.028	6.52836016505249e-77
chr5-172886792-172888180	5.18597586549755e-82	1.25016609012056	0.091	0.043	1.54214327117128e-76
chr7-5693458-5693821	2.0572144256955e-81	2.12274039458674	0.05	0.013	6.11749739340218e-76
chr15-25720458-25721933	2.49115461569084e-80	1.59805243797498	0.053	0.018	7.40789665758753e-75
chr15-25480917-25481959	2.63814596342333e-80	1.37019921758823	0.068	0.028	7.84500188851268e-75
chr15-28110012-28110847	1.17280652478386e-79	1.46406245358457	0.054	0.02	3.48755130661926e-74
chr8-47737138-47739163	3.54613312515787e-79	0.602862124935049	0.282	0.213	1.05450651516194e-73
chr6-81751530-81754229	2.42327037526188e-78	0.632895376982656	0.294	0.213	7.20603064950876e-73
chrY-13478243-13480536	9.61994661932379e-78	0.908910601773987	0.154	0.091	2.86066428629508e-72
chr17-21677548-21679134	3.17217293427966e-77	1.57732918390857	0.056	0.019	9.43302721120873e-72
chrY-12904235-12905901	4.45051598603934e-77	0.839655656196181	0.167	0.102	1.32344103773655e-71
chr7-102512384-102513229	7.43890057347402e-77	0.935532866630513	0.144	0.083	2.21209098573282e-71
chr20-64315925-64316999	1.14084463474651e-76	1.19483915148191	0.081	0.036	3.39250687345301e-71
chr18-34221871-34223819	1.38589839473434e-76	0.714779217984222	0.178	0.117	4.12121833845362e-71
chr15-28993381-28993758	1.45829969704542e-76	1.68590606815529	0.059	0.02	4.33651664311002e-71
chr11-65498830-65499136	5.51796315136564e-76	1.34226732263837	0.081	0.035	1.6408656663953e-70
chr21-10272240-10272568	5.52999176656602e-76	0.879697802487587	0.144	0.089	1.6444425916402e-70
chr15-29821366-29823205	1.18877523719681e-75	0.605870155723919	0.278	0.21	3.53503714734741e-70
chr15-25684349-25685446	2.44280730673151e-75	1.53847473743746	0.05	0.019	7.26412723188136e-70
chr17-36210196-36211725	4.96764441634041e-75	1.49572626979288	0.06	0.023	1.47721848479832e-69
chr9-99367979-99369439	8.41601055413473e-75	1.14142240902026	0.088	0.041	2.50265222646194e-69
chr2-89584878-89585969	8.64344080675302e-75	1.24007647982371	0.086	0.038	2.57028270582253e-69
chr3-156825571-156827079	5.53496225248804e-74	0.710916459548944	0.186	0.124	1.64592065509786e-68
chr2-239263791-239265647	9.37466870666084e-74	1.58380044495088	0.053	0.019	2.78772648396232e-68
chrY-19075613-19078116	1.15139034363287e-73	0.854069103566222	0.143	0.087	3.42386643705418e-68
chr17-64777748-64779062	3.00719920125043e-73	0.953194345051811	0.107	0.06	8.94244812077438e-68
chr15-22956471-22957178	2.86308033531474e-72	1.35910986630446	0.084	0.037	8.51388473151874e-67
chr2-127064551-127065186	4.17578190771455e-72	2.0073733827091	0.056	0.016	1.24174391433326e-66
chr15-26864525-26865219	5.34605672595074e-72	1.12210859471939	0.077	0.037	1.58974619648252e-66
chr5-80257244-80258195	1.16940780034765e-71	1.42909808677242	0.062	0.025	3.47744458773779e-66
chr15-26967277-26968280	2.72856845865388e-71	1.11463159671881	0.072	0.034	8.11388945412987e-66
chr17-82297278-82298631	3.8798287994601e-70	0.942528268483855	0.118	0.071	1.15373693043785e-64
chr17-39208788-39210106	7.59992857397319e-70	1.12574942524909	0.087	0.044	2.25997556018526e-64
chr15-25691080-25692406	9.60678028623045e-70	1.17630700813518	0.065	0.031	2.85674904015578e-64
chr3-129576718-129578570	1.18122174071278e-69	1.38676279491503	0.082	0.037	3.51257546592277e-64
chr2-40449978-40452523	1.20272913637545e-69	0.572921562882502	0.213	0.158	3.57653157825695e-64
chr10-77636854-77638764	2.13154867648174e-69	0.600161140088725	0.203	0.145	6.33854366828022e-64
chr3-4977246-4979992	4.39418634858073e-69	0.522580985362434	0.293	0.226	1.30669040610475e-63
chr8-141127648-141129553	4.57734396378863e-69	0.633544913810262	0.232	0.17	1.3611556198239e-63
chr6-36678297-36681081	2.38065863344818e-68	0.508902352629253	0.313	0.261	7.07931696511218e-63
chr15-31263140-31264561	4.99322205869359e-68	1.13206869921151	0.117	0.064	1.4848244571496e-62
chr15-28127919-28128838	5.05904079255979e-68	1.21983162179514	0.09	0.042	1.50439684240192e-62
chr6-148746326-148748782	5.79821149662166e-68	0.649815012518631	0.203	0.141	1.72420255632739e-62
chr1-15152247-15154325	6.03785911813328e-68	0.686144789760643	0.206	0.14	1.79546609024106e-62
chr1-57422186-57424938	2.58664908083226e-67	0.609743176974847	0.183	0.127	7.69186663868926e-62
chr3-14215946-14217009	1.43542144922502e-66	1.36970054793482	0.081	0.035	4.26848405513147e-61
chrY-2934707-2936305	1.80277058662929e-66	0.741779963384807	0.175	0.115	5.3608628380478e-61
chr6-43770481-43772111	2.54659914846069e-66	0.664289153067573	0.198	0.137	7.5727709557946e-61
chr1-2545931-2547268	7.1647548314119e-66	0.748625416327843	0.166	0.112	2.13056881470729e-60
chr18-77131076-77133317	2.63606843079592e-65	0.83656079209031	0.149	0.092	7.83882397128921e-60
chr18-76491242-76493378	4.01308491723206e-65	0.579325760766903	0.228	0.169	1.19336303566746e-59
chr15-28021219-28022081	4.86801479638838e-65	1.07730020164452	0.065	0.032	1.44759182397242e-59
chr20-50190334-50192463	6.10219927149632e-65	0.547420447272	0.281	0.216	1.81459879296632e-59
chr21-31872274-31875181	4.22270153854406e-64	0.596057378632622	0.177	0.127	1.25569631111377e-58
chr14-100546070-100546918	4.4126004301703e-64	1.64409773710902	0.053	0.018	1.31216616471888e-58
chr19-35898626-35900714	1.9533566580381e-63	0.624862861368944	0.194	0.141	5.80865762687473e-58
chr15-20356058-20357039	2.06702791930429e-63	0.846755227764461	0.13	0.074	6.14667958307677e-58
chr10-27242766-27243379	2.10042385073699e-63	1.08066776554323	0.084	0.043	6.24598839645957e-58
chr11-14643018-14645049	4.24690381517917e-63	0.613161680757564	0.206	0.148	1.2628932937122e-57
chr5-149729795-149732308	4.31340488733053e-63	0.514480834773725	0.221	0.171	1.28266858453571e-57
chr7-24756125-24758062	8.15250629439798e-63	0.668157947999193	0.197	0.137	2.42429449175254e-57
chr14-47673828-47676490	8.55040966743084e-63	0.517793516364802	0.237	0.179	2.54261822198458e-57
chr1-203289337-203291526	1.07666218254991e-62	0.537876830712974	0.28	0.218	3.201648799005e-57
chr7-2757262-2758489	1.75455031492845e-62	1.18514973553324	0.079	0.038	5.21747118049642e-57
chr8-38029768-38031887	2.84512097357419e-62	0.710987117232103	0.169	0.11	8.46047933669808e-57
chr8-2126230-2127954	4.27392767368176e-62	0.706996898193007	0.154	0.101	1.2709293244674e-56
chr2-109127946-109130567	5.08199521921952e-62	0.59271632039719	0.183	0.13	1.51122275434887e-56
chr22-46660568-46661904	5.22553094444438e-62	1.06890766008132	0.077	0.038	1.55390568588754e-56
chr6-31898203-31898640	5.96408185410151e-62	1.49838010327511	0.051	0.02	1.77352709279046e-56
chr18-23134796-23137059	1.04017057131273e-61	0.577292108713574	0.198	0.144	3.09313442450125e-56
chr7-114084367-114086761	1.18596315559182e-61	0.787602573598244	0.142	0.094	3.52667491652028e-56
chr4-140755428-140757487	2.00590795300981e-61	0.591953222311159	0.186	0.136	5.9649283617062e-56
chr10-132335160-132335779	3.22517757416303e-61	1.56311384647982	0.064	0.025	9.59064604873713e-56
chr8-103498458-103501927	6.27288391568886e-61	0.511601458450478	0.19	0.142	1.86535494424056e-55
chr8-23067558-23069402	8.46232640582451e-61	1.03696635442477	0.104	0.057	2.51642507864722e-55
chr8-11862290-11862857	8.63639882378593e-61	1.55721085049974	0.05	0.02	2.56818864543158e-55
chr10-124522941-124524165	1.36164870046463e-60	1.49378531100248	0.052	0.021	4.04910750759765e-55
chr12-57110078-57112640	1.44118170254032e-60	0.577532497594122	0.215	0.162	4.28561320521011e-55
chr3-186930075-186932183	1.88885710689945e-60	0.674903453088933	0.163	0.114	5.61685660164475e-55
chr7-139107657-139110124	3.60590237845365e-60	0.794868029139162	0.158	0.102	1.072279978476e-54
chr8-141306985-141308866	3.9626945136446e-60	0.596570257832347	0.194	0.137	1.17837854213347e-54
chr10-633252-634517	4.38815348279743e-60	1.35384405592805	0.057	0.024	1.30489642487251e-54
chr15-23797514-23798525	9.98846596314061e-60	1.29562744143802	0.054	0.024	2.9702501465272e-54
chr7-76302129-76304002	3.59527288417535e-59	0.575507762003555	0.26	0.197	1.06911910702146e-53
chr12-10721737-10723646	3.95815496334992e-59	0.877868033932152	0.122	0.072	1.17702862514144e-53
chr2-232502519-232503817	9.27529354468099e-59	0.876474019461345	0.106	0.06	2.7581754907947e-53
chr19-10416192-10417107	1.16566074835958e-58	0.666632403421736	0.149	0.101	3.4663020541819e-53
chr8-22692766-22693705	1.18005316743413e-58	0.777027274336384	0.11	0.068	3.50910050293553e-53
chr14-75426736-75429202	1.19169826429717e-58	0.4587421903977	0.281	0.228	3.54372929457522e-53
chr9-128072339-128072926	1.29541494920933e-58	1.43474944421684	0.051	0.02	3.8521495261648e-53
chr16-71527-72760	1.34536855014271e-58	1.32143890267822	0.068	0.028	4.00069555018838e-53
chr5-96431578-96433529	1.68455355061553e-58	0.742209529135375	0.094	0.058	5.0093232023944e-53
chr15-26873664-26874227	1.75094690110211e-58	1.35753321417239	0.05	0.02	5.20675578086931e-53
chr3-64684749-64686899	3.23663195806881e-58	0.639599540496567	0.167	0.114	9.62470772107005e-53
chr2-30230382-30232836	4.12057805284949e-58	0.452189740426289	0.255	0.203	1.22532805441975e-52
chr6-158869076-158870378	4.1881754220091e-58	0.848086996291521	0.112	0.068	1.245429348892e-52
chr6-165987617-165989165	4.21548086329498e-58	0.59351264938115	0.148	0.105	1.2535491133563e-52
chr21-33402040-33404606	5.6055938067938e-58	0.526702595316863	0.224	0.171	1.66692421913866e-52
chr1-10965041-10966049	6.06741490590384e-58	1.58740279322271	0.051	0.019	1.80425503573881e-52
chr8-9905426-9906982	9.43697029261914e-58	0.657412252927888	0.115	0.075	2.80625298197557e-52
chr13-107865714-107868659	1.19082548181582e-57	0.485771305320768	0.203	0.156	3.54113391876606e-52
chr19-45428468-45429094	1.5781551821901e-57	1.33618227431312	0.057	0.023	4.69292850217506e-52
chr2-28389832-28391134	2.58618684057973e-57	0.589889110822632	0.177	0.129	7.69049208409514e-52
chr11-2380766-2381314	4.45686738590084e-57	1.51891148923662	0.058	0.023	1.32532974081056e-51
chr8-10410265-10411480	4.85361997414432e-57	1.02305431695186	0.054	0.027	1.44331126447135e-51
chr18-72866532-72870015	6.48953811430374e-57	0.517342412417059	0.174	0.128	1.92978096997427e-51
chr11-65575688-65576133	1.11868822487662e-56	1.66642409290877	0.05	0.018	3.32662080055112e-51
chr15-25989559-25990660	1.25539772721896e-56	1.12744662857315	0.059	0.028	3.73315111347647e-51
chrY-14523364-14525845	1.29586873395203e-56	0.863085586356367	0.114	0.068	3.85349893677846e-51
chr18-58043219-58045998	1.31376412764368e-56	0.482815107865369	0.312	0.251	3.90671411109146e-51
chr18-46754851-46755923	1.99689745806571e-56	1.0532308566843	0.067	0.034	5.93813403310085e-51
chr7-101162801-101163804	2.34245726452907e-56	1.0626969476124	0.06	0.029	6.9657183183848e-51
chr19-18291354-18293694	2.4444115911723e-56	0.440211765060262	0.277	0.23	7.26889786043724e-51
chr11-119361169-119361672	1.9077827878073e-55	1.3189177561921	0.052	0.023	5.6731355204468e-50
chr11-33868658-33870941	2.39191516566248e-55	0.719871811184255	0.153	0.102	7.11279028982719e-50
chr19-1206901-1207903	3.05469654726718e-55	1.21769102495552	0.066	0.03	9.08369002867747e-50
chr19-18416349-18418102	6.74739174527413e-55	0.606083032636598	0.172	0.125	2.00645838850868e-49
chr7-43111922-43114117	7.23792939828576e-55	0.508260872825177	0.174	0.13	2.15232858930944e-49
chr19-33301442-33303767	7.73572949183586e-55	0.557670577051537	0.215	0.167	2.30035840752825e-49
chr21-38804399-38806760	8.37024725036743e-55	0.526931223558348	0.2	0.153	2.48904368434726e-49
chr10-31318210-31321125	1.04792037793688e-54	0.503889955962829	0.209	0.158	3.11617986946335e-49
chr9-98706271-98709699	1.18564538347174e-54	0.466306132612128	0.17	0.129	3.52572996392225e-49
chr4-49149051-49149824	1.32973653429044e-54	0.49236930257939	0.272	0.227	3.95421093728881e-49
chr8-22694264-22695992	1.47077173878587e-54	0.469402248661135	0.224	0.174	4.37360450419275e-49
chr16-2467412-2468586	1.75974152979525e-54	0.783397033873896	0.108	0.066	5.23290819232155e-49
chr6-150865197-150867334	3.30198149427004e-54	0.478984291266696	0.236	0.186	9.81903632988092e-49
chr14-90842467-90843316	4.0748551180739e-54	1.17639516421333	0.052	0.025	1.2117315167514e-48
chr4-123396525-123399860	4.59948083054623e-54	0.462991570354487	0.27	0.219	1.36773841561787e-48
chr3-129485629-129486297	6.21443465915231e-54	1.45200888886961	0.052	0.021	1.8479740057228e-48
chr7-128166516-128169037	6.35162973105778e-54	0.551570661705972	0.133	0.095	1.88877142986519e-48
chr17-76492993-76494054	1.05961044144602e-53	1.27034165090364	0.064	0.032	3.15094237751919e-48
chrY-12661356-12663526	1.37406163674014e-53	0.856706106393776	0.101	0.062	4.08601960794142e-48
chr13-61413325-61415811	1.45404565572806e-53	0.716175300802063	0.107	0.067	4.32386648552541e-48
chrX-53087304-53089495	2.38375847693306e-53	0.731413422188959	0.11	0.071	7.08853490768631e-48
chr14-73536655-73538300	2.41670390231963e-53	1.14974509944335	0.068	0.03	7.18650406024984e-48
chr19-39409574-39409831	3.1094185991872e-53	1.39345527637123	0.059	0.025	9.24641590003098e-48
chr17-47323337-47324939	3.62039574035211e-53	0.795548464782764	0.139	0.088	1.07658984051702e-47
chr13-111114276-111116468	5.71198466697716e-53	0.56835287023169	0.148	0.105	1.69856145644967e-47
chr16-87945037-87945920	5.75058001958237e-53	0.763793523776469	0.118	0.073	1.71003847926317e-47
chr18-76494222-76495577	6.51170807814865e-53	0.718071778135027	0.134	0.089	1.93637360778291e-47
chr3-13045688-13046522	6.94968696800951e-53	1.20306303925484	0.053	0.025	2.06661451430305e-47
chr19-16324207-16326261	9.34645358571202e-53	0.585171131494193	0.184	0.136	2.77933620987601e-47
chr17-33291216-33293863	2.13227158561607e-52	0.519152823252295	0.152	0.11	6.34069336871479e-47
chr16-19167591-19169198	2.24484361002178e-52	0.597228289699988	0.193	0.137	6.67544654624957e-47
chr22-37417592-37420453	2.35340723086654e-52	0.597137591523204	0.121	0.084	6.99828001428323e-47
chr20-63453780-63455519	2.72202613748877e-52	0.549781454375812	0.129	0.092	8.0944346845276e-47
chr10-35194940-35196357	6.84573474355819e-52	0.704125533809195	0.127	0.083	2.03570244922241e-46
chr10-114403302-114404900	1.00184589996412e-51	0.927625154959489	0.087	0.047	2.97916911580529e-46
chr18-5628118-5631061	1.00704682885665e-51	0.410783211253834	0.217	0.175	2.99463501403446e-46
chr1-186679907-186681258	2.20790030133806e-51	0.781599138088523	0.094	0.06	6.56558896808296e-46
chr6-165985533-165987360	2.51597084452544e-51	0.76164529501886	0.082	0.052	7.48169218094842e-46
chrY-20574893-20576231	3.86775336251736e-51	0.800800830962452	0.115	0.071	1.15014608190506e-45
chr7-1567374-1568289	4.09736565233412e-51	1.14745539761695	0.056	0.027	1.21842542930329e-45
chr8-142621524-142623294	4.19780361342772e-51	0.581230779894553	0.137	0.097	1.24829246491778e-45
chr6-26026083-26027511	4.59656694970745e-51	0.583075229533656	0.175	0.129	1.3668719207006e-45
chr16-87778583-87779598	4.90392228377689e-51	0.740912498829606	0.136	0.09	1.45826956168217e-45
chr18-5542740-5544298	6.00336063898942e-51	0.684624843240835	0.131	0.088	1.78520734649501e-45
chr15-27358363-27360252	6.78294882214156e-51	0.886277289724522	0.074	0.041	2.01703192534259e-45
chr6-71287711-71289718	6.92437237664315e-51	0.514466173587941	0.224	0.175	2.05908676489762e-45
chrY-19566623-19568200	7.44014241089897e-51	0.731524894504854	0.127	0.085	2.21246026844421e-45
chr3-190513269-190515171	8.64448044791212e-51	0.462209769641422	0.232	0.185	2.57059186183473e-45
chr13-46552444-46554842	9.74536288935198e-51	0.535460173549821	0.19	0.14	2.89795907168082e-45
chr11-17351407-17353948	1.00953443775259e-50	0.453460990697705	0.187	0.145	3.00203236685611e-45
chr14-54781715-54783125	1.3958523507154e-50	1.31229694171293	0.051	0.022	4.15081821827536e-45
chr1-182614488-182616616	1.45368359787503e-50	0.634932937407551	0.166	0.118	4.32278984132902e-45
chr13-98142086-98144042	2.34272840451257e-50	0.518263340558962	0.198	0.148	6.96652460193093e-45
chr13-109154554-109156838	3.18022123064505e-50	0.871097774253055	0.058	0.033	9.45696026914456e-45
chr1-25022035-25023238	3.76742373551951e-50	0.963657828423505	0.078	0.046	1.12031126138396e-44
chr15-77634464-77635029	5.05660823293693e-50	1.04842071650509	0.05	0.026	1.50367347701199e-44
chr14-60721231-60724512	5.13296713586539e-50	0.602757502221939	0.149	0.104	1.52638017125802e-44
chr10-115092237-115094301	5.25943331359079e-50	0.495223675419602	0.18	0.135	1.56398716559587e-44
chr6-151239512-151241549	6.75403351840282e-50	0.4978235293735	0.169	0.126	2.00843343930041e-44
chr12-4908497-4911442	7.10085882502267e-50	0.534077027840437	0.141	0.101	2.11156818707934e-44
chr6-26031655-26034291	7.27970858003003e-50	0.437041785503797	0.257	0.211	2.16475238102637e-44
chr11-122655248-122657138	7.53066382933628e-50	0.486333744089385	0.206	0.163	2.23937844160207e-44
chr2-28392028-28393160	7.64512009267613e-50	0.4063985583252	0.312	0.265	2.27341407171892e-44
chr1-150148795-150151045	9.84248693805008e-50	0.516633220340436	0.194	0.145	2.92684065579408e-44
chr10-114042843-114045567	1.06866760739574e-49	0.391087468120412	0.255	0.208	3.17787549076057e-44
chr15-25542506-25543740	1.40909782128392e-49	0.916887904906001	0.076	0.041	4.19020600919558e-44
chr17-7557958-7559039	1.86939413159271e-49	0.888812183095999	0.106	0.064	5.55897994123462e-44
chr19-19513996-19514981	2.05082396880953e-49	1.30032204225119	0.056	0.025	6.09849421956953e-44
chr17-7035135-7036775	2.62714231896393e-49	0.524386947844221	0.178	0.136	7.81228057105665e-44
chr19-1131248-1132940	2.82958819837357e-49	1.03990570717687	0.078	0.042	8.41428983373951e-44
chr3-24493853-24495912	3.48539394088944e-49	0.480405126068175	0.208	0.163	1.03644462541441e-43
chr11-65419923-65420281	4.08605842238272e-49	1.04679047536071	0.083	0.045	1.21506302094711e-43
chr4-40055563-40058137	4.48188501841484e-49	0.402165709239973	0.308	0.259	1.33276918415598e-43
chr5-17216156-17219290	5.06390963447549e-49	0.362481383593083	0.28	0.235	1.50584468018471e-43
chr14-50059755-50062074	5.53813055009977e-49	0.940375167784015	0.077	0.043	1.64686280542207e-43
chr10-128063715-128065186	5.78314002247047e-49	0.629021662206004	0.14	0.101	1.719720782202e-43
chrY-13703311-13704874	6.34875513355499e-49	0.806477087170061	0.113	0.069	1.88791661655498e-43
chr6-119348429-119350682	1.0033938709648e-48	0.513703677748262	0.203	0.158	2.98377228621062e-43
chr15-26891175-26892206	1.06759688964855e-48	0.914434103871201	0.08	0.043	3.17469151881009e-43
chr11-43547175-43548365	1.36436616255471e-48	0.925945901779391	0.071	0.038	4.0571883702657e-43
chr12-52050587-52051715	1.64360785714731e-48	0.464839241482045	0.229	0.181	4.8875638126418e-43
chr19-44741489-44742350	1.81939935629335e-48	0.91123994943893	0.101	0.06	5.4103114778224e-43
chr10-88879637-88881398	2.5579598623406e-48	0.520587356300926	0.193	0.146	7.60655408344499e-43
chr1-1201028-1201754	2.60288820557781e-48	0.898502495024704	0.063	0.035	7.74015659916262e-43
chr17-50620739-50621875	2.68697151418414e-48	0.791197899180251	0.07	0.044	7.99019345229909e-43
chr4-25861966-25863785	2.7436792088505e-48	0.704337075034498	0.113	0.073	8.15882398977456e-43
chr7-151875192-151878610	2.7829832258681e-48	0.400478717650373	0.236	0.193	8.27570155909944e-43
chr13-111185552-111187086	2.98501910585914e-48	0.916382961189579	0.054	0.029	8.8764916147112e-43
chr19-1066937-1068350	3.44076260570493e-48	1.43721810296714	0.053	0.023	1.02317269453326e-42
chr1-12142093-12144134	3.57020312415843e-48	1.06945313154761	0.087	0.048	1.06166416262475e-42
chr7-16753304-16755366	4.55688939424708e-48	0.570395509999423	0.136	0.098	1.35507308538846e-42
chr8-4993334-4995131	4.81441454955896e-48	0.52319466395468	0.133	0.095	1.43165282577325e-42
chr1-99003702-99005957	5.23384555961399e-48	0.505837138800929	0.162	0.118	1.55637818637129e-42
chr19-53979785-53981148	5.80710110534044e-48	0.567547639511669	0.114	0.08	1.72684604149288e-42
chr3-6860340-6862038	6.09301712380064e-48	0.481294752999835	0.155	0.115	1.81186831607035e-42
chr13-76885090-76886983	7.64994627244116e-48	0.552502286087964	0.202	0.156	2.27484922314328e-42
chr2-108661450-108663016	8.22922384507417e-48	1.02642522719687	0.072	0.04	2.44710783636202e-42
chr8-131039925-131042641	9.06467830314323e-48	0.474616271781358	0.203	0.155	2.6955452576491e-42
chr17-4899149-4900208	1.02462660319721e-47	0.701193699684647	0.109	0.07	3.04691163739548e-42
chr21-43369668-43370591	1.03412555194941e-47	1.07633331473591	0.064	0.032	3.07515847132092e-42
chr6-3749988-3752448	1.03494246497053e-47	0.541829032214021	0.232	0.179	3.07758770923358e-42
chr20-64327264-64329228	1.19364259848524e-47	0.681005495360132	0.099	0.064	3.5495111222636e-42
chr16-74367310-74368896	1.29150939677598e-47	0.445855769834489	0.27	0.229	3.84053566300481e-42
chr3-179450835-179452500	1.31835369227627e-47	0.505926957055858	0.205	0.159	3.9203620076481e-42
chr11-1382573-1383946	1.40722107832073e-47	0.626516577405219	0.142	0.099	4.18462517618079e-42
chr6-31497367-31498209	1.41100607072428e-47	1.14756808196248	0.063	0.033	4.19588053239137e-42
chr12-6335706-6336903	2.75448298380208e-47	1.04958630093998	0.088	0.049	8.19095095927257e-42
chr12-125982891-125984798	3.34285631216229e-47	0.755875653868998	0.083	0.05	9.94058495835075e-42
chr22-26515503-26516815	3.50464818214412e-47	0.907905769925239	0.052	0.028	1.04217022062783e-41
chr8-38900194-38902487	3.70115957523814e-47	0.65226184982588	0.159	0.113	1.10060642056942e-41
chr9-129173915-129175472	3.99844533557155e-47	0.484191316057027	0.202	0.162	1.18900969254824e-41
chr6-136791168-136793327	5.04878267643125e-47	0.448369951403765	0.244	0.196	1.50134640692501e-41
chr2-27714711-27715973	7.20805652601089e-47	0.730360915380089	0.086	0.053	2.14344535302681e-41
chr17-16285859-16287976	7.30867907666283e-47	0.889029937557261	0.076	0.045	2.17336727966907e-41
chr3-183210446-183211661	9.89921404116878e-47	1.51109795837869	0.05	0.02	2.94370948099428e-41
chr17-52157787-52160533	1.0289427707449e-46	0.619976143212283	0.097	0.066	3.0597465385087e-41
chr1-183416575-183419031	1.13007268041484e-46	0.532610032320429	0.135	0.098	3.36047452829602e-41
chr7-90402927-90404426	1.20049280360495e-46	0.49588156919892	0.174	0.134	3.56988144022398e-41
chr15-23038792-23040330	1.24044745623371e-46	0.461021052464055	0.258	0.214	3.68869379165305e-41
chr18-31100753-31102643	1.25251864879719e-46	0.702280650795581	0.129	0.088	3.72458965555524e-41
chr3-192407932-192410478	1.31229428211383e-46	0.449195651110157	0.173	0.131	3.90234326083627e-41
chr10-30432960-30435181	1.48970328039031e-46	0.561635108554761	0.203	0.152	4.42990085083106e-41
chr5-172766184-172767149	1.84859042071835e-46	0.682135782304239	0.117	0.078	5.49711636228174e-41
chr4-165872358-165875168	1.93954926933556e-46	0.638131350351639	0.129	0.087	5.76759887123776e-41
chr9-4297074-4300286	2.09663951802621e-46	0.675202604110606	0.151	0.108	6.23473500196418e-41
chr18-31684064-31686067	2.49483864799082e-46	0.460839431371945	0.195	0.149	7.41885179075734e-41
chr12-124427739-124428969	3.23597074326724e-46	0.921268445126213	0.062	0.035	9.62274147983894e-41
chr12-104457912-104459382	4.07380898934595e-46	1.07430486597265	0.063	0.032	1.21142043154383e-40
chr22-19851753-19852460	4.80515191772074e-46	1.27947709370251	0.052	0.024	1.42889841546878e-40
chr3-196321-198504	5.03844420973126e-46	0.43918400216604	0.188	0.147	1.49827207775937e-40
chr9-107489373-107490794	5.20844742962056e-46	0.510874505676925	0.2	0.154	1.54882559525141e-40
chr9-123338898-123340721	6.10126074812752e-46	0.622645006635061	0.099	0.069	1.81431970614918e-40
chr17-21287676-21288303	6.79183188924133e-46	0.905705694738522	0.103	0.065	2.01967346523992e-40
chr12-4808812-4810210	7.80082926502315e-46	0.587315640872298	0.127	0.085	2.31971699688141e-40
chr16-87601176-87603027	9.24835775504261e-46	0.654009770787023	0.101	0.067	2.75016564890151e-40
chr21-44865573-44867439	1.20316575529638e-45	1.04506743086836	0.054	0.029	3.57782994320975e-40
chr10-124728022-124729012	1.35758460092205e-45	0.724370562680349	0.082	0.055	4.03702217606989e-40
chr14-67619342-67620755	1.39744307517652e-45	0.454820085634672	0.224	0.181	4.1555485237909e-40
chr12-6225965-6226522	2.18131018220696e-45	1.14667930470015	0.059	0.029	6.4865184626252e-40
chr7-19772110-19773991	2.37776289112739e-45	0.743905324876296	0.089	0.054	7.07070595408769e-40
chr7-2632613-2633636	2.51522476997665e-45	0.803647050276548	0.088	0.055	7.47947359398416e-40
chr8-21788275-21790613	3.42392000459713e-45	0.585600842596028	0.113	0.079	1.01816424392704e-39
chr10-3483951-3485754	3.72770462891721e-45	0.91614063550106	0.067	0.038	1.10850007009185e-39
chr19-1213755-1214347	4.75361929221444e-45	1.15483551076944	0.06	0.03	1.41357426168722e-39
chr5-180313469-180314723	5.76980859560062e-45	0.781016007853083	0.084	0.05	1.71575644245656e-39
chr15-29268716-29270513	6.21089416291547e-45	0.496384630888746	0.223	0.179	1.84692117543785e-39
chr8-55100487-55103289	8.83984748955104e-45	0.340533691625806	0.218	0.18	2.62868776827281e-39
chr3-183253508-183254765	1.03210919438058e-44	0.909078319373772	0.094	0.058	3.06916246914565e-39
chr6-46734033-46735874	1.34985501880189e-44	0.723773082943735	0.098	0.064	4.01403687231081e-39
chr2-170815696-170817699	1.73004737527189e-44	0.614049079055661	0.141	0.1	5.14460727889852e-39
chr22-36454676-36455853	2.14186233952345e-44	0.541925772917865	0.149	0.111	6.36921320179408e-39
chr4-37243707-37245578	3.03729327778549e-44	0.620227623794331	0.084	0.057	9.03193827428516e-39
chr15-27028591-27029675	3.26876146983617e-44	0.974525411235526	0.056	0.029	9.72025060762243e-39
chr12-29148160-29150211	3.53229074150854e-44	0.568385640729916	0.142	0.104	1.05039023322091e-38
chr15-22222803-22223511	4.25016867441682e-44	1.19050990134948	0.057	0.025	1.26386415837398e-38
chr14-73718385-73719522	5.26242055147373e-44	0.608894386083856	0.115	0.078	1.56487547455064e-38
chr22-44171359-44173082	5.54851591691163e-44	1.38461563597836	0.051	0.022	1.64995108118018e-38
chr5-157343826-157345902	6.12279976022366e-44	0.724023400820111	0.07	0.045	1.82072471909819e-38
chr8-19312844-19314619	6.849651995384e-44	0.971894548737108	0.072	0.038	2.03686731456335e-38
chr14-70808066-70810298	8.12112092521065e-44	0.349242013062623	0.23	0.191	2.41496148728804e-38
chr15-28006219-28007408	1.01802612298269e-43	0.944672540842108	0.05	0.027	3.02728392139116e-38
chr14-41604924-41607622	1.29229491753759e-43	0.427102574117659	0.166	0.13	3.84287155038317e-38
chr19-3227289-3228963	1.34173351604733e-43	0.704167857046809	0.079	0.05	3.98988612199962e-38
chr8-104360909-104361842	1.35180692179676e-43	1.05019120595789	0.057	0.029	4.0198412072086e-38
chr12-129902310-129904815	1.35340460825232e-43	0.496561226890373	0.132	0.097	4.02459221546777e-38
chr5-1479501-1480669	1.44995853037226e-43	1.16119401825301	0.066	0.034	4.31171268259738e-38
chr5-59126844-59128179	1.47588641646636e-43	0.599575116220568	0.138	0.097	4.38881391891768e-38
chr2-115160600-115163240	1.47708668192658e-43	0.438446078129221	0.16	0.123	4.39238312431144e-38
chr16-4679693-4680562	1.57363374503766e-43	1.14295723269669	0.055	0.028	4.6794831949436e-38
chr3-26622123-26624788	1.57696197132497e-43	0.517755183486248	0.139	0.102	4.68938027488964e-38
chr1-998586-1002072	1.58206526582746e-43	0.331677036729209	0.316	0.274	4.7045558396858e-38
chr7-24979303-24982027	1.68402270292315e-43	0.293725388383498	0.397	0.365	5.00774463122852e-38
chr19-10419180-10420622	1.86469662791968e-43	0.561780948875283	0.087	0.06	5.5450110685122e-38
chr11-117985738-117986733	3.15103117350031e-43	0.585495182828736	0.16	0.12	9.37015838001439e-38
chr13-110463953-110465232	3.45589881952406e-43	1.18025656196772	0.051	0.025	1.02767372016423e-37
chr1-178724631-178726549	4.07862203082238e-43	0.466654505882634	0.198	0.156	1.21285167606159e-37
chr16-88390420-88391455	4.74911391264094e-43	1.12584653757953	0.057	0.03	1.41223450597421e-37
chr4-11428174-11429605	5.82504862900665e-43	0.536578518022215	0.154	0.116	1.73218306071045e-37
chr6-157763370-157764955	7.44094274963851e-43	0.731688429462151	0.085	0.057	2.2126982635745e-37
chr6-156719508-156721183	8.56811281657184e-43	0.924490898907937	0.088	0.05	2.54788257203834e-37
chr1-209609010-209610097	9.93072852318495e-43	0.874697396731139	0.051	0.028	2.95308087948246e-37
chr3-181720053-181720691	1.15416838602932e-42	1.21917264738647	0.056	0.025	3.43212744616767e-37
chr4-171812169-171814213	1.49550584069239e-42	0.549216717800068	0.109	0.078	4.44715580835014e-37
chr21-10325502-10325929	1.6349494581308e-42	1.0252335030376	0.07	0.038	4.8618165046544e-37
chr9-68704483-68707112	2.08551542022831e-42	0.451701009642861	0.187	0.149	6.20165549482453e-37
chr11-110710968-110713624	2.58764206555854e-42	0.386053056288842	0.241	0.202	7.69481945751013e-37
chr6-6885290-6886570	2.71809063532589e-42	1.21943056341677	0.057	0.028	8.0827317604559e-37
chr4-3369711-3370518	2.79018664690925e-42	1.0372679025547	0.057	0.03	8.29712222818109e-37
chr8-38465442-38466695	3.23058001638838e-42	0.993671407018223	0.073	0.039	9.6067111831338e-37
chr3-172709405-172711618	3.261003150893e-42	0.452397676527329	0.171	0.136	9.69717984974749e-37
chr15-22785788-22787662	3.26922788463905e-42	0.368550488163651	0.332	0.295	9.72163757599346e-37
chr14-75236920-75238144	3.83809441288711e-42	0.549959859100899	0.135	0.097	1.14132645937142e-36
chr5-5572113-5574656	3.9585218825683e-42	0.64502203568092	0.067	0.043	1.17713773517557e-36
chr2-219307864-219309799	4.25971150214884e-42	0.478674796543694	0.123	0.092	1.266701889971e-36
chr1-149938570-149939670	4.93853680855418e-42	0.674821651380304	0.089	0.06	1.46856281368614e-36
chr6-31270927-31272721	5.08002812445692e-42	0.57272198793004	0.168	0.123	1.5106378033135e-36
chr17-7884749-7886331	5.43220895468147e-42	0.630959116130615	0.128	0.088	1.61536511243572e-36
chr11-107927710-107929512	5.73116159723303e-42	0.407243578644851	0.272	0.23	1.70426406184599e-36
chr17-59836970-59838048	5.79554083372752e-42	1.29649158153892	0.05	0.023	1.72340838664388e-36
chr20-5910700-5912005	5.89794458230861e-42	0.49294702560922	0.145	0.107	1.75385998455195e-36
chr21-33379882-33380917	7.10270945725417e-42	1.03318011555402	0.062	0.034	2.11211850588476e-36
chr13-74132883-74136604	7.14098247124633e-42	0.357849170474214	0.276	0.231	2.12349967550958e-36
chr1-6259800-6262023	7.15074598834593e-42	0.610844701820693	0.118	0.082	2.12640303306245e-36
chr13-95300586-95302144	7.18760706596254e-42	0.660074953880957	0.114	0.079	2.13736433799115e-36
chr11-107017200-107019624	8.65734961587459e-42	0.386592002524667	0.245	0.205	2.57441874057339e-36
chr4-81213446-81216202	8.69897940534796e-42	0.552019072059367	0.107	0.077	2.58679810780951e-36
chr10-31602142-31604360	9.66312721225342e-42	0.495097745218069	0.182	0.142	2.87350481285337e-36
chr4-37889629-37891847	1.00752841361926e-41	0.429150679272092	0.179	0.142	2.99606709301133e-36
chr12-24561510-24564281	1.07895910368149e-41	0.42312703127592	0.212	0.169	3.20847910743559e-36
chr16-55910973-55912741	1.08520447746954e-41	0.589484111050032	0.087	0.059	3.22705085056163e-36
chr1-196607814-196609530	1.23295702162728e-41	0.657357954319573	0.094	0.061	3.66641963607261e-36
chr6-117906498-117908956	1.42829669617081e-41	0.414911121074402	0.202	0.161	4.24729731946921e-36
chr13-101915833-101918684	1.51401092265791e-41	0.59240713806345	0.119	0.08	4.50218400048938e-36
chr9-136665154-136666571	1.70436539225047e-41	0.640895454156492	0.105	0.073	5.06823727962738e-36
chr5-50665998-50668489	1.84863896222587e-41	0.472916120531849	0.198	0.155	5.49726070919181e-36
chr17-54899675-54901703	2.11833097734268e-41	0.664313177999302	0.083	0.055	6.29923846070439e-36
chr21-33947224-33949358	2.68475033263593e-41	0.560399181299403	0.139	0.103	7.98358836915282e-36
chr3-184755602-184757662	2.70329478047518e-41	0.624331189162301	0.077	0.052	8.03873362280343e-36
chr4-49118373-49121157	2.86097323868801e-41	0.593458206308976	0.163	0.119	8.50761890042177e-36
chr9-126722181-126724348	2.90167982278521e-41	0.462477259132615	0.127	0.096	8.62866725541992e-36
chr14-50943424-50945368	3.0198947748402e-41	0.82754137667341	0.091	0.055	8.9802006940468e-36
chr9-89177313-89179172	4.53686716926789e-41	0.569298983242249	0.114	0.081	1.34911911639086e-35
chr4-84582223-84584137	4.95380113837121e-41	0.451735386426146	0.191	0.153	1.47310193691517e-35
chr13-93226444-93228799	6.71131193848923e-41	0.429825386812335	0.169	0.133	1.99572940852467e-35
chr1-150162762-150163614	6.86631407011675e-41	0.622773819457584	0.113	0.078	2.04182208240248e-35
chr1-11790413-11791480	8.51127330116106e-41	0.832015193150943	0.084	0.054	2.53098031901966e-35
chr18-35117007-35118971	9.08264255421368e-41	0.777883371136181	0.087	0.056	2.70088725106141e-35
chr1-235648407-235650766	1.23155592724003e-40	0.580220465507886	0.135	0.095	3.66225322971514e-35
chr4-147731365-147732821	1.49340109471575e-40	0.571644053262085	0.115	0.081	4.44089696733432e-35
chr3-165195224-165197083	1.52517305998448e-40	0.493902964189753	0.138	0.106	4.53537662501464e-35
chr11-17734401-17736133	1.82474029204321e-40	0.463188288692811	0.149	0.114	5.42619371164306e-35
chr14-90614678-90616552	2.20975966504893e-40	0.634887768010127	0.063	0.041	6.57111812076271e-35
chr10-12348466-12350713	2.27534345736862e-40	0.391055503285227	0.224	0.185	6.76614333230791e-35
chr6-30686478-30687656	2.30884588616076e-40	0.628621028286743	0.145	0.103	6.86576883475852e-35
chr1-99263759-99265129	2.36077908577553e-40	0.576080494450579	0.109	0.076	7.02020155178898e-35
chr11-47392848-47393760	2.54028909613996e-40	1.04867205199284	0.068	0.038	7.55400687940947e-35
chr13-110560713-110562248	2.64415849113148e-40	0.753995534179654	0.117	0.076	7.86288122190786e-35
chr11-18698157-18700925	2.77410912482843e-40	0.416683985875984	0.251	0.215	8.24931282231982e-35
chr18-50726720-50728253	3.10247078315587e-40	0.66273862737895	0.065	0.043	9.22575531845494e-35
chr5-88889010-88890159	4.82823536440951e-40	0.553452652288212	0.133	0.098	1.43576269384373e-34
chr14-51066124-51067754	5.02886909646292e-40	0.720298908060094	0.055	0.034	1.49542474547698e-34
chr7-102571976-102572856	5.82277074432734e-40	0.408904059927224	0.252	0.208	1.73150569069913e-34
chr10-102775691-102777448	6.9499006245635e-40	0.624561064872131	0.133	0.095	2.0666780489252e-34
chr15-29569789-29571630	8.44638989356619e-40	0.475697299056363	0.166	0.127	2.51168606986999e-34
chr8-127793653-127794969	1.05956797724515e-39	0.660915907809459	0.115	0.078	3.15081610257437e-34
chr2-27953897-27955442	1.23463558312706e-39	0.947868822622774	0.052	0.031	3.67141114083327e-34
chr1-208243055-208244727	1.58541659113205e-39	0.445199624199297	0.175	0.137	4.71452160871756e-34
chr12-63667780-63669564	1.72522263980828e-39	0.468436254427146	0.147	0.113	5.13026005954507e-34
chr6-14276157-14277539	2.06767988708137e-39	0.917195080841555	0.057	0.032	6.14861832661613e-34
chr15-29872683-29874378	2.20705624288156e-39	0.887446281385082	0.055	0.032	6.56307900833203e-34
chr17-49193594-49194310	2.25615026319009e-39	0.683141400672438	0.084	0.055	6.7090689146431e-34
chr12-47079409-47081020	2.47063150475312e-39	0.662075729555701	0.099	0.067	7.34686749305426e-34
chr15-28885327-28887152	2.80354439527527e-39	0.519379486736161	0.16	0.122	8.33684389734217e-34
chr12-57086549-57089397	3.8915270787989e-39	0.333421909672495	0.347	0.311	1.15721562436827e-33
chr14-38207471-38210667	3.9677588133593e-39	0.461744630193449	0.13	0.099	1.17988450281103e-33
chr6-41450946-41452115	3.99582255178157e-39	0.879179639814494	0.052	0.029	1.18822976057818e-33
chr15-26521001-26522380	4.14462757415293e-39	1.10466986631352	0.052	0.025	1.23247961247071e-33
chr9-127130922-127131715	4.41766282360763e-39	0.818510885595171	0.07	0.042	1.31367155853055e-33
chr5-1666898-1668732	4.81174370868699e-39	0.66186624147002	0.09	0.058	1.43085860316483e-33
chrY-7273342-7274959	4.90934063221143e-39	0.892054241332338	0.073	0.043	1.45988080511945e-33
chr17-8126335-8127096	5.02344402921685e-39	0.95019297767837	0.059	0.033	1.49381150408016e-33
chr21-29938163-29940557	5.03605583668654e-39	0.629954711558718	0.107	0.072	1.4975618520438e-33
chr1-183022101-183024333	5.9130924178776e-39	0.434837571616147	0.187	0.148	1.75836446611943e-33
chr2-105596334-105598545	5.94307381523436e-39	0.782656440918208	0.054	0.032	1.76727997428861e-33
chr8-127734923-127736605	6.7293539807215e-39	0.420431383171112	0.196	0.156	2.00109453453919e-33
chr10-31706621-31708467	6.8442254829284e-39	0.660505131361062	0.11	0.077	2.03525364340745e-33
chr2-178193656-178195526	7.26107011624388e-39	0.346180651178901	0.26	0.226	2.15920989832721e-33
chr20-45910565-45912428	7.40323604779771e-39	0.516468279730865	0.175	0.134	2.20148549706151e-33
chr7-8260777-8262740	7.47578375277809e-39	0.486085691953441	0.134	0.101	2.22305886299612e-33
chr6-34373055-34374811	9.4123923364666e-39	0.791723743584789	0.054	0.032	2.7989442843104e-33
chr4-65668109-65669964	9.46832611578892e-39	0.564720350559967	0.111	0.08	2.81557720039992e-33
chr10-75400755-75403310	9.57895416916211e-39	0.345008046998758	0.289	0.249	2.8484744433754e-33
chr6-149962939-149964422	1.15752754688064e-38	1.01648459843894	0.07	0.038	3.44211651560803e-33
chr15-61227225-61229829	1.26633424858633e-38	0.430874272128036	0.159	0.123	3.76567282833619e-33
chr11-14357885-14359483	1.28805048647834e-38	0.546580374450751	0.139	0.101	3.83024997063092e-33
chr21-43369143-43369489	1.38254695453535e-38	1.15618782516896	0.05	0.024	4.11125222776267e-33
chr19-17685475-17688734	1.42682734128155e-38	0.327953464327996	0.163	0.136	4.24292792822211e-33
chr9-128097609-128099104	1.50948047606577e-38	0.628111521961835	0.101	0.071	4.48871190206726e-33
chr20-30288933-30290747	1.91406876481889e-38	0.816245520768981	0.081	0.05	5.69182800456664e-33
chr12-4273538-4273863	1.93535653786642e-38	0.556053418511202	0.118	0.086	5.75513102952261e-33
chr5-142403368-142404748	2.11879999760715e-38	0.778187116788434	0.051	0.031	6.30063317688444e-33
chr12-57127196-57129855	2.27252057554232e-38	0.355520724678408	0.264	0.227	6.75774898507869e-33
chr19-33621267-33623466	2.32910950451396e-38	0.599740430673499	0.099	0.069	6.92602635138307e-33
chr1-16895098-16897165	2.35006853277278e-38	0.428290369575521	0.203	0.165	6.98835179453576e-33
chr3-61560561-61563230	2.35235534865399e-38	0.33089782234667	0.218	0.185	6.9951520531854e-33
chr9-76458864-76460595	2.46529335109326e-38	0.798526051784239	0.071	0.042	7.330993532279e-33
chr15-101167484-101168815	2.71398384601564e-38	1.28710476645074	0.053	0.025	8.07051948321979e-33
chr12-52058619-52058987	2.89355345490474e-38	1.05898812929851	0.056	0.026	8.60450203778114e-33
chr3-16512295-16514053	3.27102945096514e-38	0.741731381050147	0.072	0.047	9.72699485774602e-33
chr13-111066191-111069340	3.6280050760979e-38	0.594709547479747	0.101	0.069	1.07885261346908e-32
chr16-55478790-55480797	3.67263616140537e-38	0.788366396699726	0.093	0.059	1.09212447004479e-32
chr8-22973425-22974855	4.27296088563809e-38	0.594215053557549	0.109	0.078	1.27064183264043e-32
chr7-5595762-5596311	4.55995178357484e-38	0.896050567286688	0.052	0.031	1.35598374197808e-32
chr9-85430051-85431443	4.63437049524321e-38	0.662648799157364	0.069	0.045	1.37811348542948e-32
chr19-44747105-44749034	5.40454568367118e-38	0.603157484274103	0.157	0.119	1.60713894086193e-32
chr8-100212666-100213781	5.56927537605523e-38	0.537891566310053	0.132	0.1	1.65612428002679e-32
chr18-34224095-34225393	5.8043173228859e-38	0.447250695312951	0.163	0.126	1.72601823367194e-32
chr12-6765761-6767196	5.8148221073867e-38	0.369307766598202	0.236	0.2	1.72914202042937e-32
chr2-105398376-105399801	6.19076502069615e-38	0.661083930176665	0.08	0.052	1.84093541267437e-32
chr5-181189857-181190981	6.7704205562482e-38	0.943189520198203	0.06	0.03	2.01330641997041e-32
chr12-52036642-52037754	6.82348575343343e-38	0.474578564464383	0.16	0.121	2.02908631152699e-32
chr15-27704631-27705402	6.86920840874437e-38	0.802972772835173	0.05	0.03	2.0426827660915e-32
chr4-139739960-139741500	7.52538170617401e-38	0.557543728424898	0.12	0.09	2.23780770720155e-32
chr12-55931663-55932767	9.05856633098689e-38	0.632205689666673	0.109	0.075	2.69372775271291e-32
chr13-112967776-112969788	1.0430451963976e-37	0.460967894398114	0.137	0.106	3.10168263962362e-32
chr1-2384086-2385564	1.29863110224431e-37	0.707158038593051	0.065	0.043	3.86171333612187e-32
chr19-44845500-44846571	1.54268092973173e-37	0.485717311126082	0.196	0.155	4.58743942712465e-32
chr10-70477766-70479231	1.66666140927253e-37	0.631269542004634	0.119	0.083	4.95611769952553e-32
chr11-123524880-123527888	1.69162087177222e-37	0.541615690125052	0.129	0.094	5.03033915397162e-32
chr10-104641058-104641977	1.83208722986895e-37	0.778471302305148	0.069	0.041	5.4480411537167e-32
chr12-109716135-109716852	2.05150130109473e-37	0.768118551390931	0.07	0.044	6.10050838903936e-32
chr4-147683135-147684817	2.06501405671488e-37	0.400789834149698	0.213	0.174	6.1406910001719e-32
chr9-91192900-91194264	2.12570824093297e-37	0.6738172733463	0.11	0.075	6.32117608189756e-32
chr1-150560752-150562368	2.35981166139687e-37	0.519719760396316	0.185	0.143	7.01732474126263e-32
chr5-76402547-76404309	2.36231688440613e-37	0.893610171247592	0.075	0.045	7.02477447282082e-32
chr2-168455634-168457203	2.57151649421234e-37	0.416677286564104	0.192	0.156	7.64686716850935e-32
chr5-14581252-14583129	2.92667604411629e-37	0.465296762810492	0.176	0.139	8.70299801886773e-32
chr15-83106700-83108977	3.16075838127449e-37	0.647562038633726	0.105	0.073	9.39908398322832e-32
chr1-110200124-110201877	3.54595310559796e-37	0.605131353402012	0.064	0.044	1.05445298310545e-31
chr15-30903022-30904339	3.88640526302479e-37	0.468443031977318	0.185	0.15	1.15569256025516e-31
chr11-536653-537564	4.28877156320798e-37	0.834695863095933	0.059	0.034	1.27534342220803e-31
chr18-77067136-77068042	4.37166033343594e-37	0.925602336176	0.054	0.03	1.29999189003318e-31
chrX-119692100-119694033	4.53900685925956e-37	0.652306624729088	0.106	0.073	1.3497553917243e-31
chr16-87463854-87465721	4.57595694771222e-37	0.942778998528497	0.063	0.037	1.36074316562729e-31
chr7-107207215-107208707	4.8903405703545e-37	0.914447550018082	0.051	0.028	1.45423079472518e-31
chr19-10269291-10271871	5.17727598665146e-37	0.71693769859044	0.113	0.08	1.53955620559857e-31
chr22-38452452-38453183	6.28070463322073e-37	0.66171127925083	0.065	0.042	1.86768057537158e-31
chr15-101198948-101200211	6.43111388660915e-37	1.04092553653539	0.055	0.029	1.91240747423319e-31
chr7-37031482-37033573	6.49090667722394e-37	0.636907856103205	0.089	0.063	1.93018793679273e-31
chr19-3880132-3882169	7.05646615165641e-37	0.375998776726278	0.147	0.117	2.09836722658576e-31
chr16-57628072-57628701	7.30502672128206e-37	0.68707705563299	0.111	0.077	2.1722811860542e-31
chr22-46078373-46078999	7.35841321746818e-37	0.784146509387104	0.072	0.044	2.18815662165208e-31
chr2-37670893-37672950	7.68401392121026e-37	0.45629378361875	0.147	0.113	2.28497985172245e-31
chr16-12458615-12460040	8.32781666154362e-37	1.03213788654218	0.067	0.038	2.4764261850099e-31
chr10-75430103-75432075	9.80237858457655e-37	0.911888392511559	0.077	0.044	2.91491371493836e-31
chr13-36673212-36675522	1.02006106108522e-36	0.515489566061968	0.086	0.061	3.03333517612791e-31
chr2-111897739-111899561	1.23290399784944e-36	0.495058771719971	0.198	0.153	3.66626196032494e-31
chr1-235073423-235075787	1.28732763172601e-36	0.537138290754061	0.107	0.079	3.828100431911e-31
chr15-52178864-52180755	1.29930984726474e-36	0.36717308894905	0.208	0.175	3.8637317066142e-31
chr8-17849944-17851438	1.34226250059089e-36	0.846112505029775	0.074	0.045	3.99145915275711e-31
chr2-109513689-109514701	1.39563949323271e-36	0.939719413432498	0.05	0.027	4.15018524823626e-31
chr20-19211359-19213299	1.57757163047103e-36	0.488425403804406	0.152	0.113	4.69119320609909e-31
chr11-35418195-35420485	1.62340320181169e-36	0.361774248998431	0.183	0.15	4.82748163316338e-31
chr16-84602944-84603697	1.95899677988163e-36	1.08111964306113	0.055	0.029	5.8254295443984e-31
chr14-68792913-68793652	2.15593653701129e-36	0.631966139338283	0.138	0.097	6.41106536137975e-31
chr5-74639830-74642469	2.19203168918852e-36	0.353739736658885	0.25	0.213	6.51840079350611e-31
chr19-44910968-44911484	2.3937299681554e-36	0.798459689519811	0.09	0.059	7.11818693170434e-31
chr17-1181026-1182070	2.78002088366914e-36	0.513808098412895	0.07	0.05	8.26689250134925e-31
chr17-68290130-68292831	2.81952898495738e-36	0.36307146482545	0.187	0.156	8.38437695198805e-31
chr15-22757299-22758690	2.88250139956679e-36	0.638840542610494	0.094	0.064	8.57163676186378e-31
chr1-223142680-223144179	3.48834767273263e-36	0.712778041121103	0.106	0.072	1.03732297074516e-30
chr20-54474506-54476926	3.5360547595361e-36	0.483478311034599	0.127	0.092	1.05150953173373e-30
chr12-6953227-6954194	3.80685089684624e-36	1.11591221148869	0.059	0.032	1.13203563749337e-30
chr14-95875678-95877454	4.44305820416103e-36	0.63509497849956	0.079	0.052	1.32122333205496e-30
chr4-1300484-1301491	5.15040125220842e-36	1.01116678200113	0.052	0.028	1.53156451956671e-30
chr8-15236655-15238604	5.30072102493427e-36	0.585062635330347	0.104	0.073	1.57626480974266e-30
chr6-150142095-150144267	5.38479885688603e-36	0.406846418277716	0.161	0.129	1.60126686647448e-30
chr1-151727629-151729063	5.91827723765742e-36	0.461734307186766	0.114	0.086	1.75990626560771e-30
chr1-9851850-9853258	6.03110006305864e-36	0.477551395074693	0.101	0.076	1.79345616355162e-30
chr2-10911423-10913015	6.29578158542955e-36	0.608204478375134	0.086	0.059	1.87216397849602e-30
chr4-156970448-156972600	6.64221730715205e-36	0.481598802695075	0.188	0.145	1.97518287619319e-30
chr19-51798950-51800073	6.74256807917033e-36	0.902642469621999	0.065	0.039	2.00502398456672e-30
chr11-65471028-65472557	6.95814074019264e-36	0.502530911754578	0.137	0.107	2.0691283956296e-30
chr1-159171103-159173567	7.01058169976394e-36	0.339478384318912	0.189	0.155	2.0847226588954e-30
chr8-125512423-125513645	7.29993061842202e-36	0.726029130239501	0.086	0.058	2.17076576813892e-30
chr15-22664100-22665790	7.35000085493472e-36	0.503434045208465	0.16	0.122	2.18565505423023e-30
chr7-140314549-140316796	7.49971340978812e-36	0.504680480874809	0.133	0.103	2.23017477724187e-30
chr8-98437212-98439094	7.7370151047191e-36	0.7017190990785	0.055	0.034	2.30074070766011e-30
chr2-223612336-223613842	7.96576748344758e-36	0.508349784171469	0.106	0.078	2.36876434501784e-30
chr14-61567808-61569153	8.14741434032414e-36	0.953585358962433	0.058	0.032	2.42278030755351e-30
chr5-58890473-58892058	8.29239391076935e-36	0.702596354681068	0.088	0.056	2.46589259245766e-30
chr22-17772761-17774640	8.83641511925908e-36	0.531453648003426	0.133	0.102	2.62766709118383e-30
chr9-135146797-135148068	8.84394240214056e-36	0.676563767562096	0.07	0.045	2.62990546423973e-30
chr9-97557145-97558140	9.52183473325961e-36	0.711638311752194	0.079	0.053	2.83148895095994e-30
chr2-8534421-8536440	9.64463835392824e-36	0.627093230384687	0.107	0.079	2.86800681803093e-30
chr7-108454503-108456829	9.9581693636228e-36	0.309803616138901	0.226	0.192	2.96124090732179e-30
chr1-156105825-156107308	1.31802043883964e-35	0.45736212597131	0.156	0.122	3.91937101856866e-30
chr2-156331964-156335067	1.53952816151101e-35	0.316806175506365	0.368	0.333	4.57806410332207e-30
chr8-10425046-10427543	1.54570774139022e-35	0.368822377001698	0.157	0.129	4.59644019641727e-30
chr15-67120922-67121560	1.87201615957986e-35	1.06148915529964	0.055	0.03	5.56677701341945e-30
chr1-20483776-20484385	1.88885191565977e-35	0.865464264749106	0.074	0.043	5.61684116455913e-30
chr6-17393077-17394594	2.03410330922604e-35	0.423159781492174	0.126	0.098	6.04877232857929e-30
chr13-102399647-102401467	2.04444892077636e-35	0.52247309144694	0.11	0.082	6.07953686673424e-30
chr5-14249351-14250938	2.25963078409921e-35	0.431868240674431	0.137	0.107	6.71941887006015e-30
chr17-66964136-66966172	2.42734941888711e-35	0.480303672362814	0.14	0.104	7.21816041995621e-30
chr12-15321703-15323324	2.46781547196269e-35	0.568293795571882	0.094	0.066	7.338493512666e-30
chr5-173962579-173964682	2.58524012507156e-35	0.530288960634405	0.1	0.071	7.68767685512279e-30
chr4-152216279-152218545	2.74542658819507e-35	0.735676196622445	0.05	0.03	8.16402013678393e-30
chr2-134717353-134719474	3.00169794704803e-35	0.579306862870395	0.101	0.072	8.92608915117779e-30
chr17-42174194-42175491	3.19801646646389e-35	0.662078934959364	0.05	0.032	9.50987760599435e-30
chr15-92803676-92804299	3.23331198719971e-35	1.01719573406129	0.051	0.029	9.61483519009604e-30
chr9-136686727-136688504	3.25328002798178e-35	0.719299631956696	0.09	0.059	9.67421375360885e-30
chr14-85529798-85530425	3.31053787610646e-35	0.841626338074944	0.053	0.031	9.84448027142025e-30
chr4-3384798-3385968	3.33957023675791e-35	1.09486568082739	0.057	0.03	9.93081322164227e-30
chr10-107162915-107165315	3.50171803970668e-35	0.471474656827268	0.125	0.093	1.0412988900315e-29
chr12-48197165-48198983	3.53680215133147e-35	0.45232287056289	0.181	0.145	1.05173178213714e-29
chr1-144411890-144413415	3.58058292206534e-35	0.52669154207839	0.127	0.095	1.06475078236873e-29
chr17-50055047-50057264	3.63146188905689e-35	0.378746341362795	0.144	0.118	1.07988055902507e-29
chr5-96408143-96409680	3.69133043327865e-35	0.607281927463215	0.053	0.035	1.09768354828321e-29
chr5-102753957-102756305	3.93978277449769e-35	0.510857761795068	0.129	0.093	1.17156532408683e-29
chr9-128214583-128216276	3.96614528160381e-35	0.474936906174358	0.079	0.058	1.17940469009996e-29
chr10-21172353-21174835	4.24174177257962e-35	0.360936746835739	0.173	0.14	1.26135826742846e-29
chr16-12900488-12903311	4.53881004034749e-35	0.37219833956127	0.148	0.117	1.34969686407805e-29
chr1-232619895-232621360	4.82123341291157e-35	0.694067091005717	0.078	0.051	1.43368053753069e-29
chr18-11946851-11948110	4.84731555584802e-35	0.619371497634015	0.12	0.086	1.44143653221141e-29
chr16-89256203-89257676	5.00727533561407e-35	0.589034023847455	0.109	0.079	1.48900345200089e-29
chr21-37915330-37917044	5.28643545443017e-35	0.46466420473523	0.108	0.082	1.57201673821299e-29
chr15-28737278-28738180	5.72403420578257e-35	0.589785105435518	0.128	0.095	1.70214460370515e-29
chr8-127737303-127738202	6.18532847688074e-35	0.675423370538856	0.097	0.066	1.83931875851307e-29
chr10-45418444-45419993	6.84448312344496e-35	0.635528714644741	0.125	0.088	2.03533025745258e-29
chr10-80158307-80159198	6.91905930541162e-35	0.745900772994948	0.062	0.039	2.05750682753164e-29
chr7-33903675-33905928	7.36716446082695e-35	0.381117735460064	0.162	0.131	2.19075896138719e-29
chr1-153260436-153262028	7.4910579415615e-35	0.577230126695417	0.099	0.07	2.22760091796626e-29
chr22-43860940-43862879	7.75677876846001e-35	0.443328854785615	0.105	0.079	2.30661778881942e-29
chr17-63699239-63701431	7.80273330751075e-35	0.410553652421422	0.173	0.144	2.32028319818786e-29
chr12-57089642-57090086	7.86173014455621e-35	1.0182598293865	0.057	0.029	2.33782696962639e-29
chr11-92224240-92227541	8.00983305279495e-35	0.299786258933253	0.194	0.165	2.38186803524353e-29
chr6-88165487-88167645	9.22136710341039e-35	0.431893350778797	0.135	0.105	2.74213949280694e-29
chr18-57351773-57354544	9.34447099764479e-35	0.368777657952851	0.158	0.129	2.77874665162764e-29
chr2-196170251-196172377	9.37406843099795e-35	0.426662204536711	0.209	0.171	2.787547981189e-29
chr1-161020083-161021695	9.60748424054088e-35	0.712633102820748	0.083	0.056	2.85695837364116e-29
chr9-135240128-135241961	1.18624438400271e-34	0.552028661948974	0.051	0.036	3.52751119982117e-29
chr2-49002294-49004785	1.25301168817688e-34	0.791816867421955	0.061	0.04	3.72605579689783e-29
chr19-17847389-17848205	1.31822346196525e-34	0.792515982366375	0.073	0.048	3.91997474437682e-29
chr15-100918820-100920120	1.34483760086731e-34	0.693542473382013	0.086	0.059	3.9991166769471e-29
chr11-88336956-88338693	1.52592563541678e-34	0.684114084819339	0.106	0.073	4.53761454352618e-29
chrY-26670007-26671773	1.55495118285754e-34	1.06856823123662	0.055	0.028	4.62392723343981e-29
chr7-74707041-74709237	1.70622457562968e-34	0.735837475754352	0.052	0.032	5.07376589605847e-29
chr2-47071426-47073251	1.72142375852615e-34	0.426519918662887	0.171	0.144	5.11896340225405e-29
chr8-11199714-11201996	1.75746642735338e-34	0.368832691041318	0.21	0.175	5.22614276569219e-29
chr1-161725700-161727835	1.78791602554088e-34	0.425222753392258	0.193	0.159	5.3166901268304e-29
chr6-20400945-20404239	1.93007449190679e-34	0.253424368817441	0.397	0.377	5.7394239150934e-29
chr12-40691974-40693870	1.97657677589519e-34	0.367021022164176	0.178	0.145	5.877706826944e-29
chr12-94147875-94150812	2.04419541184929e-34	0.350395793886494	0.178	0.147	6.07878301230801e-29
chr3-192514030-192515761	2.08017264643076e-34	0.720592859441668	0.065	0.04	6.18576779523823e-29
chr5-75052375-75054496	2.09739945606977e-34	0.441148746255475	0.132	0.101	6.23699481452556e-29
chr11-1275944-1277178	2.16439534480746e-34	0.524486821808669	0.085	0.06	6.43621914894704e-29
chr11-129312611-129314081	2.28854760595083e-34	0.631087119263694	0.061	0.041	6.80540824486386e-29
chr1-93446878-93449349	2.51027646069916e-34	0.449801942574354	0.15	0.115	7.46475890565187e-29
chr3-115239405-115240425	2.51684990955554e-34	0.743283315785478	0.053	0.032	7.48430623904713e-29
chr10-113176139-113178365	2.72679573584275e-34	0.49669737719896	0.102	0.075	8.10861794376086e-29
chr6-24909143-24911622	2.83594684107859e-34	0.427648935465924	0.13	0.1	8.43319840237857e-29
chr14-64878580-64880859	3.01699892025422e-34	0.412741432453163	0.136	0.105	8.97158934918158e-29
chr15-67064912-67067317	3.10089233682479e-34	0.418267237240242	0.197	0.159	9.22106152416913e-29
chr6-117918424-117920578	3.10217504249e-34	0.586954533237719	0.107	0.073	9.22487588035166e-29
chr3-127760352-127762502	3.15284204571212e-34	0.52107603456467	0.126	0.096	9.3755433344932e-29
chr9-112011794-112012954	3.19467827465866e-34	0.907530728413061	0.055	0.033	9.49995089178695e-29
chr6-26239894-26241306	3.29658905623113e-34	0.685854687356786	0.088	0.059	9.80300094473337e-29
chr2-50346084-50348012	3.3800553920856e-34	0.534253705819878	0.087	0.061	1.00512031183371e-28
chr2-46298364-46300037	3.56932820417321e-34	0.855782243850222	0.075	0.045	1.06140398941858e-28
chr10-80204706-80205821	3.87010825825682e-34	0.598873562269315	0.103	0.073	1.15084635254132e-28
chr8-26512125-26515334	3.88599354162627e-34	0.310966895309331	0.183	0.157	1.15557012748632e-28
chr3-24042114-24044377	3.91201905537757e-34	0.577048864083943	0.068	0.047	1.16330928245952e-28
chr6-144284677-144287265	4.22740235099425e-34	0.532664726983323	0.158	0.115	1.25709418231046e-28
chr9-135086795-135088272	4.39310060275255e-34	0.436042763943784	0.131	0.099	1.30636754003932e-28
chr6-35369964-35371556	5.02701236488578e-34	0.887990605435527	0.071	0.045	1.49487261292135e-28
chr11-68840633-68842060	5.83175734351393e-34	0.623050666766756	0.121	0.086	1.73417801772605e-28
chr7-71307508-71308547	6.51313268256303e-34	0.762570275985833	0.061	0.039	1.9367972395484e-28
chr8-142614170-142615155	6.66743901336416e-34	0.389620067764153	0.158	0.131	1.98268300452607e-28
chr13-112942519-112944086	7.17542821431224e-34	0.479186099865922	0.15	0.117	2.1337427372336e-28
chr22-25563385-25565613	7.41063293786401e-34	0.475042947851629	0.149	0.118	2.20368509546674e-28
chr12-45215299-45217038	7.65562340675495e-34	0.465817581966267	0.158	0.124	2.27653742121991e-28
chr15-31440581-31441492	9.35147002016696e-34	0.865497589978546	0.072	0.044	2.78082793695701e-28
chr14-23576994-23579512	1.08306290911215e-33	0.303971255529472	0.192	0.164	3.22068251156863e-28
chr12-13980179-13982324	1.19868108254726e-33	0.384315981885302	0.136	0.107	3.56449396154915e-28
chr11-5689402-5691271	1.22703901599661e-33	1.03296213305885	0.056	0.03	3.64882138108881e-28
chr8-93990870-93991888	1.2533898128366e-33	0.57933969321341	0.085	0.058	3.72718021863595e-28
chr3-119322283-119323477	1.30218231377505e-33	0.556195446825991	0.126	0.095	3.87227350282659e-28
chr18-77249328-77251875	1.3328662535852e-33	0.709686970452179	0.082	0.052	3.96351772096124e-28
chr5-140710211-140711565	1.40390043659961e-33	0.64436019947873	0.094	0.068	4.17475065030754e-28
chr2-237898355-237899137	1.48636102922361e-33	0.817506771902354	0.078	0.048	4.41996206538167e-28
chr12-46266908-46270096	1.70463837099852e-33	0.33502539792271	0.194	0.162	5.06904903107086e-28
chr8-22227172-22228011	1.75476867139233e-33	0.600417706104686	0.089	0.065	5.21812050274593e-28
chr14-28773796-28775163	1.79496332275967e-33	0.472649347453789	0.124	0.092	5.33764653362396e-28
chr7-113085521-113086918	1.976873231601e-33	0.521449720364612	0.112	0.085	5.87858839134727e-28
chr11-10899283-10901053	2.41935208948336e-33	0.676629218736554	0.078	0.052	7.19437892145486e-28
chr22-37674825-37677549	2.46716786359864e-33	0.347465378073925	0.232	0.204	7.33656773262601e-28
chr4-71186312-71188141	2.68801964351135e-33	0.514471193737829	0.136	0.099	7.99331025351684e-28
chr19-31348581-31351110	2.88136699856831e-33	0.33667977598386	0.217	0.185	8.56826341630262e-28
chr11-10930551-10932378	2.90666166169856e-33	0.385378183412098	0.166	0.136	8.64348165015976e-28
chr20-30283442-30284585	3.1977477844625e-33	0.714633155982143	0.088	0.058	9.50907863170045e-28
chr7-152025061-152026518	3.22217986133594e-33	0.357648300898023	0.221	0.189	9.58173181005747e-28
chr12-47904464-47905778	3.35250671752207e-33	0.938104136338767	0.058	0.033	9.96928217576102e-28
chr14-101119922-101121510	3.4695264062361e-33	1.05156944520473	0.053	0.029	1.03172612836962e-27
chr10-26437708-26439387	4.07786438182403e-33	1.07441836831374	0.056	0.03	1.21262637549425e-27
chr20-62651707-62652794	4.0844638262188e-33	0.971901764674071	0.065	0.036	1.21458883907503e-27
chr15-69718733-69719800	4.0951029389347e-33	0.975167914551884	0.051	0.029	1.21775257074513e-27
chr8-11877467-11878953	4.20436497794646e-33	1.00792308154095	0.06	0.034	1.25024360476198e-27
chr5-34551466-34553899	4.31807704243829e-33	0.596377942363933	0.058	0.04	1.28405793395579e-27
chr21-34888025-34890521	4.4228288432209e-33	0.473174550978822	0.196	0.159	1.31520776745091e-27
chr12-6820944-6822451	4.46270725420376e-33	0.404367467749895	0.156	0.126	1.32706633076806e-27
chr8-19756213-19758083	4.57107304421445e-33	0.553704279374919	0.126	0.091	1.35929084901196e-27
chr9-34993621-34994641	4.61393961068158e-33	0.664255880645373	0.064	0.041	1.37203799414916e-27
chr4-8198453-8199455	4.70094927464678e-33	0.879385543249301	0.079	0.048	1.39791188390316e-27
chr13-110137715-110138965	4.89556427455267e-33	0.493713555296306	0.1	0.075	1.45578415719518e-27
chr10-31697159-31698404	5.1531991611933e-33	0.773965268587234	0.091	0.06	1.53239652816573e-27
chr10-18400074-18401208	5.28008328606245e-33	0.696179249719406	0.066	0.041	1.57012780660982e-27
chr12-116532989-116534964	5.64812584422327e-33	0.353696343339034	0.172	0.142	1.67957188604499e-27
chr3-11153917-11155744	5.85281341823716e-33	0.440789011000295	0.116	0.089	1.74043942055435e-27
chr4-168831529-168833644	6.16166876911135e-33	0.466896488459208	0.159	0.12	1.8322831185331e-27
chr2-1742738-1745168	7.67820248950377e-33	0.511073097912803	0.115	0.084	2.28325171789876e-27
chr21-25638776-25640561	7.95925498469829e-33	0.471887392232359	0.15	0.117	2.36682773628976e-27
chr4-155666384-155668466	8.04144762910983e-33	0.427689313265543	0.141	0.113	2.39126919857313e-27
chr10-119542068-119543706	8.27593276849988e-33	0.717564545917172	0.101	0.069	2.46099757550327e-27
chr10-11017405-11018804	8.31482602856783e-33	0.442419879676568	0.133	0.102	2.47256318646316e-27
chr16-90076914-90078281	8.44502114510216e-33	0.421758335273761	0.165	0.134	2.51127904787674e-27
chr5-139651858-139652158	8.81961719500734e-33	0.796305783337541	0.059	0.035	2.62267192604494e-27
chr3-12287314-12289114	9.14037077849149e-33	0.684737284808461	0.086	0.058	2.71805377765846e-27
chr11-73384583-73385621	9.55723373599521e-33	0.909059296949927	0.069	0.042	2.84201548160542e-27
chr5-36657395-36658172	9.65270130327553e-33	0.866298785919753	0.052	0.031	2.87040448115244e-27
chr1-232142293-232143627	1.02845773339958e-32	0.811080744776502	0.061	0.036	3.05830419265566e-27
chr15-31235482-31237239	1.07354448331481e-32	0.643730440134152	0.103	0.075	3.19237775914359e-27
chr2-28583573-28584780	1.19508597969166e-32	0.753514806592505	0.082	0.053	3.5538032760895e-27
chr14-100146651-100146944	1.26585539352616e-32	0.958198690629678	0.069	0.038	3.76424886662088e-27
chr19-43669923-43670423	1.29164003087392e-32	1.07166436968503	0.051	0.026	3.84092412700917e-27
chrX-20265875-20268386	1.3004507526822e-32	0.407911581774769	0.195	0.161	3.867124394236e-27
chr11-126548640-126550126	1.31079012500544e-32	0.731134898615791	0.05	0.031	3.89787037892619e-27
chr8-105317574-105319840	1.54063403433622e-32	0.422255658089345	0.194	0.153	4.58135261522494e-27
chr3-9179899-9181093	1.7255681741177e-32	0.911001624263121	0.051	0.032	5.13128756801033e-27
chr14-68794868-68796376	1.9363258535399e-32	0.460509283261645	0.148	0.117	5.75801346415453e-27
chr1-65001958-65003504	1.94182916695396e-32	0.52592984785733	0.111	0.084	5.77437855718764e-27
chr12-27243606-27245198	1.95678344517745e-32	0.407982000907748	0.195	0.164	5.81884779525527e-27
chr10-3066824-3069335	2.21167568372733e-32	0.357467367417897	0.174	0.141	6.57681574718628e-27
chr19-33193642-33195830	2.22193434026659e-32	0.372783755570013	0.174	0.143	6.60732170896395e-27
chr20-50308372-50309270	2.24444075515826e-32	0.906171902966844	0.067	0.039	6.674248584799e-27
chr2-189580142-189581728	2.32227527691106e-32	0.616857789974264	0.121	0.085	6.90570354544489e-27
chr6-70955362-70957606	2.57179109067798e-32	0.441715928580368	0.149	0.118	7.6476837305273e-27
chr17-58337502-58338556	3.24352589762462e-32	1.02461842760115	0.058	0.032	9.64520809124837e-27
chr5-159772857-159774102	3.90722549969189e-32	0.606102402105623	0.088	0.061	1.16188383239238e-26
chr9-33158956-33160339	3.96472754193455e-32	0.949749425594704	0.059	0.034	1.17898309968999e-26
chr11-123250859-123252873	4.45473861461506e-32	0.543849844569199	0.062	0.043	1.32469671235085e-26
chr12-3199398-3201059	4.51996864402614e-32	0.489634633824311	0.11	0.081	1.34409403573676e-26
chr13-99312409-99312953	4.64453351297739e-32	1.04395950060036	0.052	0.027	1.38113564168706e-26
chr2-169732949-169734796	4.64479706999785e-32	0.385940154692618	0.145	0.116	1.38121401511112e-26
chr6-31493786-31495164	4.90330187129754e-32	0.778238279403691	0.074	0.049	1.45808507086401e-26
chr17-78592073-78592919	5.00655686399589e-32	1.17025044398312	0.051	0.026	1.48878980153273e-26
chrX-118973526-118976986	5.03503587106312e-32	0.689941769279504	0.101	0.069	1.4972585469063e-26
chr20-47360547-47361115	5.4398807766887e-32	0.934497171298343	0.06	0.033	1.61764646680237e-26
chr4-83535352-83536977	5.46163079013333e-32	0.532014937530656	0.095	0.07	1.62411422480037e-26
chr8-59117301-59120015	5.57888304100876e-32	0.400580357050544	0.204	0.164	1.65898129213869e-26
chr11-20668749-20670824	5.78527218332527e-32	0.514283982234233	0.086	0.062	1.72035481861107e-26
chr10-96719649-96721013	6.17136872944226e-32	0.869118116553811	0.07	0.043	1.83516757633679e-26
chr8-35234962-35236859	6.26022673551997e-32	0.379036052012363	0.127	0.101	1.8615911038881e-26
chr14-68977359-68980061	6.99073364874494e-32	0.30209690217951	0.217	0.188	2.07882048365999e-26
chr12-51846687-51849120	7.04487485600628e-32	0.587260298375921	0.098	0.069	2.09492034618088e-26
chr6-14117104-14118332	7.09742800291361e-32	0.540385340943654	0.138	0.104	2.11054797037042e-26
chr18-37484030-37485977	7.20719071193281e-32	0.496746536702051	0.091	0.067	2.14318788762604e-26
chr8-12115601-12116778	7.76567787959403e-32	0.929203217457193	0.052	0.026	2.30926409969912e-26
chr12-11758454-11759365	8.53731022211947e-32	0.937710507315854	0.052	0.028	2.53872286613122e-26
chr6-29627154-29628918	8.70869276269206e-32	0.339088957430669	0.19	0.157	2.58968654945621e-26
chr9-33043514-33045006	8.91692062191082e-32	0.411279200089175	0.136	0.109	2.65160685149638e-26
chr10-104639472-104640867	9.12147903005639e-32	0.631998174665414	0.075	0.049	2.71243597620981e-26
chr7-49773095-49774760	9.47831121470173e-32	0.530057177575971	0.109	0.078	2.81854644929342e-26
chr8-10403453-10405365	9.49525988391831e-32	0.720514118468844	0.05	0.03	2.82358644116102e-26
chr13-111281277-111282300	9.65881888207021e-32	0.695231664964628	0.063	0.041	2.87222365332345e-26
chr3-119293648-119295522	1.00422954529999e-31	0.556388020478726	0.12	0.089	2.98625731426768e-26
chr17-82332707-82334183	1.05465094411766e-31	0.923622488671473	0.059	0.035	3.1361944195038e-26
chr15-67884318-67885126	1.07183918013761e-31	0.763123732297545	0.088	0.057	3.18730673319159e-26
chrX-74923835-74926048	1.10230089789277e-31	0.493023018504227	0.111	0.084	3.27789013404577e-26
chr1-107139758-107142442	1.13886826898443e-31	0.451090282353532	0.132	0.102	3.38662979411363e-26
chr2-27889766-27891432	1.14188071061604e-31	0.352303487242797	0.204	0.173	3.39558783154472e-26
chr9-6715502-6716727	1.15939295980213e-31	0.999446221467131	0.053	0.029	3.44766365670441e-26
chr19-49896725-49898086	1.20620566144681e-31	1.06495640671593	0.054	0.03	3.58686965133116e-26
chr2-148613971-148615070	1.22289649759839e-31	0.982246235854886	0.05	0.028	3.63650285697839e-26
chr20-10171461-10173789	1.22928645335208e-31	0.393394369108633	0.119	0.096	3.65550454060401e-26
chr9-129436510-129438252	1.34281944405535e-31	0.358103375358655	0.162	0.136	3.99311532439851e-26
chr18-22932732-22934254	1.3468793538981e-31	0.366942865177555	0.224	0.192	4.00518819709972e-26
chr12-125128535-125130323	1.45559208768805e-31	0.401045413137479	0.077	0.058	4.32846507931621e-26
chr3-5026068-5027291	1.53127166899106e-31	0.49272550865694	0.132	0.101	4.55351193664535e-26
chr5-172872674-172873536	1.55332155616362e-31	0.708268051822857	0.065	0.042	4.61908124513263e-26
chr20-10034440-10035526	1.65021926674484e-31	0.573130909787981	0.114	0.081	4.9072240291338e-26
chr1-212636178-212637545	1.65105273644338e-31	0.827859707370715	0.061	0.038	4.90970250130695e-26
chr10-47552558-47554115	1.6694745844452e-31	0.452233701185227	0.146	0.116	4.964483182273e-26
chr22-30821952-30823213	1.68725216070041e-31	0.812170386001235	0.052	0.03	5.0173480052316e-26
chr3-30606226-30607427	1.91302324702111e-31	0.788496040927638	0.087	0.057	5.68871896920174e-26
chr16-28062120-28063877	1.92889920468668e-31	0.519086793396924	0.09	0.064	5.73592898699269e-26
chr4-21946848-21949526	1.95905642320492e-31	0.449314901238162	0.098	0.075	5.82560690455599e-26
chr5-151155491-151158573	2.10934644894057e-31	0.361251547024983	0.175	0.145	6.2725213482856e-26
chr14-34496684-34497922	2.16672382952682e-31	0.922970028719259	0.057	0.032	6.44314331738732e-26
chr12-117062819-117063894	2.23779816332249e-31	1.03247122901462	0.057	0.032	6.65449564230883e-26
chr1-150611176-150611987	2.32272492533751e-31	0.74524908787696	0.063	0.042	6.90704065597766e-26
chr15-40307440-40309238	2.6297902054861e-31	0.933810374658828	0.068	0.041	7.8201545382499e-26
chr8-142449082-142450101	2.72174301081951e-31	0.468694387019707	0.104	0.078	8.09359275641377e-26
chr6-138249907-138251262	3.08660289604319e-31	0.642187237327027	0.05	0.033	9.17856929990571e-26
chr15-88603867-88605946	3.16344772816758e-31	0.382105194616204	0.135	0.108	9.40708124029736e-26
chr4-2786975-2787924	3.1752443540662e-31	0.984219310012596	0.056	0.032	9.44216063079958e-26
chr14-99034970-99037434	3.41589636332105e-31	0.951894825917061	0.063	0.036	1.01577826976805e-25
chr11-134275455-134277829	3.44679436454506e-31	0.350543242413909	0.136	0.11	1.02496634659604e-25
chr8-62247451-62249990	3.63021990646802e-31	0.487572451944087	0.128	0.096	1.07951123314658e-25
chr7-130140702-130142635	4.01548834208454e-31	0.379818431860329	0.142	0.117	1.194077737309e-25
chrX-1248112-1249919	4.02846181772045e-31	0.975327284663955	0.055	0.031	1.1979356338119e-25
chr20-23048332-23051371	4.29941595649574e-31	0.618118434757347	0.099	0.074	1.27850872415123e-25
chr7-18085909-18088070	4.54641960019846e-31	0.415239232088458	0.123	0.097	1.35195970367182e-25
chr9-135136546-135138064	4.56186245243359e-31	0.56684456076483	0.07	0.049	1.35655191375527e-25
chr20-63501799-63503043	4.57675940144473e-31	0.486936524538836	0.092	0.068	1.36098178968882e-25
chr3-61563395-61564917	4.65480872666155e-31	0.506079724952092	0.103	0.075	1.38419116142989e-25
chr14-92513210-92514766	4.7440741193949e-31	0.838125302496878	0.073	0.044	1.41073583273622e-25
chr7-5396336-5397622	4.75746796148362e-31	0.773741322755797	0.081	0.055	1.41471873277046e-25
chr11-18705644-18707181	4.80686034340817e-31	0.545772616904224	0.112	0.083	1.4294064465986e-25
chr10-106996383-106998129	5.10259336621043e-31	0.789117458954576	0.05	0.031	1.51734798412326e-25
chr10-14647707-14648875	5.36777509779732e-31	0.673346139658999	0.079	0.054	1.59620454528179e-25
chr8-61287648-61289240	5.97707237847757e-31	0.476984704157587	0.101	0.075	1.77739005904312e-25
chr8-23162976-23164385	6.22389393101527e-31	0.826283664527004	0.078	0.05	1.85078689047815e-25
chr2-96531855-96532505	6.47948817160909e-31	0.54020805183059	0.084	0.061	1.92679243861505e-25
chr10-27258516-27259726	6.51957590584897e-31	0.843923636125878	0.061	0.036	1.9387132479705e-25
chr10-47299839-47300930	6.82054056188848e-31	0.845517910863523	0.053	0.03	2.02821050580766e-25
chr6-25278489-25280222	6.82833488363089e-31	0.423590267624457	0.119	0.093	2.03052828767555e-25
chr4-2365831-2367224	7.03650665891615e-31	0.667018775314375	0.056	0.036	2.09243191214858e-25
chr16-67245859-67247785	7.28674321777742e-31	0.355756326323225	0.222	0.19	2.16684425718403e-25
chr15-88255193-88258683	8.39260976917975e-31	0.273129081481782	0.23	0.204	2.49569358184144e-25
chr15-69666267-69667685	8.50726816708381e-31	0.739960309139291	0.056	0.037	2.52978932030938e-25
chr7-2529007-2530045	9.22115890206255e-31	0.829487536907587	0.077	0.05	2.74207758038854e-25
chr22-37484223-37485594	1.07035478360157e-30	0.991645026282793	0.059	0.034	3.18289261290033e-25
chr8-121639025-121640587	1.19044407017474e-30	0.599435474335482	0.096	0.065	3.53999972259723e-25
chr7-132575294-132577818	1.26524550096844e-30	0.311858592608106	0.175	0.146	3.76243524131982e-25
chr11-128905016-128906461	1.31860713439047e-30	0.822784988670083	0.069	0.042	3.92111566339426e-25
chr15-72305255-72307504	1.34795315539928e-30	0.419253880611972	0.099	0.077	4.00838133914772e-25
chr2-60880573-60882587	1.37316636015278e-30	0.328651129537247	0.282	0.249	4.08335734185911e-25
chr21-43361747-43362784	1.39489161045692e-30	0.592479534873887	0.079	0.056	4.14796128418353e-25
chr4-119211888-119213363	1.50575831302122e-30	0.3749379231306	0.192	0.161	4.47764338026495e-25
chr7-128030753-128033078	1.51964768009817e-30	0.28798687779685	0.261	0.23	4.51894591335431e-25
chr3-146543561-146544997	1.53781264881182e-30	0.661611139405861	0.103	0.072	4.57296271751873e-25
chr10-102408695-102409679	1.5761571198026e-30	0.399508376379264	0.126	0.098	4.6869869040146e-25
chr5-134465549-134467203	1.59115214578202e-30	0.487290833827356	0.155	0.125	4.73157731286909e-25
chr8-4991394-4993107	1.60417216082386e-30	0.548117447553048	0.078	0.053	4.7702946711987e-25
chr19-434762-436378	1.80409948245185e-30	0.649610142653143	0.062	0.041	5.36481454897743e-25
chr7-2018360-2020471	1.81509334481886e-30	0.448989938156372	0.093	0.07	5.39750677762096e-25
chr3-194133828-194135275	1.92585285470301e-30	0.387283910418498	0.21	0.176	5.72687011697325e-25
chr3-157436631-157438668	2.03089085537372e-30	0.620826102022834	0.083	0.055	6.03921951880771e-25
chr7-90118242-90120432	2.14991635274614e-30	0.37634678286985	0.129	0.102	6.39316325983415e-25
chr18-6728743-6730176	2.26169953654118e-30	0.407751263277575	0.123	0.097	6.72557067782179e-25
chr9-129481927-129483885	2.3021371917621e-30	0.35690677572731	0.24	0.212	6.84581932439911e-25
chr9-17578591-17579827	2.36778900436527e-30	0.43235397890603	0.098	0.075	7.04104680650092e-25
chr19-12793122-12794132	2.37020623310782e-30	0.319405027408782	0.275	0.247	7.04823487126806e-25
chr1-111988978-111991688	2.43082559229714e-30	0.299578071937217	0.19	0.166	7.22849744730216e-25
chr19-18373719-18374845	2.5820301264399e-30	1.06151412885437	0.053	0.029	7.6781313463918e-25
chr5-59038527-59040080	2.77715803402195e-30	0.56024197342137	0.102	0.072	8.2583793026104e-25
chr16-29678811-29680001	2.83514294466579e-30	0.673473160957801	0.082	0.056	8.43080787169377e-25
chr18-43276979-43277706	3.08872704225602e-30	0.605144957156694	0.065	0.044	9.18488583101588e-25
chr8-22780919-22781738	3.10624193469841e-30	0.579228538208609	0.067	0.047	9.23696951637398e-25
chr4-87843721-87844503	3.1194788721256e-30	0.729858355385882	0.059	0.039	9.27633193246245e-25
chr10-5975953-5978209	3.1376789221192e-30	0.672459277537422	0.099	0.069	9.33045305712743e-25
chr9-214504-215439	3.18169559289009e-30	1.07570962661933	0.051	0.028	9.46134455066541e-25
chr2-191150178-191151552	3.44999186974047e-30	0.759461330083822	0.054	0.033	1.02591718232098e-24
chr12-42482595-42484549	3.49322748054903e-30	0.40867307845613	0.156	0.122	1.0387740694359e-24
chr13-96089586-96092127	3.59330157258803e-30	0.390683995492461	0.128	0.101	1.06853290203736e-24
chr7-35185372-35187248	3.70938143198078e-30	0.366931214730001	0.11	0.087	1.10305133766526e-24
chr7-1512668-1514084	4.12654987092127e-30	0.59836583081644	0.075	0.055	1.22710388201612e-24
chr1-112849389-112850625	4.14707903017086e-30	0.651498520385278	0.078	0.054	1.23320859704385e-24
chr8-55878981-55880911	4.42285863949307e-30	0.621229343260728	0.115	0.083	1.31521662790877e-24
chr7-26291345-26293328	4.5975714113361e-30	0.410482301315436	0.116	0.093	1.36717061544619e-24
chr9-119367321-119370084	4.69794467049986e-30	0.2872838806226	0.167	0.142	1.3970184107772e-24
chr6-42366943-42368657	4.88883722758283e-30	0.735212123792034	0.057	0.037	1.45378374869185e-24
chr14-58636894-58639105	4.97306133998402e-30	0.35628185508866	0.189	0.161	1.47882930454837e-24
chr2-237626834-237628231	5.21831535611785e-30	0.468035054770194	0.114	0.087	1.55176000081805e-24
chr6-7050893-7053245	5.59759555242294e-30	0.641705202213626	0.091	0.065	1.6645457942329e-24
chr3-115512148-115513746	5.67623045788251e-30	0.617876592368297	0.064	0.044	1.68792929879961e-24
chr19-13024476-13025057	6.22812375954609e-30	0.808183366048598	0.059	0.036	1.8520447061287e-24
chr7-134083429-134085827	6.37095720699554e-30	0.699861749761533	0.05	0.034	1.89451880272985e-24
chr2-226798361-226800261	6.58742578491753e-30	0.322746368344776	0.191	0.161	1.95888963080936e-24
chr17-45228834-45229460	6.75992019468223e-30	1.00128513067073	0.057	0.033	2.01018394845226e-24
chr8-9931543-9932886	8.26982772931302e-30	0.603757615099831	0.05	0.034	2.45918213221036e-24
chr5-100902514-100903696	8.36978948988575e-30	0.605680628822075	0.08	0.058	2.48890756102835e-24
chr1-13583569-13584816	8.57732128390132e-30	0.716535261015569	0.076	0.05	2.55062087555117e-24
chr20-25148083-25149550	8.59460133085381e-30	0.725345165854795	0.06	0.036	2.55575940855334e-24
chr1-18107317-18108379	9.27733657626864e-30	0.568624669363543	0.082	0.058	2.75878302301185e-24
chr17-8150956-8152020	9.33995226532607e-30	0.430464417537168	0.138	0.107	2.77740292523548e-24
chr2-8544705-8545665	9.59222222544668e-30	0.815216712455069	0.055	0.035	2.85241993873663e-24
chr3-111998500-112000987	1.07108815823554e-29	0.352065975714524	0.141	0.115	3.18507343438185e-24
chr6-31356172-31357654	1.09111266092159e-29	0.546185363245804	0.133	0.101	3.24461989752932e-24
chr19-48895851-48896552	1.09211663154476e-29	0.730300653740063	0.062	0.039	3.24760538489202e-24
chr10-14007989-14009000	1.09337727600658e-29	0.899821230149888	0.05	0.029	3.25135413811526e-24
chr3-120907488-120909309	1.1037975956268e-29	0.29372804379282	0.169	0.141	3.28234083416349e-24
chr10-784397-785302	1.10462597968172e-29	0.582940289140209	0.079	0.054	3.28480418325994e-24
chr10-47743554-47744887	1.19265598438306e-29	0.749878391395031	0.067	0.042	3.54657724764021e-24
chr13-30905824-30908817	1.22352627497733e-29	0.514814101925164	0.067	0.048	3.63837561337457e-24
chr18-23259627-23260821	1.26019134204545e-29	0.906149032896303	0.06	0.036	3.7474057900137e-24
chr2-28607175-28608611	1.27995944800775e-29	0.591078876264127	0.06	0.041	3.80618981135169e-24
chr19-45492700-45493498	1.29750766783502e-29	0.782863582718174	0.052	0.032	3.85837260168765e-24
chr20-36305520-36306760	1.31676042513578e-29	0.53500530165219	0.083	0.058	3.91562414101776e-24
chr10-71888502-71889747	1.36732259968926e-29	0.553194057835314	0.125	0.095	4.06597986824395e-24
chr13-110520264-110521637	1.37392862295001e-29	0.796377719032353	0.076	0.047	4.08562406749398e-24
chr14-63044631-63046639	1.3840584564884e-29	0.409775639534606	0.126	0.1	4.11574695089044e-24
chr6-166008301-166009368	1.39996124624119e-29	0.484682014096725	0.076	0.055	4.1630367587225e-24
chr5-64505513-64507472	1.42412908916548e-29	0.345863798287205	0.143	0.118	4.23490418986959e-24
chr1-110150014-110151664	1.45401803501855e-29	0.415525595932341	0.098	0.075	4.32378435037396e-24
chr6-21586750-21589545	1.47214064827019e-29	0.261850499389517	0.203	0.179	4.3776752029481e-24
chr4-49091230-49093010	1.48404118833842e-29	0.727908075333502	0.081	0.052	4.41306360093821e-24
chr1-68230286-68233159	1.52438994881346e-29	0.407339861930555	0.167	0.136	4.5330479029876e-24
chr11-108497276-108498717	1.60470034012766e-29	0.557851640325671	0.13	0.096	4.77186530743083e-24
chr21-5128102-5128584	1.80408722797197e-29	0.629109872793888	0.104	0.073	5.3647781080757e-24
chr22-26656935-26657843	1.80818753886215e-29	0.504959490779017	0.087	0.063	5.37697112056361e-24
chr1-50109284-50111002	1.84677138209315e-29	0.500532658802844	0.097	0.074	5.49170712350274e-24
chr12-44874998-44877229	1.87255682045598e-29	0.343266109777236	0.121	0.099	5.56838476585353e-24
chr15-88912300-88913595	1.90249128521992e-29	0.734589699084614	0.082	0.054	5.65740028503278e-24
chr21-40846578-40847356	1.92459554432908e-29	0.551919163497204	0.085	0.063	5.7231312782605e-24
chr4-165378123-165380186	2.00751848936687e-29	0.328497085714761	0.186	0.157	5.96971758146047e-24
chr3-190119797-190121492	2.07828209421807e-29	0.384888677554485	0.168	0.138	6.18014589793438e-24
chr2-8583297-8584184	2.08137387658598e-29	0.909693129214025	0.067	0.041	6.18933986932621e-24
chr8-58172492-58173417	2.10130570625e-29	0.98692322012993	0.05	0.029	6.2486107525615e-24
chr9-91162564-91164161	2.28170021984503e-29	0.896823746841958	0.065	0.04	6.78504630974876e-24
chr7-13988768-13990185	2.30044932767333e-29	0.537909680758674	0.103	0.075	6.84080015671562e-24
chr17-42682356-42683171	2.35860435470701e-29	0.497764410733082	0.092	0.068	7.01373459750513e-24
chr10-95755463-95757158	2.64403301891943e-29	0.701335281985116	0.078	0.051	7.86250810770032e-24
chr2-152097358-152099731	2.71732674339307e-29	0.411379913723522	0.108	0.084	8.0804601902931e-24
chr9-84967047-84967860	2.72713568106579e-29	0.503010227672623	0.056	0.041	8.10962883207172e-24
chr10-13659001-13660979	2.73688800497316e-29	0.507475127008857	0.107	0.078	8.13862912262859e-24
chr18-4453679-4456006	2.82455711200877e-29	0.351596584336701	0.16	0.132	8.39932899283823e-24
chrX-2608388-2609793	2.87687202499246e-29	0.789668663738899	0.081	0.053	8.55489680327959e-24
chr15-40322389-40324876	3.01409773557149e-29	0.294637344910298	0.274	0.246	8.96296215431422e-24
chr12-52044066-52044619	3.18548968982367e-29	0.812798862707923	0.058	0.034	9.47262698083485e-24
chr1-150186515-150187835	3.36744228515891e-29	0.732188813460124	0.065	0.043	1.00136957745314e-23
chr14-73758404-73760558	3.39184098751759e-29	0.290022530709429	0.299	0.277	1.00862497077613e-23
chr6-30885554-30886591	3.40133320092657e-29	0.715227403838413	0.08	0.053	1.01144765129313e-23
chr18-47593816-47595496	3.41764284629667e-29	0.537867312100739	0.086	0.062	1.01629761791755e-23
chr16-30182833-30184965	3.80764510941307e-29	0.305436994772474	0.189	0.166	1.13227181089594e-23
chr11-36108910-36111326	3.91521370606145e-29	0.686084431926671	0.052	0.033	1.16425926934408e-23
chr8-49909411-49911078	3.9351225184672e-29	0.36967210480429	0.124	0.098	1.17017951307156e-23
chr19-17107549-17108460	4.12981397003622e-29	0.946539682523681	0.056	0.032	1.22807452064173e-23
chr11-267152-269586	4.17538347611954e-29	0.896756607453297	0.069	0.042	1.24162543352671e-23
chr10-124559648-124561035	4.70482209402534e-29	0.567107943009177	0.068	0.049	1.39906353645613e-23
chr12-113421784-113422870	4.77589381059632e-29	0.880833883496346	0.062	0.037	1.42019799066941e-23
chr5-140631841-140633505	4.83443568444642e-29	0.572689477634329	0.111	0.082	1.43760647061246e-23
chr1-85576263-85578737	4.98106720280968e-29	0.431924859046933	0.13	0.103	1.48120999196511e-23
chr4-174828591-174829949	5.12425457412356e-29	0.491215240004129	0.078	0.057	1.52378933419798e-23
chr9-93098355-93098911	5.21038116434847e-29	0.73759264808004	0.076	0.052	1.54940062607998e-23
chr8-128048379-128050466	5.49501814167606e-29	0.969905400822458	0.057	0.033	1.63404255475393e-23
chr15-30074309-30075692	5.66634810663428e-29	0.758870989184032	0.078	0.051	1.68499060377362e-23
chr11-46237125-46238704	5.90758033559392e-29	0.488729196234479	0.09	0.066	1.75672534923489e-23
chr2-26768952-26769722	6.3286859160431e-29	0.907380556554098	0.06	0.037	1.8819486734819e-23
chr5-143001515-143003298	6.52498214745631e-29	0.740692521637073	0.066	0.044	1.94032089122479e-23
chr16-57371985-57374539	6.76423343141952e-29	0.274207836499583	0.163	0.14	2.01146656703436e-23
chr13-21673595-21674775	6.85956632536138e-29	0.43300556814693	0.112	0.088	2.03981551904006e-23
chr15-79977936-79979341	7.44508563358629e-29	0.724283787911371	0.073	0.049	2.21393022468829e-23
chr22-24155614-24158368	7.47363592904347e-29	0.308390707731253	0.171	0.149	2.2224201689478e-23
chr1-223362903-223365390	7.81753375848942e-29	0.318554448519706	0.195	0.167	2.32468437869448e-23
chr1-233112664-233113889	7.84459985266405e-29	0.840753404894057	0.056	0.036	2.332732968987e-23
chr6-139134516-139136104	8.82848613521304e-29	0.316911961482491	0.263	0.234	2.62530926505603e-23
chr15-45634400-45635619	9.00778259101274e-29	0.773528311855755	0.08	0.052	2.67862629352428e-23
chr1-207820847-207821360	9.06010228545951e-29	0.750442870309161	0.053	0.033	2.69418449642252e-23
chr8-119207679-119209129	9.23721282439344e-29	0.559254971782506	0.064	0.045	2.74685150316423e-23
chr17-9644534-9646890	9.74807202399499e-29	0.461992047403393	0.092	0.069	2.89876468163134e-23
chr15-31391650-31393539	9.75106499050924e-29	0.600191702548594	0.103	0.076	2.89965469409775e-23
chr15-51736698-51738361	9.94152533389034e-29	0.360867638224135	0.189	0.158	2.9562915054883e-23
chr17-1179630-1180600	9.95522707181629e-29	0.355907017053146	0.162	0.133	2.96036596389187e-23
chr6-149941236-149942671	1.04126255461876e-28	0.505150111546652	0.105	0.078	3.0963816334187e-23
chr13-52599352-52600646	1.06597292972888e-28	0.67383201135381	0.073	0.048	3.16986238167618e-23
chr1-18108509-18109402	1.07961467199756e-28	0.640335388073076	0.071	0.048	3.2104285578257e-23
chr4-140307883-140309195	1.09573030127565e-28	0.596001780862262	0.071	0.049	3.25835128229736e-23
chr6-26271982-26274103	1.09873825641221e-28	0.583199908147677	0.097	0.072	3.26729597832786e-23
chrY-19743782-19745360	1.13460165017517e-28	0.7991846706798	0.061	0.038	3.3739422350929e-23
chr4-78055962-78058133	1.22456365094175e-28	0.377719405146549	0.12	0.096	3.64146043753247e-23
chr11-44949244-44951416	1.22462903517742e-28	0.382805483080776	0.133	0.11	3.64165486932639e-23
chr8-10991905-10993663	1.31464464067536e-28	0.482458402309214	0.064	0.047	3.9093324750835e-23
chr4-5050303-5052297	1.32003336423359e-28	0.539206890570618	0.105	0.077	3.92535681455413e-23
chr12-89351742-89353078	1.32939851915365e-28	0.330423466548446	0.217	0.187	3.95320578843682e-23
chr12-9647233-9648698	1.36144333227599e-28	0.625030561141818	0.102	0.073	4.04849680832246e-23
chr3-197711884-197713007	1.50164309990837e-28	0.444703302442152	0.131	0.106	4.46540605333551e-23
chr9-63816581-63818348	1.52759502588594e-28	0.295528093741989	0.288	0.269	4.5425787765765e-23
chr6-27806767-27808701	1.6623455627555e-28	0.446418144190634	0.12	0.097	4.94328375305477e-23
chr5-40678954-40680179	1.73366326308299e-28	0.544700858329054	0.113	0.089	5.15535977216463e-23
chr5-88882785-88884390	1.77892760734297e-28	0.364753290914618	0.197	0.168	5.28996144740365e-23
chr4-10456384-10457771	1.83858877271665e-28	0.45256679069233	0.141	0.113	5.46737466165204e-23
chr10-33334125-33335951	1.93762703023378e-28	0.447471836247711	0.138	0.11	5.76188274726558e-23
chr10-6927522-6929701	1.94792905141905e-28	0.670223741841001	0.081	0.058	5.79251766162381e-23
chr12-89353306-89354742	2.0397103138208e-28	0.338863461561941	0.178	0.152	6.06544576600263e-23
chr8-69832536-69835385	2.04051685001228e-28	0.391098547125752	0.13	0.103	6.06784414654453e-23
chr19-18304026-18305224	2.05313824820621e-28	0.476767380399773	0.142	0.112	6.10537614592583e-23
chr6-148760781-148761839	2.16057897439797e-28	0.499407311673794	0.084	0.063	6.42487048458775e-23
chr4-24469937-24472393	2.1659144928177e-28	0.347424453670063	0.165	0.136	6.44073660900213e-23
chr2-133264821-133267272	2.28073803044245e-28	0.473329702121333	0.124	0.094	6.78218506636611e-23
chr11-12409950-12410937	2.30335419554199e-28	0.551890953495016	0.063	0.044	6.84943830419932e-23
chr5-147451950-147454699	2.47215427765906e-28	0.365572957402298	0.146	0.118	7.35139573238921e-23
chr6-33312083-33314697	2.55687237063975e-28	0.331279975245376	0.182	0.158	7.603320231124e-23
chr5-175608415-175610731	2.65983763658146e-28	0.458182492713646	0.065	0.049	7.90950598314955e-23
chr7-151094908-151096478	2.78603411733453e-28	0.578246708637354	0.07	0.047	8.28477393403536e-23
chr15-75646794-75648669	2.9547351014218e-28	0.440365573585231	0.145	0.115	8.78643667639599e-23
chr19-1856688-1857421	3.05086579665836e-28	0.692805111833353	0.069	0.045	9.07229860220702e-23
chr10-89643640-89645814	3.07960699231145e-28	0.265900097896959	0.266	0.242	9.15776572089671e-23
chr6-30515685-30516833	3.11249178956149e-28	0.790516380219354	0.064	0.042	9.25555458478322e-23
chr1-234980473-234981324	3.19836712219923e-28	0.882695654445425	0.059	0.036	9.51092034394141e-23
chr15-25862341-25863647	3.33303039810587e-28	0.717438891392654	0.082	0.052	9.91136583423948e-23
chr19-57708366-57709607	3.63178828929803e-28	0.459447033949241	0.097	0.074	1.07997762001198e-22
chr15-72319268-72320765	3.86029015974721e-28	0.278801255622586	0.196	0.17	1.14792676422371e-22
chr1-203199445-203201150	3.88245762231524e-28	0.711243179727611	0.062	0.043	1.15451865823264e-22
chr8-72536293-72538448	3.89048899199351e-28	0.368211940868731	0.11	0.088	1.15690693057113e-22
chr15-78943812-78945616	4.02080301974249e-28	0.450597195500452	0.123	0.097	1.19565815237478e-22
chr1-154404811-154406705	4.26192505565536e-28	0.434310614792553	0.172	0.145	1.26736012995012e-22
chr7-603914-605096	4.29653976772292e-28	0.92179914060584	0.06	0.036	1.27765343764823e-22
chr12-26831967-26834194	5.02457524497421e-28	0.342988193574991	0.262	0.233	1.49414789144749e-22
chr11-46332437-46333741	5.1165346172682e-28	0.478146131236187	0.086	0.065	1.52149366606781e-22
chr13-42990536-42992515	5.33125333247594e-28	0.783038586041229	0.066	0.042	1.58534414097171e-22
chr20-63370467-63371727	5.44633514781635e-28	0.565183078145473	0.062	0.043	1.61956579023585e-22
chr4-56655163-56656667	5.80366989591651e-28	0.446750737786571	0.1	0.077	1.7258257096089e-22
chr8-12950734-12952570	5.80597940815261e-28	0.442169352682824	0.109	0.083	1.72651248464353e-22
chr2-38076006-38077491	5.94705601869873e-28	0.663977428733197	0.059	0.04	1.7684641541684e-22
chr6-139028325-139030115	6.1907824366391e-28	0.45512502639779	0.124	0.099	1.8409405916185e-22
chr9-129334008-129334830	6.57625941644404e-28	0.720676553905794	0.074	0.051	1.95556911014913e-22
chr19-17405042-17406583	6.72645076516576e-28	0.93807810720626	0.063	0.038	2.00023121113581e-22
chr17-82228523-82229145	6.7990585050015e-28	0.868559613671994	0.063	0.039	2.02182242951529e-22
chr21-40841515-40842288	7.0338253341286e-28	0.615517076527787	0.079	0.056	2.09163457195915e-22
chr17-44279258-44280366	7.24410327251855e-28	1.01151608726998	0.052	0.03	2.1541645019423e-22
chr5-141513017-141514427	7.26181658405933e-28	0.285663219524237	0.178	0.153	2.15943187396855e-22
chr18-24013910-24015581	7.29492355649564e-28	0.420992797399995	0.136	0.109	2.169276828148e-22
chr6-144063277-144064829	7.43225858547424e-28	0.647991639632904	0.1	0.07	2.2101158710453e-22
chr16-30185238-30186230	7.69167874640561e-28	0.851330624776386	0.062	0.039	2.28725912546114e-22
chr22-37824550-37825508	7.84167162981402e-28	0.649336577166515	0.052	0.034	2.33186220921453e-22
chr17-67376645-67379137	8.40390493016617e-28	0.252275545333966	0.32	0.3	2.49905240127365e-22
chr2-73283334-73285521	8.5775782034267e-28	0.36608304093178	0.128	0.106	2.55069727519659e-22
chr7-151932066-151933615	8.64673310756261e-28	0.617156472467399	0.064	0.043	2.57126173072968e-22
chr22-26589282-26590764	8.64728548262321e-28	0.348203633066873	0.171	0.146	2.5714259893967e-22
chr15-29674555-29675475	8.70352563650016e-28	0.588190722364945	0.074	0.052	2.58815001147478e-22
chr8-88326694-88329016	8.82899701752045e-28	0.26172539197077	0.192	0.168	2.62546118510602e-22
chr14-89303255-89304884	9.06507341982787e-28	0.63806785857999	0.076	0.052	2.69566275270738e-22
chr17-1229158-1230082	9.60523496493939e-28	0.924467789862532	0.058	0.035	2.8562895110541e-22
chr4-151864832-151866909	9.76291409254545e-28	0.453789566073959	0.081	0.064	2.90317823787206e-22
chr11-84922207-84924831	9.80177710029147e-28	0.426031885200183	0.088	0.068	2.91473485275947e-22
chr1-12344147-12345664	9.81814592575011e-28	0.557170980808873	0.077	0.059	2.91960241764846e-22
chr18-5894515-5896484	9.92430855902825e-28	0.394769175964903	0.137	0.108	2.95117178758111e-22
chr1-86773887-86775200	9.93958862526803e-28	0.816574210196986	0.05	0.032	2.9557155903187e-22
chr6-5084250-5086637	1.0326092581983e-27	0.536272340791133	0.13	0.099	3.07064949891912e-22
chr19-13838962-13840129	1.0575139217012e-27	0.691030457235327	0.079	0.056	3.14470799868441e-22
chr16-7302924-7305082	1.12068758974977e-27	0.496240816711803	0.083	0.06	3.3325662718871e-22
chr19-53553626-53555062	1.12737521827975e-27	0.457810999582038	0.131	0.103	3.35245313909411e-22
chr12-20367803-20370299	1.18301713762068e-27	0.416723623905647	0.135	0.108	3.51791440179987e-22
chr16-87868235-87869873	1.19455581270612e-27	0.313463182813266	0.189	0.167	3.55222672912795e-22
chr2-109331899-109333167	1.30799140208692e-27	0.592926110927551	0.064	0.045	3.88954787255783e-22
chr4-20251151-20252939	1.31322981013511e-27	0.448496407127401	0.126	0.1	3.90512522180257e-22
chr4-10018595-10019795	1.31799712009771e-27	0.355293115761756	0.192	0.164	3.91930167609216e-22
chr7-41704828-41706248	1.32083762815401e-27	0.474370272331248	0.122	0.095	3.92774843808901e-22
chr17-1485304-1486200	1.35424523357495e-27	0.840192820806806	0.061	0.037	4.02709196617716e-22
chr19-9913027-9915002	1.3571894344537e-27	0.433248019413344	0.12	0.096	4.03584707744629e-22
chr17-43211423-43212911	1.37699049378088e-27	0.826526317641753	0.068	0.043	4.09472909154633e-22
chr19-53977450-53978830	1.40161922619411e-27	0.282974643255238	0.192	0.166	4.1679670605489e-22
chr14-71931715-71933590	1.44739278635285e-27	0.453294495766079	0.081	0.062	4.30408298092175e-22
chr7-151895436-151896553	1.57352204025212e-27	0.517082905546791	0.06	0.043	4.67915102065693e-22
chr10-24208596-24210659	1.58244440854766e-27	0.815643097997185	0.056	0.033	4.70568328881001e-22
chr1-161304999-161306874	1.58599604113787e-27	0.476079384707925	0.124	0.097	4.71624470761088e-22
chr4-89307192-89308536	1.65379902785882e-27	0.603475769365048	0.094	0.067	4.91786909316323e-22
chr10-17228100-17229660	1.67593929424559e-27	0.767623181918357	0.073	0.047	4.98370716051224e-22
chr22-35352497-35353102	1.72498770793402e-27	0.955391282412459	0.057	0.034	5.12956144732924e-22
chr17-1108545-1109731	1.77355702086641e-27	0.545158424890343	0.096	0.072	5.27399104181003e-22
chr12-20211641-20213172	1.83020302929749e-27	0.753555401346944	0.074	0.049	5.44243814416137e-22
chr10-75408983-75409867	1.84369057653302e-27	0.741363470662257	0.077	0.05	5.48254579362471e-22
chr11-18720363-18722297	2.16000823181682e-27	0.449833960261024	0.114	0.088	6.42317327878904e-22
chr8-2144668-2146890	2.16582502480043e-27	0.417207352393154	0.086	0.067	6.44047055974853e-22
chr3-195150188-195150974	2.17633323798597e-27	0.73614427367653	0.059	0.037	6.47171862313411e-22
chr10-4343903-4345087	2.28214423719006e-27	0.62959377663002	0.051	0.035	6.78636667524733e-22
chr12-4268926-4269903	2.38289333224359e-27	0.412081066083308	0.116	0.092	7.0859622442261e-22
chr5-6316534-6318259	2.42267392474955e-27	0.447627427548948	0.059	0.044	7.20425699654925e-22
chr5-114054526-114056696	2.4439112443629e-27	0.413645888772763	0.105	0.082	7.26740998913708e-22
chr19-2266511-2266832	2.56094450795428e-27	0.861605409847998	0.053	0.032	7.6154294644135e-22
chr8-144412939-144413860	2.58236245714252e-27	0.629189832959687	0.068	0.047	7.67911959155557e-22
chr4-40629365-40631139	2.76635499436241e-27	0.718283298067291	0.072	0.047	8.2262545196356e-22
chr4-49147166-49147525	2.77046830722239e-27	0.634780277191828	0.085	0.057	8.23848619582107e-22
chr10-11684275-11685594	2.78123090786738e-27	0.531231965216606	0.085	0.064	8.27049072610707e-22
chr6-28865919-28867389	2.81462897503174e-27	0.395004304995811	0.128	0.104	8.36980589047238e-22
chr6-152379950-152381739	2.91145403423993e-27	0.507569041987245	0.097	0.071	8.65773263253858e-22
chr19-49512328-49513650	2.99778262526858e-27	0.730731207424097	0.082	0.055	8.91444623710868e-22
chr17-1606494-1607809	3.26351774810904e-27	0.832013896821255	0.065	0.041	9.7046574571969e-22
chr2-205681842-205682864	3.69900357351466e-27	0.579596061212119	0.097	0.071	1.09996529464891e-21
chr5-150778168-150779453	3.71209751850151e-27	0.650597571807366	0.087	0.06	1.10385901488176e-21
chr14-39265976-39267869	3.91811267456387e-27	0.311551514743867	0.23	0.202	1.16512132980971e-21
chr7-104944454-104945527	3.92378338775976e-27	0.744800666064438	0.056	0.036	1.16680761845134e-21
chr3-2098252-2100239	3.9479642031916e-27	0.306591873107346	0.14	0.117	1.17399821917468e-21
chr9-131656115-131656871	4.2268014059112e-27	0.837434004013463	0.06	0.039	1.256915480473e-21
chr2-102186685-102188193	4.44418981060672e-27	0.62278128853658	0.065	0.045	1.3215598356005e-21
chr3-33217495-33219341	4.52564507435477e-27	0.497868314533907	0.091	0.066	1.34578202447073e-21
chr2-11022475-11024965	4.69332627671656e-27	0.50129276002084	0.052	0.038	1.39564504825465e-21
chr5-39423779-39425433	4.70986019567474e-27	0.499314193244826	0.108	0.082	1.40056170666741e-21
chr19-13281258-13282411	4.75986013936158e-27	0.617492502779783	0.05	0.033	1.41543008992167e-21
chr2-160406700-160408358	5.09767671955007e-27	0.420295898219013	0.159	0.129	1.51588593073916e-21
chr5-56479607-56482663	5.43074627217014e-27	0.405873005105099	0.17	0.14	1.61493015746269e-21
chr15-39919494-39921348	5.56302875840832e-27	0.318258517154803	0.201	0.176	1.65426673583036e-21
chr12-41187998-41190717	5.98664001465331e-27	0.419252232051177	0.114	0.087	1.78023516787742e-21
chr17-1576975-1578023	6.23562482257112e-27	0.633723483360095	0.09	0.067	1.85427528223833e-21
chr6-166005267-166007026	6.28089786545517e-27	0.378560366880141	0.141	0.113	1.86773803645467e-21
chr22-44023644-44024963	6.54825021629735e-27	0.550965926472639	0.086	0.064	1.94724007031991e-21
chr3-9914853-9917410	6.85695899662085e-27	0.367602794899441	0.161	0.136	2.03904018290715e-21
chr11-30583674-30584864	7.49794200874918e-27	0.517085417432529	0.08	0.059	2.22964801925772e-21
chr17-5096803-5097997	7.87461654367275e-27	0.756573873020882	0.063	0.04	2.34165897235888e-21
chr9-121498140-121500320	8.54787889017956e-27	0.44484073563247	0.13	0.106	2.54186564981492e-21
chr1-218344889-218346296	9.10024246078685e-27	0.463946277116913	0.107	0.082	2.70612090007926e-21
chr8-22578634-22580610	9.16226421666817e-27	0.694535307221332	0.081	0.054	2.72456418558218e-21
chr8-57994031-57995637	9.57479951355107e-27	0.38249790480794	0.153	0.126	2.84723898174565e-21
chr11-86671376-86672743	9.75956146279369e-27	0.427071366994172	0.121	0.094	2.90218127306803e-21
chr8-33564849-33565387	1.01291198869005e-26	0.917593808580081	0.051	0.029	3.01207612252784e-21
chr11-62922929-62924066	1.06893012095192e-26	0.366636798064879	0.091	0.072	3.17865612207231e-21
chr1-197774536-197776204	1.08832997981306e-26	0.455950300337426	0.114	0.087	3.23634509437051e-21
chr14-21308303-21309409	1.09732444263904e-26	0.616473943314269	0.074	0.052	3.26309174858686e-21
chr16-10385657-10386514	1.14221873542017e-26	0.509479921441945	0.089	0.067	3.39659300914426e-21
chr4-176000718-176002636	1.16889384745249e-26	0.468145784486884	0.117	0.088	3.47591625629253e-21
chr2-230667953-230669193	1.20624102874549e-26	0.862177518334546	0.05	0.031	3.58697482235987e-21
chr4-65670222-65670960	1.23451614096274e-26	0.419517101599647	0.107	0.083	3.67105595805809e-21
chr2-20223153-20225673	1.29432760259529e-26	0.449644918963623	0.112	0.085	3.84891610528557e-21
chr12-57341064-57342689	1.29450063310743e-26	0.370201545190125	0.094	0.074	3.84943064265891e-21
chr16-23951899-23953138	1.32484554575687e-26	0.495709535542164	0.074	0.054	3.93966670250629e-21
chr22-49975704-49977062	1.44649882477938e-26	0.519253539767007	0.055	0.039	4.30142462526995e-21
chr14-105247895-105249618	1.53715685068826e-26	0.321416607672831	0.221	0.191	4.57101258375467e-21
chr4-17780130-17782316	1.68821410264603e-26	0.475141239083461	0.097	0.072	5.02020851275645e-21
chr19-2281750-2283093	1.69390170851567e-26	0.767516698803521	0.063	0.041	5.03712163257887e-21
chr6-30741898-30744843	1.80114437840949e-26	0.31145853643726	0.278	0.255	5.35602701518873e-21
chr4-140093853-140095151	1.93213662154972e-26	0.853179726008968	0.062	0.039	5.74555602876997e-21
chr11-64207260-64208206	2.02293243027038e-26	0.793473719217822	0.056	0.036	6.01555370924642e-21
chr2-230066746-230069063	2.05384576051012e-26	0.278599326392112	0.187	0.165	6.10748006111373e-21
chr7-36985414-36987398	2.15370118040335e-26	0.352114033846535	0.125	0.105	6.40441812614184e-21
chr11-64384833-64386039	2.1628558236791e-26	0.513161595040035	0.075	0.057	6.43164110575807e-21
chr1-65791508-65794096	2.37056197470744e-26	0.478680024614873	0.09	0.07	7.04929273294803e-21
chr19-50427776-50428434	2.56729106966058e-26	0.73451376490657	0.062	0.041	7.63430210802826e-21
chr11-62920865-62922555	2.59222269531457e-26	0.387544893354465	0.091	0.072	7.70844078460302e-21
chr19-43562260-43563227	2.67020413990554e-26	0.50101640637673	0.085	0.064	7.9403326467543e-21
chr14-23430116-23431612	2.700643642832e-26	0.698907446249558	0.056	0.036	8.03084998781665e-21
chr10-114401077-114402059	2.78080078752813e-26	0.552070560275784	0.061	0.043	8.26921168585665e-21
chr11-24496286-24498255	2.83126763061705e-26	0.413115992583911	0.12	0.092	8.41928392781332e-21
chr19-13428482-13430144	2.9024397497746e-26	0.464653554450988	0.082	0.063	8.63092703510972e-21
chr9-104763387-104764893	2.93391985100917e-26	0.546598644998153	0.086	0.064	8.72453878254896e-21
chr13-45417570-45418946	2.94691409955253e-26	0.359241739166547	0.159	0.134	8.76317951955736e-21
chr20-36454270-36455631	3.14746388994238e-26	0.432068908194519	0.076	0.059	9.35955042024384e-21
chr3-99875621-99876654	3.43874308164716e-26	0.490390166372835	0.107	0.083	1.02257215270325e-20
chr14-76768129-76768733	3.54421479495691e-26	0.869135660446321	0.059	0.036	1.05393606514675e-20
chr8-98293211-98294582	3.56002929719097e-26	0.536128578920131	0.084	0.062	1.05863879204708e-20
chr1-12166702-12167162	3.7963507009297e-26	0.970021255609372	0.053	0.031	1.12891321523406e-20
chr2-149002372-149003450	3.79709691180543e-26	0.393423220880163	0.069	0.054	1.12913511446976e-20
chr1-168386582-168387917	4.29009113966166e-26	0.541270908654658	0.051	0.036	1.27573582201891e-20
chr2-162838002-162840013	4.43889863139942e-26	0.40816044769269	0.089	0.069	1.31998640822198e-20
chr17-1031545-1032089	4.70495965307898e-26	0.558266206891835	0.08	0.056	1.39910444211679e-20
chr18-69400154-69402915	4.70657512380707e-26	0.285272134914123	0.172	0.15	1.39958483141626e-20
chr8-142180190-142181421	4.71776982330988e-26	0.514065702338523	0.068	0.048	1.40291377681801e-20
chr20-63471026-63473128	4.75914727269264e-26	0.344870424925624	0.117	0.093	1.41521810618607e-20
chr12-131833875-131834536	4.92594336739555e-26	0.474424642541869	0.067	0.05	1.46481792727568e-20
chr8-142615343-142615733	4.96009303906504e-26	0.476759744270825	0.076	0.057	1.47497294684069e-20
chr1-245153825-245155806	5.20697923945589e-26	0.400830909496171	0.117	0.092	1.54838900247852e-20
chr17-74462617-74463714	5.25448068078685e-26	0.952884246864522	0.054	0.033	1.56251441108422e-20
chr9-70043416-70044985	5.3006522946391e-26	0.669968211461032	0.066	0.044	1.57624437155224e-20
chr7-100894672-100897474	5.50547609409241e-26	0.276327345327377	0.202	0.176	1.63715241514807e-20
chr21-29076698-29077816	5.56298686365287e-26	0.660336803046194	0.077	0.053	1.65425427767073e-20
chr4-182143585-182145325	5.61122458745455e-26	0.421920214950671	0.096	0.074	1.66859863312218e-20
chr6-25137706-25139248	5.77163349822454e-26	0.685182745842677	0.058	0.038	1.71629911010003e-20
chr20-50274768-50275332	5.87657053137549e-26	0.931910001043411	0.057	0.034	1.74750402577407e-20
chr2-130390315-130392472	6.00335010051603e-26	0.297986857261339	0.203	0.181	1.78520421269025e-20
chr11-2888235-2888634	6.40567912009303e-26	0.755015065932555	0.059	0.037	1.90484398858382e-20
chr14-70821646-70823766	6.41219982756193e-26	0.462903487095003	0.094	0.072	1.90678303832244e-20
chr4-88696605-88698214	6.53556563729265e-26	0.458100407552152	0.119	0.092	1.94346808243044e-20
chr3-93972971-93974202	6.76496295601555e-26	0.49357361333806	0.105	0.08	2.01168350430443e-20
chr1-206556737-206557887	6.84855926076881e-26	0.536881545144794	0.098	0.075	2.0365423702563e-20
chr9-129382852-129384152	7.24205773537207e-26	0.498174943502696	0.11	0.085	2.15355622465212e-20
chr19-12880461-12881753	7.27128940871775e-26	0.483696053529096	0.123	0.097	2.16224878889158e-20
chr5-141488644-141489625	7.803770886481e-26	0.390157966746799	0.091	0.073	2.32059174097108e-20
chr10-100009099-100010650	7.97436806759739e-26	0.360309765817056	0.174	0.148	2.3713218835253e-20
chr5-78647343-78649462	8.08258861246228e-26	0.34052490603118	0.209	0.18	2.40350321051068e-20
chr6-149450505-149451855	8.3179838242524e-26	0.689580428034767	0.065	0.044	2.47350221385029e-20
chr15-40940165-40942469	9.11133474986055e-26	0.436839977631025	0.139	0.115	2.70941939189653e-20
chr3-16883745-16885754	9.18051076866335e-26	0.35205533908998	0.183	0.156	2.72999012625588e-20
chr10-44384094-44385669	9.19297968951327e-26	0.532925880569147	0.094	0.069	2.73369798431118e-20
chr2-84904732-84906537	9.57719014576603e-26	0.329267227927321	0.195	0.175	2.84794987926615e-20
chr11-83680941-83682610	9.91533523876449e-26	0.685858564004839	0.059	0.039	2.94850340928092e-20
chr12-52005742-52007070	9.94191269380279e-26	0.38656981470916	0.097	0.078	2.95640669393075e-20
chr15-31434704-31436345	1.01065538489368e-25	0.675908228993836	0.075	0.053	3.00536570495063e-20
chr11-27718039-27719898	1.10385155455644e-25	0.307999563326025	0.078	0.065	3.28250129075338e-20
chr12-80936324-80938089	1.21728976446066e-25	0.381837486871405	0.108	0.085	3.61983022678139e-20
chr20-59677825-59679323	1.23261041533374e-25	0.598206567177836	0.054	0.037	3.66538893986965e-20
chr1-109619496-109619962	1.23688426927971e-25	0.810922009323049	0.06	0.038	3.67809801387168e-20
chr10-62050806-62051399	1.29418398192118e-25	0.772076573373011	0.052	0.033	3.84848902335937e-20
chr1-113758043-113760095	1.32656753359458e-25	0.351915159397435	0.18	0.155	3.94478734329952e-20
chr15-23303499-23304537	1.33822231216564e-25	0.647929673645872	0.08	0.054	3.97944492524072e-20
chr17-16485515-16487013	1.34416827084684e-25	0.449999034647335	0.08	0.061	3.99712630365182e-20
chr8-37898777-37899862	1.36531944946018e-25	0.496497314692079	0.105	0.082	4.06002314047075e-20
chr12-122841717-122842273	1.44786137701348e-25	0.891628849362178	0.052	0.029	4.30547641959743e-20
chr5-16935404-16936824	1.52432646575167e-25	0.595050911528096	0.105	0.075	4.53285912467642e-20
chr1-16155462-16156332	1.5357386649202e-25	0.772109074448371	0.062	0.04	4.56679535309989e-20
chr11-69297068-69298187	1.54284204459614e-25	0.780504768100582	0.063	0.04	4.58791853117464e-20
chr1-223081013-223081752	1.60404118997753e-25	0.664077714644951	0.07	0.046	4.76990520581238e-20
chr4-112284504-112286505	1.66149568467261e-25	0.571349285140864	0.094	0.07	4.94075648759724e-20
chr22-46737316-46739683	1.67066163661921e-25	0.300719713466541	0.242	0.215	4.96801309558182e-20
chr10-20003566-20004551	1.68500381619191e-25	0.971943381384728	0.051	0.029	5.01066214813357e-20
chr3-36943582-36945534	1.6923568398097e-25	0.404789977830151	0.121	0.096	5.03252768740532e-20
chr1-116877473-116879739	1.73924715025088e-25	0.503334398026773	0.098	0.075	5.17196446575804e-20
chr6-28657084-28659396	1.7831859153764e-25	0.431126698632781	0.086	0.067	5.30262429283651e-20
chr1-108559264-108561202	1.80579796703459e-25	0.311561078220047	0.197	0.174	5.36986529861142e-20
chr2-20424358-20425216	1.83671279886562e-25	0.854157870292992	0.059	0.037	5.46179611573071e-20
chr12-121917823-121919029	1.84302422781989e-25	0.488931480081691	0.106	0.08	5.48056428578344e-20
chr7-130486025-130487172	1.84870836749172e-25	0.761799199476044	0.054	0.034	5.49746709824278e-20
chr8-8891972-8894146	1.84966832644837e-25	0.304462109926807	0.202	0.176	5.50032170899298e-20
chr14-24093628-24095670	1.8628234007602e-25	0.399381831047513	0.156	0.132	5.53944069037258e-20
chr8-141305379-141306514	1.86565123380585e-25	0.648946693433944	0.052	0.034	5.54784976094379e-20
chr9-135165928-135168659	1.96304939167255e-25	0.297450820476687	0.056	0.046	5.83748071502882e-20
chr10-13787017-13789397	1.96764303803914e-25	0.478618237398264	0.097	0.075	5.85114074935623e-20
chr11-100686743-100688054	2.01719476989566e-25	0.538213589683668	0.108	0.079	5.99849174334333e-20
chr12-7969996-7971647	2.03497788665732e-25	0.387389891335678	0.125	0.101	6.05137304199515e-20
chr10-99328889-99330784	2.0618910510221e-25	0.328910013057746	0.117	0.097	6.1314041806034e-20
chr3-184274864-184277001	2.17278780938642e-25	0.563696237428237	0.067	0.047	6.4611756530162e-20
chr15-34582536-34584340	2.17738884326258e-25	0.368009564925791	0.113	0.091	6.47485765543306e-20
chr1-156727949-156729307	2.23373062651635e-25	0.259795607822477	0.252	0.232	6.64240008945914e-20
chr16-73231577-73234617	2.47642662925282e-25	0.474818448470248	0.098	0.073	7.36410033887654e-20
chr1-234734930-234736318	2.47943562296557e-25	0.424704222559697	0.054	0.041	7.37304812330026e-20
chr4-153758804-153760559	2.77769643125542e-25	0.468159250572873	0.088	0.066	8.25998032369563e-20
chr9-124010887-124011966	2.83546799947149e-25	0.342787698587279	0.134	0.11	8.43177448066838e-20
chr5-177496770-177497963	2.91809787636577e-25	0.398603431929053	0.164	0.135	8.67748929299135e-20
chr11-8870330-8871684	2.95959213335506e-25	0.445611736411985	0.113	0.092	8.80087993511528e-20
chr19-54207714-54208705	2.97858649779502e-25	0.771594823650542	0.066	0.045	8.85736309676311e-20
chr9-129350827-129353760	2.99918155836921e-25	0.362112336520842	0.137	0.112	8.91860621649134e-20
chr22-50260433-50261944	3.00290654519526e-25	0.365993551598518	0.118	0.094	8.92968313531625e-20
chr1-202614274-202616504	3.05729657933043e-25	0.654044440159888	0.067	0.048	9.09142169202331e-20
chr7-98868952-98870640	3.12934894244728e-25	0.280051136378298	0.135	0.116	9.30568236317664e-20
chr14-23182433-23183849	3.19349110125439e-25	0.387107081749644	0.104	0.085	9.49642061797816e-20
chr9-33166378-33167783	3.34238965303491e-25	0.394645929289882	0.199	0.169	9.93919726343684e-20
chr11-2268825-2270438	3.44861030281164e-25	0.677363461178373	0.071	0.049	1.02550634852649e-19
chr11-119708930-119710261	3.46296577219779e-25	0.450135633832646	0.078	0.06	1.02977520574691e-19
chr9-16869943-16872133	3.4847359329952e-25	0.680838782472576	0.082	0.057	1.03624895492292e-19
chr3-64687383-64688448	3.67179378613702e-25	0.535206588921302	0.098	0.07	1.09187397459599e-19
chr20-64079344-64080397	4.06783305732949e-25	0.410212251387235	0.149	0.124	1.20964338059196e-19
chr21-34201126-34202983	4.11760178091672e-25	0.414915955118378	0.152	0.126	1.22444300638764e-19
chr3-4985717-4987286	4.14966223466926e-25	0.565028792234751	0.094	0.068	1.23397675939913e-19
chr15-29114238-29116068	4.21649533101782e-25	0.459392665749536	0.089	0.068	1.25385078359411e-19
chr8-23335554-23336764	4.37285019005827e-25	0.522107645939118	0.091	0.07	1.30034571531725e-19
chr17-18410408-18411880	4.3855104215053e-25	0.467294748514212	0.08	0.062	1.30411046302219e-19
chr19-10230052-10231585	4.4482329945606e-25	0.505979052644928	0.106	0.078	1.3227621491265e-19
chr17-1197192-1198484	4.57595491648008e-25	0.796769368651055	0.07	0.046	1.36074256160385e-19
chr11-89062586-89063990	4.64510807099023e-25	0.451803871221361	0.085	0.064	1.38130649685422e-19
chr13-46386480-46387840	4.65245473341241e-25	0.506264528214061	0.097	0.076	1.38349115916538e-19
chr17-2023586-2024422	4.76741837955645e-25	0.68964497370998	0.05	0.032	1.41767766869194e-19
chr11-9572764-9574876	5.52347221106675e-25	0.368116424659764	0.219	0.192	1.6425038844605e-19
chr15-73683474-73685333	5.62257844899024e-25	0.361476984910429	0.147	0.125	1.67197490821933e-19
chr15-93087725-93089960	5.66717245596044e-25	0.391832813666498	0.13	0.103	1.68523573888404e-19
chr15-89377829-89379405	5.79560573324059e-25	0.518078134098963	0.061	0.043	1.72342768568229e-19
chr10-79981189-79982614	5.89327110101008e-25	0.416910760938357	0.097	0.076	1.75247024076517e-19
chr22-46649044-46650519	6.23313771158398e-25	0.458777316809632	0.064	0.048	1.85353569501831e-19
chr12-51590209-51592743	6.44389208873349e-25	0.272828950483492	0.187	0.162	1.9162073026425e-19
chr1-41738537-41739636	6.62104624866487e-25	0.648115831897026	0.059	0.041	1.96888728087297e-19
chr1-12183998-12184706	6.70621763925592e-25	0.905199494546287	0.056	0.033	1.99421452695025e-19
chr16-88703388-88704189	6.87624450581892e-25	0.699140219988564	0.06	0.043	2.04477507620636e-19
chr5-32709604-32711312	6.91963475877181e-25	0.584722183853079	0.067	0.045	2.05767794894646e-19
chr22-17120274-17121922	7.11162837269198e-25	0.301541751715134	0.15	0.13	2.11477070593067e-19
chr14-20332456-20333687	7.19817889251149e-25	0.438307429099414	0.1	0.078	2.14050806090836e-19
chr6-139764023-139765131	7.49612607592611e-25	0.621769463572194	0.056	0.039	2.22910801894599e-19
chr14-68363492-68365244	7.52199940813703e-25	0.547341659459643	0.107	0.079	2.23680191999889e-19
chr15-89367374-89367824	7.6173103019353e-25	0.412446902840887	0.103	0.081	2.2651443298659e-19
chr2-223836986-223838140	7.69156591191466e-25	0.504594629763454	0.079	0.056	2.28722557209424e-19
chr14-105086669-105087943	7.82861401456046e-25	0.462820315376938	0.1	0.079	2.32797929228181e-19
chr7-48088306-48089898	8.15001787801684e-25	0.395181319024374	0.169	0.14	2.42355451635011e-19
chr20-62953589-62954805	8.82798648078694e-25	0.763078809744472	0.064	0.042	2.62516068381865e-19
chr11-47186795-47187792	9.01870438247066e-25	0.526400116407605	0.078	0.056	2.68187408480654e-19
chr22-39282845-39284005	9.24438746765397e-25	0.912429929341678	0.053	0.031	2.74898501248132e-19
chr12-40224204-40225537	9.41044485908826e-25	0.444372816615288	0.124	0.097	2.79836516685736e-19
chr3-131360161-131362482	9.42827983755687e-25	0.6203945798262	0.075	0.055	2.80366871873461e-19
chr22-33057385-33058625	9.72290928984341e-25	0.4385310877874	0.085	0.064	2.89128208970215e-19
chr3-64238577-64239579	1.00836167895003e-24	0.550671078042982	0.055	0.038	2.99854495746013e-19
chr5-142356490-142357988	1.06279896893131e-24	0.400877073218312	0.126	0.103	3.16042403793166e-19
chr9-119216174-119217838	1.13453312734722e-24	0.544083972376762	0.052	0.037	3.37373847012988e-19
chr8-11014848-11016850	1.28798917206278e-24	0.296127246537477	0.218	0.194	3.83006764117965e-19
chr5-14440262-14441461	1.28906666825115e-24	0.414367108190401	0.097	0.074	3.83327177004507e-19
chr9-119176945-119178267	1.31928074156496e-24	0.55774050546994	0.085	0.061	3.9231187555769e-19
chr4-48016126-48017602	1.33669912759676e-24	0.59332902189771	0.077	0.055	3.97491546175194e-19
chr2-160492491-160494665	1.34265973174459e-24	0.423908341985573	0.106	0.083	3.99264039109426e-19
chr1-92029335-92031094	1.38295515906273e-24	0.42511562635658	0.088	0.068	4.11246609740167e-19
chr6-165308455-165309846	1.38811005663128e-24	0.531688331591524	0.065	0.046	4.12779511320329e-19
chr5-141681686-141683292	1.40401835239204e-24	0.861387820514623	0.059	0.037	4.17510129414116e-19
chr6-36441237-36441731	1.41422814667568e-24	0.672906462270427	0.077	0.054	4.20546195520653e-19
chr12-106246632-106249191	1.43178946005869e-24	0.304909586212495	0.204	0.179	4.25768368158734e-19
chr14-35808168-35809666	1.47764136103624e-24	0.326701703422436	0.179	0.152	4.39403256248625e-19
chr5-160505779-160507675	1.48006175502217e-24	0.47674833142837	0.101	0.081	4.40123003967434e-19
chr9-29213051-29214433	1.51671981651705e-24	0.498713781965076	0.059	0.043	4.51023938398042e-19
chrX-23742240-23743873	1.57904763089087e-24	0.464518878211674	0.097	0.075	4.69558235902755e-19
chr11-43555541-43557926	1.68182931075591e-24	0.505693079269212	0.065	0.047	5.00122218480864e-19
chr8-130015157-130017298	1.69041377362566e-24	0.307119441974028	0.201	0.177	5.02674963035514e-19
chr4-129092706-129094042	1.80052082634542e-24	0.301924792525589	0.222	0.198	5.35417277088685e-19
chr1-145960387-145960959	1.89760770491246e-24	0.57133332341675	0.096	0.066	5.64287807994407e-19
chr3-184524912-184526408	1.92821027598607e-24	0.532097563866297	0.073	0.054	5.73388033349426e-19
chr1-204150732-204152617	1.97071470993003e-24	0.407321496515262	0.109	0.086	5.86027491862473e-19
chr9-23820572-23822045	2.08823939460993e-24	0.366378161955606	0.088	0.071	6.20975572296365e-19
chr19-11323808-11324964	2.1035333003418e-24	0.844045445376727	0.057	0.037	6.25523490456039e-19
chr17-40341079-40342405	2.15093866511491e-24	0.34635730635779	0.148	0.125	6.39620328967889e-19
chr11-57513953-57516002	2.2700406809471e-24	0.575705957891465	0.084	0.059	6.75037457211876e-19
chr21-43726948-43729192	2.30537262021677e-24	0.252248358703666	0.255	0.239	6.85544045328621e-19
chr12-132593673-132594351	2.32253421313259e-24	0.547903197795233	0.078	0.054	6.90647353890813e-19
chr1-109739433-109741098	2.36795900250906e-24	0.36903373729537	0.143	0.115	7.04155232658114e-19
chr9-127862090-127862972	2.3929503519493e-24	0.875176724812547	0.057	0.035	7.11586860258461e-19
chr17-83078843-83081264	2.3945087129494e-24	0.367478501328534	0.202	0.174	7.12050266952336e-19
chr10-71217345-71218423	2.46026088753273e-24	0.624618898243062	0.056	0.039	7.31602859603832e-19
chr8-60280486-60281813	2.46272714281674e-24	0.540903952835736	0.086	0.061	7.32336245005128e-19
chr16-85553944-85555699	2.60002844460683e-24	0.358725142867451	0.136	0.113	7.73165258515843e-19
chr8-100437732-100438686	2.63488974112567e-24	0.622733018145001	0.061	0.044	7.83531892539058e-19
chr6-11231567-11233384	2.63755651895049e-24	0.369888010124923	0.159	0.136	7.84324906927271e-19
chr4-48269158-48271411	2.66520756918641e-24	0.613056995857673	0.079	0.057	7.92547444433825e-19
chr3-50643897-50645014	2.70988179515799e-24	0.445943798368988	0.059	0.045	8.0583212966254e-19
chr15-80250846-80252405	2.78833419949003e-24	0.570332390667073	0.079	0.054	8.2916136423395e-19
chr1-154176082-154178417	2.81260537940157e-24	0.456001765190639	0.053	0.04	8.36378836461885e-19
chr19-17369728-17370769	2.82313168800029e-24	0.583568102576464	0.056	0.04	8.39509023797271e-19
chrX-125203305-125206419	2.84408358540491e-24	0.334454271468208	0.132	0.11	8.45739447624687e-19
chr8-113431991-113432898	2.89526642528497e-24	0.662247157380447	0.076	0.05	8.60959586354139e-19
chr4-6916814-6918192	2.99491409529748e-24	0.783476588430101	0.055	0.037	8.90591614690422e-19
chr8-47734907-47735501	3.15266441912817e-24	0.714254792633514	0.064	0.044	9.37501512987305e-19
chr11-57637610-57639674	3.16505275675818e-24	0.347544262357054	0.128	0.105	9.41185408171667e-19
chr5-132258778-132261158	3.21881437851533e-24	0.3921352940804	0.091	0.074	9.57172394110347e-19
chr19-1237294-1238223	3.26695215938784e-24	0.350028691524323	0.162	0.135	9.71487029732845e-19
chr20-44246708-44248446	3.47919610625132e-24	0.368740410455055	0.096	0.076	1.03460158772374e-18
chr7-25894759-25895884	3.52092854301576e-24	0.590453189049465	0.062	0.043	1.04701147897951e-18
chr4-49108042-49108696	3.67487253360464e-24	0.58637208743126	0.093	0.065	1.09278949557295e-18
chr1-66331730-66332636	3.7442981926941e-24	0.851913751236458	0.052	0.031	1.11343446496506e-18
chr17-46579576-46580371	3.91151201995614e-24	0.579792724263909	0.08	0.055	1.16315850635032e-18
chr12-7129626-7131436	3.94748418505328e-24	0.276788431107004	0.181	0.163	1.17385547714092e-18
chr2-203533412-203535894	4.01380355278427e-24	0.282222657969242	0.207	0.183	1.19357673488435e-18
chr6-10722160-10723723	4.04477638907061e-24	0.327605347796284	0.214	0.189	1.20278706526515e-18
chr20-36091790-36094098	4.10161038083204e-24	0.302720360569642	0.136	0.117	1.21968767572726e-18
chr12-89862691-89863900	4.1261513806408e-24	0.635683821967267	0.05	0.034	1.22698538375839e-18
chr3-115658107-115659200	4.195234875274e-24	0.517597939851151	0.097	0.071	1.24752860439048e-18
chr9-77176652-77178669	4.25900142385848e-24	0.290156173830632	0.198	0.176	1.26649073540995e-18
chr6-152635765-152637425	4.64520728946682e-24	0.297883572006808	0.125	0.105	1.38133600125417e-18
chr10-110497282-110498556	4.72806594193944e-24	0.257394736477223	0.231	0.213	1.40597551302265e-18
chr10-87659163-87660599	4.94803483117866e-24	0.614047580969633	0.065	0.044	1.47138722167794e-18
chr1-41726802-41727833	5.14277122548571e-24	0.848003441571318	0.051	0.032	1.52929559378023e-18
chr21-32135148-32136459	5.2334975139313e-24	0.545682255516883	0.057	0.039	1.55627468872272e-18
chr20-9067322-9069590	5.26257462087261e-24	0.320222454311426	0.139	0.117	1.56492128985965e-18
chr7-228455-229920	5.29412660578587e-24	0.46807857922326	0.092	0.072	1.57430384050933e-18
chr2-74553122-74555841	5.31790917285968e-24	0.381548879195884	0.204	0.171	1.58137601491494e-18
chr16-70691645-70692418	5.59729330591232e-24	0.389453712023369	0.122	0.098	1.66445591579254e-18
chr15-40952518-40953949	5.78213712000238e-24	0.291396967022425	0.185	0.167	1.71942255110087e-18
chr4-2800665-2801600	5.99375720297863e-24	0.543290367207406	0.113	0.086	1.78235159193535e-18
chr11-132125583-132128025	6.07692375019248e-24	0.426571758347225	0.095	0.077	1.80708266174724e-18
chr17-16516042-16517105	6.13584012968621e-24	0.50096821382885	0.061	0.045	1.82460250768453e-18
chr3-32237911-32239399	6.45997320576235e-24	0.579208505435404	0.072	0.049	1.92098931225114e-18
chr14-100585387-100587633	6.61841473897154e-24	0.30175411883594	0.109	0.091	1.96810475409849e-18
chr1-18109887-18110664	6.63669816775424e-24	0.520929115999642	0.076	0.057	1.97354166074874e-18
chr19-47663703-47664886	6.76259971899259e-24	0.545239384642004	0.075	0.055	2.01098075323739e-18
chr17-45293194-45293856	6.78439544810942e-24	0.748127473765231	0.055	0.036	2.0174621056134e-18
chr12-119178440-119179258	7.22255410854073e-24	0.597483832068558	0.071	0.049	2.14775647014854e-18
chr10-86970215-86971798	7.31780130067217e-24	0.555003950056826	0.086	0.061	2.17607993717828e-18
chr2-100818415-100820935	7.36800271298278e-24	0.313235671069391	0.144	0.121	2.19100823075426e-18
chr7-5554888-5555526	7.6430130335864e-24	0.612755455055792	0.093	0.068	2.27278749977152e-18
chr2-132352119-132353889	7.86028002686147e-24	0.364771259984561	0.143	0.121	2.33739575102774e-18
chr15-66700732-66702554	7.94399625401366e-24	0.412088135152162	0.18	0.151	2.36229027806354e-18
chr15-88769037-88770129	7.97660221284756e-24	0.741841997127603	0.058	0.037	2.37198624683005e-18
chr5-1496732-1498439	8.05744984829518e-24	0.483035482846137	0.065	0.049	2.39602774648784e-18
chr17-45239987-45242104	8.34343620319236e-24	0.262131487298246	0.099	0.085	2.4810709368709e-18
chr17-385209-386417	8.83700477478614e-24	0.585129632221162	0.086	0.063	2.6278424358686e-18
chr6-71887831-71889314	8.85750157706928e-24	0.621076460425412	0.051	0.034	2.63393752896994e-18
chr20-62641701-62643698	9.65594273130023e-24	0.296768989921826	0.129	0.111	2.87136837812129e-18
chr22-26645018-26645657	9.89384610538199e-24	0.44167910845042	0.099	0.076	2.94211322866523e-18
chr21-42530114-42531454	1.03640477478637e-23	0.46627328582063	0.054	0.04	3.08193615068673e-18
chr1-19643524-19645476	1.0701401996542e-23	0.340570529986065	0.141	0.119	3.18225450890771e-18
chr2-73292612-73293940	1.10259540686029e-23	0.262643623324358	0.103	0.087	3.27876590947232e-18
chr3-13878047-13880889	1.11873491778151e-23	0.287094409772334	0.169	0.147	3.32675965030851e-18
chr19-3458567-3459939	1.18968708635393e-23	0.557562888468776	0.099	0.073	3.53774869494896e-18
chr8-686714-688587	1.20973964797351e-23	0.362315937935153	0.108	0.09	3.59737859638588e-18
chr1-231625973-231627975	1.21661340928181e-23	0.471388541184274	0.145	0.118	3.61781896291314e-18
chr6-106163101-106164821	1.21843020309845e-23	0.629902882538107	0.064	0.045	3.6232215263498e-18
chr10-509358-511387	1.27345266435812e-23	0.349026028901735	0.147	0.124	3.78684071894846e-18
chr7-138917567-138920189	1.28590030557452e-23	0.568691352089348	0.054	0.038	3.82385602068084e-18
chr9-137318820-137319456	1.29762456660617e-23	0.757892574498984	0.064	0.04	3.85872022122543e-18
chrX-8730449-8732475	1.3010228047671e-23	0.57674222126357	0.087	0.063	3.86882549407982e-18
chr7-107660367-107662208	1.40403617684943e-23	0.46130868803836	0.07	0.05	4.1751542983736e-18
chr16-23509792-23510940	1.47250389824308e-23	0.362175210552885	0.144	0.123	4.37875539212749e-18
chr1-61741643-61743645	1.4976790284124e-23	0.304140606312646	0.176	0.154	4.45361817320938e-18
chr2-174012395-174013758	1.55384926197031e-23	0.71743453832335	0.072	0.049	4.62065047333586e-18
chr8-38553421-38554693	1.60279781139603e-23	0.535990712618362	0.057	0.042	4.76620779579216e-18
chr16-19113398-19115752	1.60725833427219e-23	0.482966978982312	0.133	0.108	4.77947196345853e-18
chr8-47627457-47628109	1.63048734927368e-23	0.864899815934572	0.056	0.035	4.84854762078815e-18
chr8-38527326-38529268	1.6912106054224e-23	0.340741022630926	0.161	0.136	5.02911915313247e-18
chr7-153886108-153888503	1.75635594537478e-23	0.414007750988275	0.101	0.08	5.22284054764206e-18
chr22-39292082-39292988	1.7931434944921e-23	0.854896920457193	0.054	0.034	5.33223494670127e-18
chr8-8701326-8703160	1.83442088119679e-23	0.780732093745347	0.065	0.042	5.45498068599727e-18
chr12-118980482-118982630	1.83673934859893e-23	0.291695170564231	0.113	0.095	5.46187506614166e-18
chr17-10729214-10731428	1.85510420796528e-23	0.474188294860534	0.117	0.091	5.5164862811422e-18
chr17-9002330-9004228	1.87320159425212e-23	0.719140778011143	0.057	0.035	5.57030211679565e-18
chr4-76896576-76898457	1.88936084646271e-23	0.446510239553177	0.066	0.05	5.61835456190924e-18
chr8-93699574-93701468	1.90387269033849e-23	0.327093683300331	0.133	0.109	5.66150814180575e-18
chr11-33375678-33377078	1.99327751761916e-23	0.343303925941491	0.112	0.09	5.92736948859375e-18
chr11-18790843-18792817	2.12624903987759e-23	0.296403273910735	0.117	0.099	6.32278424490318e-18
chr16-88940011-88942148	2.15977351144529e-23	0.320759498748615	0.139	0.12	6.42247529551463e-18
chr6-85449222-85450815	2.17001583783406e-23	0.342029584668812	0.129	0.105	6.45293269665039e-18
chr2-221895168-221897161	2.17516691677085e-23	0.384046985879069	0.051	0.04	6.46825035706313e-18
chr6-18386977-18387716	2.19881852882493e-23	0.803413783802575	0.051	0.031	6.53858268279611e-18
chr1-59814025-59815739	2.23490996712506e-23	0.314457800459294	0.104	0.086	6.64590707104045e-18
chr18-11980394-11982256	2.35810487868553e-23	0.388838646350809	0.202	0.175	7.0122493156496e-18
chr6-5670689-5672936	2.36617679562353e-23	0.421824980324773	0.066	0.052	7.03625261360977e-18
chr5-140174512-140175948	2.45542661783895e-23	0.292183281094147	0.239	0.219	7.30165302493534e-18
chr12-117968083-117969657	2.55769865940123e-23	0.313636515700952	0.109	0.09	7.60577734948826e-18
chr1-145280278-145281785	2.65310042409682e-23	0.376633624822477	0.127	0.104	7.88947166912824e-18
chr11-107857821-107859800	2.7410869433486e-23	0.623358570145835	0.063	0.043	8.15111542169686e-18
chr5-141940273-141941572	2.85018700719345e-23	0.702129347927581	0.059	0.039	8.47554409955101e-18
chr12-67068362-67070438	2.91116106067014e-23	0.412838823382258	0.098	0.077	8.6568614228936e-18
chr11-72721761-72722754	2.93688062197794e-23	0.400595498259663	0.135	0.116	8.73334316796335e-18
chr12-95789172-95791715	2.96235754811787e-23	0.388144580938802	0.118	0.093	8.80910339368714e-18
chr11-68839019-68840151	2.96745914510092e-23	0.500018123555118	0.118	0.092	8.8242739106037e-18
chr6-101398698-101399789	3.19026743756575e-23	0.531045692631002	0.067	0.048	9.48683447374051e-18
chr11-72681022-72681860	3.38642231857218e-23	0.61159242765441	0.05	0.034	1.00701363202917e-17
chr16-85898411-85899367	3.52349994246038e-23	0.709816663906383	0.069	0.046	1.04777613088956e-17
chr16-87870842-87872000	3.53261063011832e-23	0.469068722335875	0.102	0.081	1.05048535785702e-17
chr20-32018237-32019517	3.55814569119099e-23	0.676374595421604	0.05	0.032	1.05807866789808e-17
chr6-99348841-99350144	3.63577510067061e-23	0.357311812452677	0.119	0.098	1.08116317013622e-17
chr6-31586083-31587245	3.67582887137765e-23	0.8644892966006	0.055	0.035	1.09307387982383e-17
chr11-67504976-67505550	3.79477993828544e-23	0.538748838166026	0.088	0.067	1.12844612068806e-17
chr14-51859830-51861497	3.79683855485933e-23	0.422969204071587	0.108	0.087	1.12905828738141e-17
chr11-59753824-59756177	3.83842998867557e-23	0.292949103683468	0.21	0.192	1.14142624887248e-17
chr3-37993618-37994562	3.84906639025191e-23	0.5296544786632	0.085	0.064	1.14458917433643e-17
chr17-76383669-76384855	3.90025599012207e-23	0.500331237264824	0.103	0.081	1.15981132327062e-17
chr12-99983363-99985503	4.00043929998487e-23	0.291405928107597	0.142	0.121	1.1896026337579e-17
chr12-104456342-104457731	4.09837736516572e-23	0.295399149290878	0.227	0.202	1.2187262803246e-17
chr9-14992481-14994051	4.19376229714923e-23	0.360683517969399	0.121	0.098	1.24709070677867e-17
chr8-55844003-55845512	4.27290632174145e-23	0.613735396618922	0.073	0.053	1.27062560708361e-17
chr15-70266327-70267128	4.29184906034445e-23	0.848787118393662	0.054	0.034	1.27625857137651e-17
chr9-40222564-40223620	4.35005553634209e-23	0.627530516236227	0.055	0.036	1.29356731473097e-17
chr7-104328025-104329752	4.45082825813571e-23	0.453459933240806	0.104	0.079	1.3235338974653e-17
chr13-46295069-46297359	4.60093559945308e-23	0.589128541287908	0.05	0.036	1.36817101733816e-17
chr19-6065765-6067611	4.63756241207792e-23	0.400573585396077	0.084	0.068	1.37906265935479e-17
chr11-33735078-33737228	4.75004097248131e-23	0.337266746106425	0.18	0.156	1.41251018390482e-17
chr20-9837956-9839574	4.8913321828191e-23	0.297184536138113	0.168	0.145	1.45452566854055e-17
chr19-46786326-46787935	4.98227393600311e-23	0.790595240950811	0.058	0.038	1.48156883580137e-17
chr19-5435949-5437339	5.12912008620708e-23	0.335299233947944	0.106	0.086	1.52523618179523e-17
chr17-21573195-21575120	5.14811037209102e-23	0.503912220416361	0.088	0.066	1.53088328512796e-17
chr2-51031498-51033240	5.28615007755609e-23	0.308619707226687	0.117	0.098	1.5719318762627e-17
chr3-99636861-99638756	5.2914627358785e-23	0.684343508707016	0.058	0.037	1.57351169084272e-17
chr11-22192268-22194093	5.31158511255981e-23	0.32707241361503	0.127	0.106	1.57949544175169e-17
chr1-148333982-148335756	5.35379357046064e-23	0.409580702179919	0.089	0.07	1.59204688646074e-17
chr3-141076089-141078198	6.00121291105703e-23	0.505672275440338	0.073	0.054	1.78456868093521e-17
chr13-108495014-108497184	6.11906780046915e-23	0.55901470569369	0.067	0.047	1.81961495368991e-17
chr3-119579285-119580470	6.13569045255311e-23	0.665914887788099	0.075	0.052	1.82455799849481e-17
chr9-98725678-98727224	6.31879646737002e-23	0.55991059278627	0.053	0.037	1.87900786790889e-17
chr9-21029524-21031831	6.339316728176e-23	0.565547588106218	0.075	0.054	1.88510993682424e-17
chr3-42012658-42014459	6.45423857083348e-23	0.329390684064998	0.173	0.15	1.91928401533161e-17
chr22-26167969-26170119	6.72049942515339e-23	0.301363015250132	0.133	0.113	1.99846147305901e-17
chr1-108646351-108647305	6.88036082267515e-23	0.909779802364259	0.051	0.031	2.04599913711726e-17
chr6-109977904-109980249	6.97961094259349e-23	0.520637559680247	0.065	0.045	2.07551294677714e-17
chr6-3063388-3064619	6.98074825352759e-23	0.298352807954392	0.171	0.152	2.07585114665499e-17
chrX-119604811-119607049	6.9988211868047e-23	0.324035765978824	0.172	0.146	2.08122545867774e-17
chr3-53805723-53807463	7.26451127574148e-23	0.477888183842091	0.059	0.042	2.16023318904469e-17
chr17-9020729-9023520	7.50181249365955e-23	0.49821333165556	0.088	0.065	2.23079897761455e-17
chr18-72829715-72831295	7.58522287108504e-23	0.489482701378797	0.05	0.036	2.25560255472882e-17
chr19-43474716-43475704	7.8178422134e-23	0.443185662102362	0.125	0.099	2.32477610331433e-17
chrX-111095705-111096877	8.05086895126526e-23	0.48452004737784	0.062	0.046	2.39407079829985e-17
chr3-12003539-12005173	8.43251334933874e-23	0.262700632395575	0.134	0.116	2.50755962966616e-17
chr11-66418080-66418579	8.51918507703339e-23	0.500105669769341	0.059	0.042	2.53333302798727e-17
chr3-115623057-115625247	8.9510121305422e-23	0.408598930552934	0.077	0.059	2.66174457523507e-17
chr7-155811741-155812641	8.95952600679642e-23	0.54251603223022	0.055	0.039	2.66427632958904e-17
chr19-1811979-1813267	9.19955123105331e-23	0.357451086166017	0.143	0.121	2.73565215047586e-17
chr21-42027319-42028704	9.34241069502619e-23	0.462297231168074	0.054	0.041	2.77813398355855e-17
chr14-61811809-61813488	9.43949710392671e-23	0.350523657770393	0.105	0.085	2.80700437480048e-17
chr12-116558732-116560094	9.61901571728011e-23	0.598379015562571	0.072	0.053	2.86038746581615e-17
chr11-108592502-108594049	1.00930013631155e-22	0.445406699239028	0.084	0.064	3.00133562934694e-17
chr11-45284939-45286635	1.01167335145383e-22	0.386184671313134	0.079	0.061	3.00839281175123e-17
chr9-93119513-93120317	1.02246327450111e-22	0.828155122684337	0.056	0.036	3.04047859011846e-17
chr22-20979243-20979728	1.05045828504873e-22	0.755721743270288	0.054	0.034	3.12372679308371e-17
chr11-69074795-69075867	1.08178129453383e-22	0.767478714120894	0.055	0.034	3.21687139992935e-17
chr2-178413150-178415011	1.08256717832749e-22	0.328495131468355	0.155	0.134	3.21920836684889e-17
chr1-148521636-148523214	1.09830903586586e-22	0.377530581724912	0.154	0.128	3.26601961377358e-17
chr3-18443572-18446087	1.1369321274352e-22	0.327249399164555	0.153	0.127	3.3808723287115e-17
chr20-13994780-13996581	1.17546236675595e-22	0.260683046280617	0.215	0.195	3.49544893077484e-17
chr1-235971221-235972690	1.18122364862186e-22	0.418315007645851	0.107	0.089	3.51258113943386e-17
chr8-38786707-38788308	1.2084432321496e-22	0.25733613953298	0.243	0.221	3.59352347057863e-17
chr11-70628495-70629326	1.21178782970479e-22	0.445434334871055	0.06	0.045	3.60346923343654e-17
chr11-99020352-99021389	1.2327244765442e-22	0.451998160327776	0.076	0.058	3.66572812140995e-17
chr2-8684549-8686060	1.26344790297668e-22	0.351464780517156	0.136	0.115	3.7570897601237e-17
chr6-52551338-52552700	1.26546530805638e-22	0.665866366370059	0.064	0.041	3.7630888772611e-17
chr11-74325318-74326950	1.27244305736881e-22	0.504310517321122	0.07	0.052	3.78383847083647e-17
chr18-23357773-23359186	1.37746945877028e-22	0.60495477302086	0.072	0.051	4.09615338015599e-17
chr5-1509165-1510712	1.44686367247062e-22	0.392211672568431	0.05	0.039	4.30250956555243e-17
chr14-93230866-93232066	1.48868935335406e-22	0.611424152349673	0.061	0.04	4.4268857562819e-17
chr3-172152915-172153854	1.54289523192513e-22	0.832388791796306	0.05	0.03	4.58807669327112e-17
chrX-101078508-101081563	1.55732267064866e-22	0.460031025677489	0.074	0.056	4.63097927925451e-17
chr6-6588240-6589698	1.5798308150081e-22	0.535399665367373	0.065	0.05	4.69791129797329e-17
chr2-39664944-39667033	1.71026463238607e-22	0.356646106149999	0.12	0.099	5.08577973203381e-17
chr7-151838594-151839883	1.72237269200977e-22	0.718203868329006	0.053	0.037	5.12178522677561e-17
chr6-34144934-34146219	1.75448728255296e-22	0.430689590451456	0.072	0.055	5.21728374238209e-17
chr11-123653437-123655089	1.7564190578626e-22	0.302747048714644	0.111	0.092	5.22302822398487e-17
chr7-31051675-31053229	1.77317743667972e-22	0.352826059638457	0.137	0.111	5.27286227990575e-17
chr17-82230661-82232218	1.80911075805751e-22	0.496259869512277	0.13	0.108	5.37971647902045e-17
chr13-20721176-20722347	1.97186330855055e-22	0.593572533542807	0.053	0.035	5.8636904833706e-17
chr8-142475538-142475855	1.983997333834e-22	0.662145137459509	0.052	0.033	5.89977319167549e-17
chr20-23637224-23638350	2.00497099023198e-22	0.468848090835518	0.117	0.09	5.96214213423302e-17
chr16-79286357-79287625	2.1133806098881e-22	0.528062204745952	0.077	0.058	6.28451765201206e-17
chr3-156815873-156817628	2.1856635431e-22	0.471575870248917	0.121	0.094	6.49946396484561e-17
chr11-45078337-45079411	2.25308222762632e-22	0.527073233797718	0.05	0.037	6.69994555864782e-17
chr6-28940239-28941877	2.28344195251441e-22	0.275038059499628	0.174	0.156	6.79022566535304e-17
chr16-88686073-88686925	2.32054895359604e-22	0.672253545365718	0.061	0.043	6.90057001232946e-17
chr7-150322735-150324659	2.32429609373843e-22	0.473495184221652	0.082	0.062	6.91171280802809e-17
chr8-130442760-130443997	2.3904252167737e-22	0.417646403489992	0.119	0.095	7.10835965861562e-17
chr2-80302979-80303812	2.46069989014038e-22	0.516705477604201	0.068	0.05	7.31733404931264e-17
chr9-137304866-137305826	2.55388005406922e-22	0.54308581636012	0.065	0.047	7.59442203918456e-17
chr2-241925313-241927087	2.63881598124353e-22	0.38222567882599	0.064	0.05	7.84699430710426e-17
chr19-6091603-6092845	2.67979757551021e-22	0.56631345718638	0.05	0.035	7.96886045434321e-17
chr2-178522594-178524062	2.73631388040865e-22	0.507538303303504	0.079	0.058	8.13692185989358e-17
chr9-115117856-115119186	2.73993902363685e-22	0.480651679178448	0.072	0.053	8.14770187580842e-17
chr15-90883988-90884967	2.80131452830775e-22	0.713420475923209	0.067	0.046	8.33021298653818e-17
chr5-133610766-133612964	2.82276218569899e-22	0.310709638762301	0.109	0.09	8.39399145636937e-17
chr2-69176947-69178696	2.94728206381848e-22	0.639072632765995	0.074	0.052	8.76427372753575e-17
chr12-101876799-101878172	3.13530412544768e-22	0.503449568283474	0.118	0.091	9.32339117176125e-17
chr12-101696660-101698986	3.31907603587067e-22	0.261489133279609	0.221	0.196	9.86987002634789e-17
chr1-28913924-28915446	3.37948567391663e-22	0.398898974808599	0.152	0.125	1.00495089588124e-16
chr17-67490723-67491438	3.52164730605464e-22	0.631734205477375	0.075	0.052	1.04722521610686e-16
chr16-70427886-70428897	3.74193014351287e-22	0.789309091254897	0.058	0.038	1.11273028291613e-16
chr21-42513018-42514877	3.83415461985784e-22	0.359775702749841	0.124	0.101	1.14015489099789e-16
chr2-27493987-27495545	3.88200816562416e-22	0.421710859841848	0.091	0.071	1.15438500419533e-16
chr9-89179700-89180744	3.90903483094366e-22	0.282694373780706	0.167	0.149	1.16242186960805e-16
chr5-68343102-68345338	3.91219247662036e-22	0.392921851420414	0.054	0.041	1.16336085238764e-16
chr1-1012903-1014418	4.25495594725641e-22	0.412569192560855	0.141	0.116	1.26528774012375e-16
chr12-7107655-7109494	4.2828998762925e-22	0.533181508623189	0.08	0.059	1.27359737041335e-16
chr12-111444694-111445558	4.30333622904137e-22	0.624889877441881	0.068	0.05	1.27967448775757e-16
chr6-5904766-5906488	4.57035732542868e-22	0.439361813875679	0.051	0.038	1.35907801714808e-16
chr1-233326726-233328885	4.81601130331017e-22	0.312663840510115	0.13	0.11	1.43212764924274e-16
chr14-70640867-70643277	5.02056929711457e-22	0.354475812016291	0.106	0.084	1.49295665074437e-16
chr6-57171719-57173454	5.02350516875286e-22	0.306668166524086	0.175	0.151	1.4938296850217e-16
chr9-4489575-4491845	5.30566315516637e-22	0.312715881106756	0.123	0.103	1.57773444112551e-16
chr11-8657836-8659235	5.35350662362002e-22	0.5343380183085	0.057	0.04	1.59196155765264e-16
chr1-247936789-247937744	5.63346969628976e-22	0.470239527671454	0.096	0.072	1.67521361664629e-16
chr1-220747417-220749266	5.73226507490173e-22	0.413962633533444	0.092	0.071	1.70459220079338e-16
chr20-47784488-47786912	6.01241895435881e-22	0.317813195561439	0.135	0.112	1.78790099961977e-16
chr9-114385342-114385819	6.16123123681115e-22	0.815654432202544	0.05	0.032	1.83215301042806e-16
chr17-81094465-81095331	6.32967297663294e-22	0.370503000456608	0.115	0.097	1.88224219371538e-16
chr1-94541227-94543153	6.34664183404022e-22	0.420642212826589	0.128	0.103	1.88728818890487e-16
chr22-43487705-43489366	6.71591247721213e-22	0.529239756774977	0.057	0.041	1.99709746152362e-16
chr1-66271198-66272275	6.76080104231117e-22	0.452624014039272	0.088	0.071	2.01044588434999e-16
chr2-219522000-219523137	6.80988643262322e-22	0.599391205440613	0.06	0.041	2.0250423086963e-16
chr1-247330739-247333324	6.81793303949104e-22	0.26344791053059	0.23	0.208	2.02743511208737e-16
chr11-124075231-124076843	7.28288585053671e-22	0.383887063782028	0.091	0.073	2.1656971996024e-16
chr4-148444306-148446012	7.42678901504377e-22	0.303108960910734	0.206	0.177	2.20848939582553e-16
chr3-49636746-49637489	7.45680187337662e-22	0.415473659556632	0.061	0.046	2.21741425948226e-16
chr2-105744017-105745797	7.4581886628843e-22	0.314284128199654	0.176	0.156	2.21782664630458e-16
chr1-151716117-151717659	7.70132068894377e-22	0.326736979709172	0.113	0.094	2.29012633062983e-16
chr20-44805809-44806499	8.11788343324235e-22	0.392734284439777	0.074	0.058	2.41399876077641e-16
chr17-44137841-44138624	8.26060184162614e-22	0.471824600817401	0.077	0.06	2.45643864844068e-16
chr20-8131488-8133195	8.30465161399794e-22	0.281264136072595	0.174	0.15	2.46953764115134e-16
chr7-101856326-101857255	8.61016275880354e-22	0.816045026684221	0.056	0.036	2.56038687925989e-16
chr6-82143823-82145354	8.73207303934778e-22	0.51439040986966	0.058	0.042	2.59663909556477e-16
chr16-22813056-22814964	8.88397976121945e-22	0.357291842289767	0.083	0.065	2.6418112936343e-16
chr22-35350443-35351658	9.02398541029121e-22	0.370250940702737	0.149	0.125	2.68344449348748e-16
chr12-7638095-7640485	9.17746158965394e-22	0.484861560135047	0.091	0.07	2.72908339799221e-16
chr6-44342030-44342906	9.34552535233671e-22	0.609571570386479	0.05	0.034	2.77906018297366e-16
chr6-31399352-31400910	9.52204654243446e-22	0.41825894392647	0.114	0.093	2.83155193623065e-16
chr22-26609873-26610843	1.00969990564981e-21	0.544345128133633	0.064	0.047	3.00252441543271e-16
chr11-132186866-132188506	1.01408802277084e-21	0.355462248719685	0.057	0.045	3.0155732715532e-16
chr16-21300327-21302143	1.02749362379222e-21	0.373334105392399	0.123	0.102	3.05543723919845e-16
chr19-52856829-52858505	1.03107423502596e-21	0.449414461377036	0.098	0.077	3.06608483121199e-16
chr11-8080440-8082019	1.0412049386836e-21	0.281672294392737	0.134	0.114	3.09621030206464e-16
chr6-160930447-160932167	1.04951731762991e-21	0.361637245964178	0.095	0.077	3.1209286570897e-16
chr19-10288705-10290487	1.06208581563061e-21	0.284689466267784	0.082	0.069	3.15830334822444e-16
chr2-132256482-132258418	1.10373012901595e-21	0.473605026363778	0.064	0.048	3.28214021005214e-16
chr8-38267855-38269664	1.10689209366837e-21	0.286795494052184	0.202	0.178	3.29154288109976e-16
chr4-139762902-139765031	1.15766414821505e-21	0.505533857088143	0.058	0.043	3.44252272426412e-16
chr17-56913242-56914864	1.17086882632107e-21	0.405580304439283	0.122	0.101	3.48178921145444e-16
chr17-59845561-59847152	1.23144079841445e-21	0.493449553028152	0.057	0.044	3.66191087342909e-16
chr15-39579445-39581404	1.25329621273089e-21	0.370496673666301	0.098	0.078	3.72690188187361e-16
chr2-100290539-100292466	1.26440441696627e-21	0.379067652836298	0.051	0.04	3.75993412664424e-16
chr2-119157441-119159129	1.33578541111815e-21	0.527805094638796	0.068	0.049	3.97219836133381e-16
chr7-44324729-44326266	1.40064788447498e-21	0.307383369831083	0.107	0.09	4.16507860110557e-16
chr6-138209276-138210209	1.4054476055364e-21	0.523251567901261	0.058	0.04	4.17935143563148e-16
chr12-65277991-65279553	1.41056149430366e-21	0.451306998709454	0.101	0.075	4.19455850438091e-16
chr3-142962656-142964433	1.41109669982936e-21	0.391589061495727	0.095	0.076	4.19615003434856e-16
chr7-47253410-47254761	1.41395181851525e-21	0.431054615749237	0.112	0.09	4.20464024368241e-16
chr12-11765895-11766852	1.42502997590189e-21	0.55765937893787	0.062	0.044	4.23758313873994e-16
chr19-6772192-6773802	1.45565283218311e-21	0.835903389466417	0.054	0.035	4.32864571400627e-16
chr8-38769117-38771262	1.47745035349061e-21	0.326063752176499	0.12	0.101	4.39346456716796e-16
chr6-151493325-151494968	1.62234542781659e-21	0.484213050197373	0.069	0.051	4.82433615178964e-16
chr11-74018277-74018925	1.65119264544419e-21	0.820888531940418	0.051	0.032	4.91011854590447e-16
chr18-34158510-34160086	1.65804956441719e-21	0.328903902612754	0.142	0.119	4.93050882871612e-16
chr13-77918038-77920160	1.67871844557583e-21	0.52315195774095	0.091	0.068	4.99197146723993e-16
chr6-24494215-24495895	1.73588721726209e-21	0.320769880266619	0.129	0.109	5.16197310022794e-16
chr1-163068389-163069511	1.7688936817723e-21	0.372646903974797	0.071	0.055	5.26012376361265e-16
chr15-85379864-85381441	1.7692433375248e-21	0.338115411605497	0.169	0.147	5.26116352793076e-16
chr2-241881156-241882602	1.77615237545067e-21	0.346812188000999	0.145	0.121	5.28170879583015e-16
chr1-243730242-243731718	1.78967984237042e-21	0.661526338856676	0.069	0.049	5.32193515366006e-16
chr7-157615262-157616656	1.80983591065422e-21	0.514548351293636	0.052	0.038	5.38187285079424e-16
chr11-94739965-94741705	1.81187438438383e-21	0.349355923191309	0.107	0.087	5.3879346193545e-16
chr3-32815973-32818785	1.84975804859478e-21	0.343759969727061	0.095	0.077	5.50058851394531e-16
chr8-22755801-22756667	1.89065697079262e-21	0.660739646774935	0.06	0.04	5.62220882090661e-16
chr11-77410985-77412263	1.91339626853041e-21	0.330345555867876	0.11	0.092	5.6898282158035e-16
chr3-183178726-183180603	1.92496462337214e-21	0.378592004735641	0.097	0.076	5.72422880122925e-16
chr4-128552082-128553644	2.01568283195625e-21	0.615275203224215	0.059	0.04	5.99399572373166e-16
chr7-1532562-1533216	2.02995268627385e-21	0.733290147169295	0.05	0.032	6.03642970411883e-16
chr7-24572396-24574584	2.06696514175642e-21	0.252479350761366	0.178	0.156	6.14649290273824e-16
chr11-133531466-133533313	2.09494982883211e-21	0.261725196656025	0.102	0.089	6.22971040700146e-16
chr4-140930020-140931080	2.09698794493657e-21	0.438841993059921	0.05	0.038	6.23577111209899e-16
chr14-75198010-75199047	2.13756589311432e-21	0.571512005589591	0.051	0.035	6.3564369450362e-16
chr2-26691939-26693843	2.14785644560158e-21	0.302004470178816	0.125	0.104	6.38703775515651e-16
chr22-48488696-48490898	2.16606010794142e-21	0.275559020645601	0.143	0.125	6.44116962178325e-16
chr15-31953227-31955416	2.17638417554392e-21	0.339667609320718	0.056	0.046	6.47187009513145e-16
chr15-30625341-30626547	2.21247121736715e-21	0.335161844516576	0.207	0.187	6.57918140966034e-16
chr2-209771315-209772666	2.30982063602459e-21	0.323767485774625	0.119	0.099	6.86866742893361e-16
chr2-132668993-132671370	2.32210973090561e-21	0.374151426266832	0.133	0.11	6.90521126459939e-16
chr6-109454214-109456352	2.40610229101399e-21	0.311855327219575	0.167	0.147	7.15497826074247e-16
chr19-18172967-18174235	2.40988443111559e-21	0.67532854372026	0.076	0.054	7.1662251351198e-16
chr7-128135041-128136605	2.43284397324429e-21	0.38880312925675	0.105	0.083	7.23449946635708e-16
chr1-25932758-25934560	2.4368000906971e-21	0.327546412712592	0.07	0.058	7.24626369370416e-16
chr16-8712349-8714733	2.4368762027453e-21	0.257318692902853	0.119	0.103	7.24649002657964e-16
chrX-139202909-139205535	2.53251164864999e-21	0.545808700200902	0.059	0.041	7.5308792393575e-16
chr5-102865171-102866622	2.53834980090657e-21	0.429497322383343	0.096	0.073	7.54824003595986e-16
chr13-109869145-109870265	2.54446581185475e-21	0.56326207128534	0.05	0.035	7.56642709539625e-16
chr5-162066404-162069151	2.64852148265882e-21	0.29991221641226	0.081	0.068	7.87585536255287e-16
chrX-17859491-17861661	2.81955002106819e-21	0.455422762015695	0.081	0.06	8.38443950665006e-16
chr14-101004910-101006509	2.82169591123853e-21	0.847398046966182	0.052	0.034	8.39082069733178e-16
chr17-46950338-46952328	2.94345684373525e-21	0.328737157832736	0.059	0.048	8.75289874707863e-16
chr14-77181214-77182748	3.0365552645768e-21	0.346025470755329	0.096	0.077	9.02974365916673e-16
chr1-153774824-153776304	3.06689891706305e-21	0.367410595253268	0.11	0.09	9.11997597169204e-16
chr8-123653493-123654929	3.19884970969823e-21	0.468183466554127	0.053	0.039	9.51235540473543e-16
chr3-48268276-48269827	3.24903042970004e-21	0.266565301246698	0.057	0.047	9.6615768081904e-16
chr1-111203654-111204739	3.27836847384476e-21	0.795095536654129	0.054	0.036	9.74881876330269e-16
chr3-168248664-168250747	3.28565084543936e-21	0.390508284911251	0.119	0.095	9.77047420606611e-16
chr1-228275348-228276677	3.30220163843802e-21	0.61488582820335	0.061	0.043	9.81969096819036e-16
chr8-8385287-8387090	3.31026460959676e-21	0.35790327278993	0.135	0.113	9.84366766426569e-16
chr7-120272728-120274174	3.32983606668339e-21	0.383055173155493	0.094	0.074	9.90186691477505e-16
chr2-206368032-206369722	3.34735346539265e-21	0.538775549536669	0.053	0.038	9.95395805296883e-16
chr8-142415769-142417495	3.43258174855087e-21	0.3366732546284	0.062	0.049	1.02073996940308e-15
chr5-68433930-68434822	3.50725031138666e-21	0.714348242161946	0.05	0.034	1.04294401059643e-15
chr12-39144037-39145729	3.54550153299803e-21	0.655107256781782	0.057	0.037	1.05431869986456e-15
chr4-119627030-119629353	3.70711993376009e-21	0.358178712416426	0.149	0.123	1.10237884046237e-15
chr1-36373302-36375095	3.71198546155321e-21	0.396056871605976	0.139	0.122	1.10382569273115e-15
chr15-73696641-73697533	3.86192735797718e-21	0.572468729045192	0.076	0.056	1.14841361458696e-15
chr11-73342281-73344687	4.18461455529333e-21	0.27933691698181	0.141	0.122	1.24437046107847e-15
chr20-2206938-2207970	4.23210772348871e-21	0.484713048836261	0.07	0.053	1.25849340951839e-15
chr7-5555832-5556814	4.26106452111178e-21	0.475917833478843	0.114	0.091	1.26710423451397e-15
chr6-111758575-111760691	4.30557685097884e-21	0.378545685333507	0.072	0.058	1.28034077702188e-15
chr6-30682483-30682945	4.39826695490745e-21	0.827955500506567	0.054	0.034	1.30790384784692e-15
chr1-58248616-58250729	4.40423749945612e-21	0.287111749089258	0.113	0.094	1.30967929673827e-15
chr11-77126744-77128581	4.46409363523879e-21	0.393262625549467	0.126	0.1	1.32747859612369e-15
chr4-5892679-5893449	4.55672646057326e-21	0.338561668532269	0.095	0.079	1.35502463412775e-15
chr3-161104288-161105710	4.67933306279768e-21	0.419901861604772	0.096	0.075	1.39148391421802e-15
chr6-148758165-148758861	4.78882643914534e-21	0.535081323356967	0.057	0.043	1.42404374055577e-15
chr15-40238466-40240891	4.96294422339659e-21	0.277195529924134	0.106	0.09	1.475820797823e-15
chr6-17280216-17282500	5.00833632165335e-21	0.31410420484174	0.11	0.09	1.48931895529741e-15
chr11-65900009-65900835	5.04338402844529e-21	0.552056815429073	0.07	0.051	1.49974102177072e-15
chr10-59283204-59284067	5.10428149724911e-21	0.558402578729069	0.057	0.04	1.51784998027397e-15
chr16-23407445-23409382	5.26848304013565e-21	0.436836525480996	0.073	0.055	1.56667826467906e-15
chrX-51495388-51497466	5.34020876297277e-21	0.447278095212379	0.081	0.061	1.58800719942769e-15
chr3-42264427-42265822	5.39099307366274e-21	0.389626493036951	0.064	0.049	1.60310882832894e-15
chr15-33310272-33311898	5.39583942588926e-21	0.310218256449027	0.097	0.08	1.60454997839784e-15
chr19-16587643-16588720	5.4301785659433e-21	0.497901311675883	0.075	0.057	1.61476133979743e-15
chr6-12060553-12061297	5.5691159863508e-21	0.625369970777074	0.05	0.035	1.65607688262917e-15
chr15-27671777-27672647	5.72982961759405e-21	0.596583334301001	0.054	0.039	1.70386797372471e-15
chr8-22864347-22866098	5.7465175746717e-21	0.328860055052604	0.076	0.062	1.70883043814497e-15
chr6-113854574-113855869	5.76076953186222e-21	0.316288137104539	0.172	0.149	1.71306851415081e-15
chr1-143905175-143906117	5.78027634303007e-21	0.671457162041159	0.059	0.039	1.71886921557417e-15
chr10-69317817-69319698	5.82409274653343e-21	0.250283057382886	0.198	0.177	1.73189881185115e-15
chr10-55627443-55628764	5.94773697144865e-21	0.557824408390559	0.066	0.046	1.76866664772574e-15
chr1-143884333-143886031	6.11200246327875e-21	0.47005283063018	0.096	0.071	1.81751394850028e-15
chr9-34577547-34578505	6.19312050680301e-21	0.572316411583897	0.066	0.046	1.841635858867e-15
chr17-8225995-8227151	6.41183816877189e-21	0.335044174921274	0.138	0.121	1.90667549257136e-15
chr12-7994688-7995974	6.73696302426196e-21	0.413346587653686	0.078	0.061	2.00335722059873e-15
chr11-69636310-69636963	6.90977157399366e-21	0.540484376324384	0.069	0.049	2.05474495341535e-15
chr8-19938927-19940696	6.91224298919347e-21	0.636005766935217	0.059	0.042	2.05547987321049e-15
chr8-102122139-102124614	6.91424635635293e-21	0.32537297108704	0.104	0.085	2.05607561049596e-15
chr22-37425855-37427873	6.9425402392161e-21	0.309280536631119	0.109	0.092	2.06448930585521e-15
chr4-48912786-48914873	6.97383657006003e-21	0.442871243622089	0.057	0.044	2.07379583316561e-15
chr2-219644616-219645999	7.183016985243e-21	0.610781748229505	0.056	0.039	2.13599939486774e-15
chr8-37694855-37696243	7.27438565368661e-21	0.260663079042738	0.275	0.255	2.16316951306548e-15
chr11-107590442-107592439	7.40197289472141e-21	0.292233621554838	0.131	0.111	2.20110987575752e-15
chr16-27216568-27217967	7.61970693041129e-21	0.452421348262672	0.073	0.055	2.26585701048255e-15
chr22-37284204-37285340	8.00390423510397e-21	0.661171932227361	0.068	0.051	2.3801049945844e-15
chr11-32829230-32830681	8.0598474068198e-21	0.760778015099818	0.053	0.035	2.39674070367119e-15
chr18-8948137-8949927	8.26038099572763e-21	0.317879621917762	0.064	0.052	2.45637297593753e-15
chr3-193240416-193241729	8.39210253389599e-21	0.370580174677291	0.11	0.088	2.49554274629958e-15
chr2-205684809-205686302	8.56921380959278e-21	0.560031820972542	0.063	0.046	2.54820997213099e-15
chr3-101848768-101850191	8.81533857955977e-21	0.345891317678515	0.215	0.19	2.62139960272653e-15
chr9-130184976-130185893	8.83139841219528e-21	0.378382866656668	0.061	0.048	2.62617528303768e-15
chr17-76501065-76501768	8.85572662614163e-21	0.529630411381078	0.104	0.08	2.63340971536249e-15
chr9-35690240-35691473	8.85873888594514e-21	0.387592971341347	0.107	0.086	2.63430546503573e-15
chr2-118185295-118186842	9.01020257106345e-21	0.312758077997237	0.164	0.144	2.679345918152e-15
chr7-26397329-26399535	9.41153028398263e-21	0.279848009366896	0.14	0.119	2.79868793748735e-15
chr8-144331775-144332159	9.47081221905271e-21	0.473494078090541	0.051	0.038	2.81631648795527e-15
chr12-47812736-47813791	9.58259700137423e-21	0.517077573445844	0.089	0.067	2.84955770510465e-15
chr2-37344190-37345356	1.02336178981797e-20	0.605842913959051	0.059	0.041	3.0431504871459e-15
chr10-79266155-79266992	1.09082360015372e-20	0.721234418650307	0.059	0.042	3.24376032330511e-15
chr11-125062546-125064063	1.11321495633948e-20	0.583964777077609	0.085	0.064	3.3103450513676e-15
chr12-119156296-119158609	1.11399878340721e-20	0.336698735065645	0.056	0.045	3.31267590224235e-15
chr5-6448378-6449528	1.15180074736255e-20	0.451761621596595	0.071	0.053	3.42508684641705e-15
chr13-22914433-22916895	1.1622529859156e-20	0.365594330245633	0.101	0.082	3.4561684591575e-15
chr8-37796185-37799009	1.16555120756277e-20	0.284881593961991	0.145	0.128	3.46597631490527e-15
chr2-1930900-1932118	1.16563088466668e-20	0.400127387871676	0.059	0.046	3.46621324911562e-15
chr11-12376842-12378490	1.2119907764214e-20	0.389554718727268	0.107	0.083	3.60407273202879e-15
chr10-110822000-110823316	1.23561567619227e-20	0.463424106838605	0.053	0.04	3.67432562397942e-15
chr16-88650100-88651304	1.29978877385562e-20	0.749272221119138	0.058	0.039	3.86515588103898e-15
chr1-211326293-211327958	1.32438201735432e-20	0.502992806125536	0.075	0.055	3.9382883173662e-15
chr15-40333799-40334508	1.36500233977423e-20	0.659448759423664	0.063	0.047	4.05908015773982e-15
chr11-84719613-84721830	1.47530028748387e-20	0.364635416318058	0.105	0.085	4.38707095888502e-15
chr2-222423824-222425701	1.52484897090814e-20	0.435171164112472	0.055	0.042	4.53441288781011e-15
chr8-79783165-79784495	1.54788330063243e-20	0.383155221767742	0.121	0.097	4.60290961342463e-15
chr3-52497911-52499096	1.5632535390275e-20	0.580316828818078	0.066	0.052	4.64861578393528e-15
chr11-1760282-1761133	1.57064935975523e-20	0.581767847933937	0.104	0.083	4.67060858811692e-15
chr11-75142586-75143639	1.57189545608646e-20	0.423474826757898	0.073	0.059	4.6743140798552e-15
chr7-38630615-38631801	1.58426180405131e-20	0.299498951232409	0.114	0.094	4.71108764147129e-15
chr4-121711338-121712141	1.64998564082163e-20	0.705026096532369	0.05	0.032	4.90652930039846e-15
chr2-393448-396072	1.67206207667715e-20	0.331198030155933	0.059	0.048	4.9721775561733e-15
chr19-13986081-13987948	1.71321935568481e-20	0.578131094638595	0.084	0.064	5.09456613361281e-15
chr8-64376619-64377439	1.78162636481013e-20	0.388218927723389	0.075	0.059	5.29798668850858e-15
chr10-75293865-75295704	1.78251089327926e-20	0.463293669500756	0.077	0.058	5.30061699312668e-15
chr18-26469997-26472277	1.83704132127299e-20	0.378844323501382	0.058	0.045	5.46277303624306e-15
chr4-10106401-10107449	1.96536961727204e-20	0.441626930305418	0.068	0.053	5.84438032348952e-15
chr6-26017325-26018030	1.98149296171815e-20	0.397129039062107	0.087	0.07	5.89232599040204e-15
chr22-26428247-26430083	2.01745646920908e-20	0.271725008683398	0.172	0.155	5.99926995335767e-15
chr18-50637509-50639372	2.11914178882269e-20	0.480611435823527	0.051	0.037	6.30164955458625e-15
chr4-118834992-118836769	2.1229130423906e-20	0.288982758995818	0.204	0.182	6.31286405589608e-15
chr10-88990126-88991973	2.13768224003754e-20	0.445949283451276	0.099	0.079	6.35678292355482e-15
chr14-20468749-20470513	2.15073073012921e-20	0.347848689830589	0.149	0.128	6.39558495757063e-15
chr16-6482588-6484452	2.16100312411974e-20	0.268150883205975	0.098	0.084	6.42613177013239e-15
chr19-38263918-38265615	2.17887993222489e-20	0.345844974046616	0.109	0.093	6.4792916768585e-15
chr15-84816769-84817747	2.22820832019268e-20	0.758965759829619	0.051	0.033	6.62597851759056e-15
chr12-4164207-4165455	2.255494333987e-20	0.608479640026401	0.054	0.037	6.70711839109046e-15
chr12-75207508-75210001	2.25616417281296e-20	0.314574043067275	0.082	0.067	6.70911027741046e-15
chr9-107637045-107638310	2.32643226321041e-20	0.329986679712691	0.174	0.147	6.91806509246352e-15
chr1-226662719-226663354	2.33099045156129e-20	0.708055604068056	0.061	0.042	6.93161968599878e-15
chr16-88382575-88384280	2.39099911175251e-20	0.402529724902159	0.111	0.093	7.11006623863619e-15
chr2-75198747-75201195	2.39454506365021e-20	0.363197263357976	0.1	0.081	7.12061076487537e-15
chr8-143017357-143019440	2.47391191257395e-20	0.311797132219306	0.103	0.088	7.35662237618289e-15
chr1-155320439-155321513	2.51996387199994e-20	0.312407975636586	0.119	0.1	7.49356616688878e-15
chr3-113532053-113534729	2.53944142863911e-20	0.321548965355896	0.099	0.082	7.55148618751554e-15
chr16-5005887-5007243	2.56114098554713e-20	0.406604020188356	0.06	0.047	7.6160137259018e-15
chr3-161371393-161373252	2.59159864133321e-20	0.276990044486019	0.147	0.129	7.70658504775975e-15
chr7-87218955-87221151	2.68926391848477e-20	0.30386931607604	0.178	0.157	7.99701032911978e-15
chr9-131608391-131609830	2.76213203877226e-20	0.400193382142268	0.082	0.065	8.21369680105629e-15
chr11-46277225-46278951	2.86733386968372e-20	0.475682854366644	0.076	0.057	8.52653338160108e-15
chr4-152605278-152607506	2.88984499834236e-20	0.389033068983955	0.066	0.053	8.5934742746707e-15
chr3-49339532-49341075	2.96823309096125e-20	0.30364772692741	0.168	0.151	8.82657537792966e-15
chr11-8267772-8269312	2.97787418835025e-20	0.592237307756759	0.053	0.036	8.85524491641336e-15
chr9-129175847-129176568	3.07046815810861e-20	0.440159249915607	0.11	0.09	9.13058975240442e-15
chr5-79773680-79774881	3.12003532018707e-20	0.317494801954592	0.05	0.041	9.27798663093387e-15
chr10-102410121-102410905	3.20356376742251e-20	0.404186682842602	0.083	0.064	9.52637350390898e-15
chr3-64443782-64445854	3.2492278197414e-20	0.446192755993732	0.058	0.042	9.66216378300862e-15
chr10-18139961-18141805	3.31448041975357e-20	0.38724049600466	0.097	0.078	9.85620413461278e-15
chr20-50346225-50347198	3.53578392119099e-20	0.563499943084133	0.066	0.048	1.05142899307672e-14
chr21-41419360-41420935	3.62946900044105e-20	0.488437622505329	0.098	0.077	1.07928793772316e-14
chr7-128755590-128756707	3.68355302372343e-20	0.492489541339531	0.058	0.042	1.09537079555859e-14
chr4-49109401-49110052	3.68581990785895e-20	0.687184937726264	0.059	0.038	1.0960448943602e-14
chr15-41492953-41495075	3.76117334245228e-20	0.266873131069456	0.106	0.093	1.11845259449835e-14
chr19-8591810-8593055	3.87161000704554e-20	0.266316154355515	0.167	0.144	1.15129292457512e-14
chr6-111086841-111088598	3.90157149930849e-20	0.363101916508821	0.099	0.08	1.16020251360637e-14
chr6-11710943-11713075	3.95358549329917e-20	0.471303518540692	0.05	0.038	1.17566981097139e-14
chr14-76919779-76920740	4.18025617491049e-20	0.402634284086399	0.053	0.041	1.24307441822078e-14
chr7-98167451-98168870	4.22292787143772e-20	0.47110772913392	0.052	0.038	1.25576361527369e-14
chr1-152110226-152112445	4.36843011428538e-20	0.375009192850974	0.084	0.069	1.29903132622481e-14
chr16-1152119-1153230	4.43131829301867e-20	0.443888760775651	0.096	0.073	1.31773225815838e-14
chr1-173190025-173191303	4.6007099911409e-20	0.579865999702104	0.054	0.039	1.36810392864559e-14
chr17-47253462-47254467	4.76040689327678e-20	0.566987476626056	0.067	0.049	1.41559267703993e-14
chr17-8152131-8152689	4.80433611332527e-20	0.326059546264844	0.164	0.142	1.42865582134731e-14
chr3-120450025-120451980	4.92606230393441e-20	0.448417782000543	0.091	0.069	1.46485329519637e-14
chrX-2690738-2692093	4.9458415708997e-20	0.537528504375133	0.094	0.07	1.4707350162553e-14
chr8-104222854-104224117	5.00939287820892e-20	0.47878771372776	0.07	0.052	1.48963314140723e-14
chr19-2302271-2303089	5.20787067961907e-20	0.655520710076616	0.056	0.037	1.54865408825696e-14
chr10-79285702-79287100	5.43534214454385e-20	0.50137170946762	0.07	0.055	1.61629682283871e-14
chr4-16082076-16084184	5.55572980326279e-20	0.668667835141154	0.059	0.039	1.65209626013665e-14
chr1-116569977-116571705	5.86911990856372e-20	0.390934085090023	0.145	0.119	1.74528844896978e-14
chr15-48190573-48192384	6.00497159332792e-20	0.43241156468483	0.06	0.045	1.78568639276474e-14
chr7-150945138-150946465	6.01569409016572e-20	0.653522000872598	0.051	0.034	1.7888749202044e-14
chr17-1267624-1268698	6.09942181678583e-20	0.480565408328646	0.089	0.069	1.81377286681397e-14
chr9-85392192-85394641	6.1757136106698e-20	0.322768206675681	0.053	0.043	1.83645960497766e-14
chr11-33891047-33892178	6.19721648765017e-20	0.718841208360129	0.055	0.036	1.84285387249956e-14
chr17-63445186-63447497	6.65658975029243e-20	0.347940047283287	0.123	0.105	1.97945678086496e-14
chr16-1124997-1126183	6.67109741854226e-20	0.365159218247388	0.067	0.052	1.98377089715708e-14
chr12-31323724-31326706	7.34558382409263e-20	0.314767857790299	0.215	0.195	2.18434157060278e-14
chr2-206274201-206275818	7.47842466922326e-20	0.388659017387713	0.093	0.074	2.22384418703758e-14
chr1-207866490-207867119	7.61691597320707e-20	0.462238321949696	0.058	0.044	2.26502706912064e-14
chr18-23192013-23192928	7.65173876017724e-20	0.478159953185326	0.069	0.052	2.27538225163639e-14
chr2-88764678-88766578	8.10387219176344e-20	0.387140615580688	0.074	0.058	2.40983226592031e-14
chr3-15645930-15648192	8.20152808323242e-20	0.415999432125244	0.078	0.062	2.43887200305466e-14
chr8-94261645-94262826	8.22944682830291e-20	0.445394152549615	0.103	0.082	2.44717414443878e-14
chr11-8708828-8709563	8.24102382497676e-20	0.571976084029558	0.051	0.036	2.45061677278569e-14
chr17-75428552-75429398	8.3967301272265e-20	0.497885020163657	0.052	0.038	2.49691884447309e-14
chr6-7260680-7262095	8.60344662379962e-20	0.421010218959795	0.117	0.097	2.55838971562605e-14
chr2-173075295-173076920	8.61597049770616e-20	0.419313036603154	0.095	0.075	2.56211391496189e-14
chr8-22231401-22232871	8.81895602778287e-20	0.355208774141004	0.084	0.067	2.62247531606974e-14
chr3-10194106-10194754	8.90942386641648e-20	0.598118183782767	0.05	0.035	2.64937755630853e-14
chr8-9150165-9151866	9.16210369997215e-20	0.41407871086771	0.143	0.122	2.72451645305332e-14
chr2-27489133-27490317	9.38990519055515e-20	0.297099908866125	0.165	0.146	2.792257326705e-14
chr2-136116614-136118695	9.64562956301572e-20	0.499720652088888	0.101	0.077	2.86830157189486e-14
chr13-77477357-77479471	9.7656364386767e-20	0.375396071205154	0.094	0.076	2.90398777649641e-14
chr17-31580379-31582548	9.78896957243392e-20	0.574843965846453	0.086	0.065	2.91092630381553e-14
chr20-49424131-49424996	9.98508051260917e-20	0.371100419242953	0.071	0.057	2.96924342187356e-14
chr13-75480649-75482746	1.03644749072693e-19	0.27021022456022	0.199	0.178	3.08206317422486e-14
chr20-37902633-37904479	1.05089456483247e-19	0.28700852203672	0.093	0.078	3.12502414955103e-14
chr5-143222144-143223251	1.05787634446362e-19	0.526506382147894	0.055	0.041	3.14578572800457e-14
chr19-43699352-43701177	1.10442568562199e-19	0.579428698075307	0.069	0.051	3.28420857282041e-14
chr1-204683454-204685980	1.13031895574991e-19	0.261118879808213	0.146	0.126	3.36120687233438e-14
chr9-126498888-126500339	1.14124005830515e-19	0.48091396592103	0.072	0.054	3.39368273658087e-14
chr9-93133229-93134740	1.14310749654596e-19	0.327604186495928	0.194	0.172	3.3992359003288e-14
chr2-69012551-69014003	1.14887529922088e-19	0.3209816238039	0.125	0.103	3.41638749978715e-14
chr8-103131893-103133011	1.22071770082766e-19	0.511119007125847	0.068	0.05	3.63002381259721e-14
chr7-130912773-130913965	1.23108173396611e-19	0.582062050683087	0.056	0.039	3.66084313066033e-14
chr2-241842718-241844521	1.23720921296915e-19	0.564015728486648	0.07	0.05	3.67906429242211e-14
chr12-78035754-78037326	1.24296358266354e-19	0.449762247212957	0.076	0.058	3.69617594649491e-14
chr1-46603529-46604572	1.32830382667011e-19	0.273662430639857	0.148	0.132	3.94995052329238e-14
chr4-23889606-23890930	1.33924521392887e-19	0.502744031237661	0.074	0.054	3.98248670775601e-14
chr2-86249108-86250441	1.34130992006068e-19	0.393858807233912	0.061	0.047	3.98862648308604e-14
chr7-2762601-2763919	1.40372251626936e-19	0.52314015430175	0.082	0.062	4.17422157217988e-14
chr12-130633317-130634621	1.42479604039772e-19	0.456225415857845	0.061	0.045	4.23688748940989e-14
chr11-102317012-102317820	1.44547709512265e-19	0.665510147646293	0.055	0.039	4.29838632822432e-14
chr3-184710806-184712705	1.45076051796739e-19	0.251504684011899	0.195	0.177	4.31409753706927e-14
chr1-243481584-243483935	1.4699160222147e-19	0.30262044005023	0.117	0.101	4.37105987693942e-14
chr5-176629458-176631246	1.493754197403e-19	0.279990623592498	0.102	0.086	4.44194698173336e-14
chr16-68644399-68646267	1.51637765105157e-19	0.604079427882684	0.051	0.034	4.50922189337903e-14
chr1-20151886-20154382	1.54227133029528e-19	0.316889863130382	0.15	0.133	4.58622140947247e-14
chr9-127608061-127608779	1.54734918584825e-19	0.325095522842136	0.118	0.103	4.60132132697322e-14
chr4-186143941-186145712	1.60548216056406e-19	0.271109703038498	0.161	0.141	4.77419019122613e-14
chr12-4271763-4272986	1.64459448272251e-19	0.265175518885046	0.149	0.13	4.89049772138228e-14
chr7-8433087-8434892	1.65014394782571e-19	0.442004330161433	0.096	0.074	4.90700005477036e-14
chr10-32980017-32981471	1.67249638021494e-19	0.355928468252635	0.101	0.085	4.97346903591756e-14
chr17-18153334-18154218	1.69232894910225e-19	0.664428516421796	0.05	0.034	5.03244474936638e-14
chr16-31476362-31477768	1.71999775413042e-19	0.713691221344212	0.059	0.04	5.11472292150255e-14
chr16-11639907-11641669	1.72663589020541e-19	0.504166810238099	0.087	0.069	5.13446261398602e-14
chr6-21596127-21597176	1.72895262903359e-19	0.594376940393002	0.053	0.036	5.14135185390461e-14
chr3-190862326-190863307	1.74106717677429e-19	0.345852248372583	0.072	0.059	5.17737664223018e-14
chr11-35082313-35084070	1.7484761509775e-19	0.550632417909477	0.05	0.038	5.19940856063878e-14
chr15-60397670-60399235	1.75930243694676e-19	0.739814148852874	0.052	0.035	5.23160247069984e-14
chr7-5237020-5237800	1.83867644705014e-19	0.470390859714159	0.093	0.073	5.46763537706405e-14
chr14-80211026-80212335	1.89576146887231e-19	0.678781022383937	0.061	0.041	5.6373879647562e-14
chrX-21940002-21941727	1.92274638636262e-19	0.384282212888379	0.115	0.096	5.71763247419879e-14
chr17-12789116-12791444	1.99297855525963e-19	0.258171364133072	0.116	0.1	5.92648047020446e-14
chr4-7630409-7631861	2.06072228023881e-19	0.373171525663258	0.069	0.056	6.12792863030054e-14
chr3-196639095-196640106	2.14522455565243e-19	0.54121222214247	0.071	0.054	6.37921135665251e-14
chr4-123443093-123444738	2.18683890769701e-19	0.737217584259235	0.055	0.038	6.50295912304046e-14
chr21-42227836-42228739	2.3760194339749e-19	0.810315253528452	0.053	0.034	7.06552147042248e-14
chr9-21993898-21996028	2.43369296873528e-19	0.447068354404725	0.132	0.107	7.23702410726873e-14
chr16-70714811-70716426	2.43469362538472e-19	0.33060235599358	0.113	0.093	7.23999973993405e-14
chr1-9651362-9652577	2.44163129346771e-19	0.547645929956058	0.066	0.05	7.26063014475907e-14
chr4-139665378-139666994	2.49792944012409e-19	0.569208746749191	0.066	0.048	7.42804281750821e-14
chr1-149936206-149937720	2.53350194715664e-19	0.452256534846285	0.061	0.046	7.53382407022075e-14
chr11-32090617-32092047	2.53687961887932e-19	0.389827176818714	0.111	0.089	7.54386818506906e-14
chr11-94128228-94129695	2.55343585548659e-19	0.287509861386067	0.166	0.149	7.59310113474336e-14
chr11-126282114-126283902	2.56691465891735e-19	0.261038940655682	0.17	0.154	7.63318278292934e-14
chr9-137156455-137157931	2.56699819262741e-19	0.405039582528913	0.058	0.044	7.63343118545227e-14
chr13-33137366-33139539	2.59665125273701e-19	0.53555015707515	0.05	0.037	7.72160989723898e-14
chr5-133952773-133953796	2.59847210846561e-19	0.698098014424735	0.05	0.034	7.72702453950202e-14
chr6-147507388-147509428	2.63491752373074e-19	0.315371452645423	0.104	0.086	7.83540154196761e-14
chr6-28837277-28839411	2.64964367560056e-19	0.261241584621593	0.191	0.175	7.87919240525987e-14
chr17-81284793-81285873	2.88746572089301e-19	0.792915669585713	0.05	0.033	8.58639906490512e-14
chr9-135692459-135693706	2.95002936460431e-19	0.410264579830112	0.064	0.05	8.77244332093654e-14
chr10-4825498-4826846	2.98795907751477e-19	0.340094680743186	0.099	0.08	8.88523414962411e-14
chr5-10563266-10565422	3.01657559657692e-19	0.337852108719277	0.087	0.071	8.97033052002886e-14
chr17-1462784-1463837	3.08898369058912e-19	0.57596040737299	0.053	0.04	9.18564902103105e-14
chr13-112072026-112073759	3.20774588403103e-19	0.375244779402934	0.122	0.098	9.53880978042538e-14
chr1-30756493-30757984	3.25933950181101e-19	0.5844037957543	0.081	0.064	9.69223268974536e-14
chrX-106725888-106727799	3.31365754585582e-19	0.483921847203285	0.059	0.045	9.85375717096054e-14
chr6-27630552-27631567	3.32717661887386e-19	0.505246866877618	0.05	0.036	9.89395856801281e-14
chr7-22564739-22565890	3.42304905230044e-19	0.691879908564804	0.057	0.038	1.01790525058448e-13
chr3-28574715-28577120	3.49746190506525e-19	0.345958496477452	0.12	0.098	1.04003325178544e-13
chr13-29427993-29429634	3.51833200645275e-19	0.319438096767824	0.066	0.055	1.04623935209484e-13
chr10-102795671-102797087	3.59303592225287e-19	0.68760226405201	0.062	0.044	1.06845390612849e-13
chr13-21668745-21670552	3.72931127084181e-19	0.437170454872681	0.085	0.064	1.10897783398769e-13
chr2-179860059-179861992	3.81853343727032e-19	0.258741376493901	0.081	0.069	1.1355096511742e-13
chr3-127135039-127136115	3.98441130148229e-19	0.457620209261735	0.055	0.041	1.18483641989919e-13
chr12-1838115-1839121	4.17146627318482e-19	0.423653416496662	0.056	0.042	1.24046058272442e-13
chr3-186360627-186362492	4.2584166205457e-19	0.357380271816876	0.105	0.085	1.26631683361843e-13
chr20-46894322-46895973	4.26370619874325e-19	0.651425648538269	0.052	0.034	1.26788978490788e-13
chr6-44270068-44271225	4.3112222971433e-19	0.320676301257717	0.1	0.081	1.28201955205691e-13
chr12-100572934-100574497	4.31468328721332e-19	0.386297566898205	0.131	0.11	1.28304873975205e-13
chr14-45252576-45254248	4.34247415873494e-19	0.302490060252582	0.184	0.163	1.29131285563469e-13
chr3-50600615-50602360	4.66439463525223e-19	0.349915423349222	0.089	0.076	1.38704170389569e-13
chr10-92688920-92690145	4.70074545114479e-19	0.626918543138826	0.074	0.054	1.39785127331602e-13
chr16-29666394-29667210	4.76616593990451e-19	0.737767236875241	0.053	0.036	1.41730523321752e-13
chr16-90081750-90082838	4.79301748683014e-19	0.441411372737479	0.092	0.073	1.42529002402371e-13
chr15-20251194-20252267	5.16079494028468e-19	0.742908289300549	0.05	0.031	1.53465526980257e-13
chr3-74614033-74615004	5.17937437639491e-19	0.404068670074113	0.074	0.057	1.5401801995598e-13
chr1-2529744-2530697	5.19149961925135e-19	0.472665698769403	0.075	0.058	1.54378585877753e-13
chr3-55486777-55488868	5.43677230201758e-19	0.341137945536767	0.126	0.106	1.61672210590636e-13
chr18-65750259-65751842	5.46739192004424e-19	0.357547912320181	0.076	0.06	1.62582740047972e-13
chr10-18260374-18262120	5.55362264603845e-19	0.478522660264558	0.058	0.043	1.65146965900716e-13
chr3-72100125-72101224	5.63346613740588e-19	0.57204384832966	0.08	0.059	1.67521255834811e-13
chr9-114610895-114612505	5.77767169578178e-19	0.291972094247494	0.156	0.139	1.71809467683124e-13
chr11-43923143-43924447	5.81442665763187e-19	0.547872414523325	0.071	0.052	1.72902442632667e-13
chr1-235917062-235918501	5.93023331867335e-19	0.652908450095849	0.06	0.041	1.76346162150726e-13
chr11-75350457-75352553	5.93198106820344e-19	0.289339296796172	0.187	0.17	1.76398134628952e-13
chr6-28634290-28636140	5.9746953092005e-19	0.304177115986744	0.08	0.066	1.77668319470633e-13
chr12-45049908-45052383	5.9811782260838e-19	0.44433442793301	0.089	0.067	1.77861100673409e-13
chr19-13102715-13103399	6.12480547008603e-19	0.690144977535236	0.063	0.045	1.82132115302854e-13
chr10-89836642-89838643	6.1933154580043e-19	0.541433064975592	0.073	0.054	1.84169383111582e-13
chr16-50281588-50282435	6.33715424010448e-19	0.784334523304016	0.053	0.034	1.88446688207139e-13
chr7-101362443-101364381	6.44034586247595e-19	0.254214710897326	0.115	0.102	1.91515276843275e-13
chr6-7106642-7109785	6.51525115932081e-19	0.472092048225534	0.097	0.078	1.93742720674491e-13
chr9-109166021-109168013	6.87293225483418e-19	0.294349312834096	0.106	0.089	2.04379011875553e-13
chr12-123077218-123078975	6.9280547007982e-19	0.315384669507089	0.071	0.059	2.06018177026696e-13
chr5-95821820-95823072	7.00477669966716e-19	0.402390930233119	0.096	0.079	2.08299643762662e-13
chr6-17417854-17419474	7.0626043441519e-19	0.266853263899167	0.059	0.05	2.10019252861176e-13
chr14-100439025-100440595	7.34452608934507e-19	0.428982580359857	0.067	0.052	2.18402703413637e-13
chr7-74489930-74491104	7.49144305375489e-19	0.429547961618836	0.057	0.044	2.22771543800898e-13
chr6-158817925-158819721	7.50098794193903e-19	0.502047080391274	0.101	0.078	2.23055378231852e-13
chr1-116909278-116911486	7.50875731450289e-19	0.351015857355374	0.111	0.089	2.2328641450991e-13
chr4-5887336-5888749	7.60764933539051e-19	0.288052720708563	0.103	0.087	2.26227146756641e-13
chr18-79395635-79396668	7.60836313300815e-19	0.611589404969743	0.066	0.046	2.26248372813637e-13
chr16-25691405-25693433	7.85105763457595e-19	0.412636737893587	0.076	0.061	2.33465330667858e-13
chr12-57093735-57094395	7.97686441785251e-19	0.391947777821594	0.054	0.042	2.37206421820796e-13
chr4-151960194-151961676	8.02987394606311e-19	0.348555514379474	0.053	0.042	2.3878275555929e-13
chr7-37082848-37084450	8.09539820036428e-19	0.403403441509607	0.054	0.042	2.40731237204593e-13
chr6-28586791-28588111	8.10398232672829e-19	0.346021405019586	0.066	0.054	2.40986501653454e-13
chr6-44052295-44053037	8.12382819949533e-19	0.451092436874029	0.069	0.054	2.41576654402753e-13
chr2-168912316-168913448	8.43458752257171e-19	0.517963806663723	0.055	0.039	2.5081764224121e-13
chr5-154681806-154683315	8.45706954497775e-19	0.349382611721041	0.133	0.113	2.51486185645094e-13
chr4-185127288-185129322	8.6842751513515e-19	0.334976100576327	0.091	0.074	2.58242553320709e-13
chr16-305954-307371	8.87450680396862e-19	0.443958700298829	0.055	0.042	2.63899433928254e-13
chr17-50507730-50509363	8.92525068717378e-19	0.299034784123956	0.157	0.136	2.65408394634349e-13
chr3-33717389-33718783	9.03732318365878e-19	0.289759057950455	0.174	0.155	2.68741072047824e-13
chr4-88822759-88823882	9.087333598034e-19	0.448174273593149	0.104	0.084	2.70228221738017e-13
chr17-57604407-57605969	9.15919958661088e-19	0.389908276912937	0.098	0.078	2.7236528626713e-13
chr9-87713081-87713972	9.2450677692348e-19	0.632009764314428	0.057	0.041	2.74918731240181e-13
chr12-110087698-110089936	9.40661163513574e-19	0.524258053630663	0.064	0.049	2.79722528871704e-13
chr22-35960954-35962291	9.61942299267289e-19	0.365861899360286	0.066	0.054	2.86050857648515e-13
chr1-215081639-215083966	9.70452037387449e-19	0.409621616512331	0.089	0.069	2.88581381453831e-13
chr10-102393881-102395865	9.84553024622691e-19	0.278247943669582	0.238	0.222	2.92774563826e-13
chr2-205706639-205707631	9.92768420470972e-19	0.653020569353374	0.05	0.035	2.95217559658612e-13
chr15-51266226-51268008	1.02447429146442e-18	0.461551202782424	0.079	0.062	3.04645871104192e-13
chr19-41218496-41220457	1.03190384941423e-18	0.488642612240049	0.089	0.068	3.06855183892612e-13
chr19-2394005-2395111	1.03652153058936e-18	0.582656280088588	0.051	0.037	3.08228334508297e-13
chr12-4288734-4289919	1.04543118483324e-18	0.596943575506495	0.054	0.039	3.10877780571492e-13
chr2-184597147-184599083	1.05707801659722e-18	0.260501307068735	0.159	0.139	3.14341175639481e-13
chr16-88454938-88455749	1.1193974064826e-18	0.529157651971689	0.061	0.044	3.32872967970919e-13
chr15-67023697-67025956	1.13206499295791e-18	0.356737194756434	0.069	0.058	3.36639902825906e-13
chr6-170151935-170153576	1.16851443144026e-18	0.525070557357046	0.077	0.059	3.47478799448526e-13
chr19-33795244-33797691	1.1729757379e-18	0.255648845822807	0.2	0.175	3.48805449227848e-13
chr4-46992934-46994604	1.17424750593802e-18	0.31273129261693	0.075	0.062	3.49183632345777e-13
chr4-8190949-8191850	1.20366645225555e-18	0.684187153496155	0.057	0.041	3.57931885574329e-13
chr1-7942111-7943702	1.20798508906457e-18	0.525691686104017	0.063	0.046	3.59216109964952e-13
chr12-3621832-3623523	1.24295345139418e-18	0.378043413117482	0.059	0.046	3.69614581934185e-13
chr8-1936866-1938479	1.24909685236077e-18	0.297217356559741	0.05	0.042	3.71441432792817e-13
chrX-68693220-68694221	1.25201858328082e-18	0.680542809281667	0.05	0.032	3.7231026207305e-13
chr2-1910033-1911206	1.25848158104576e-18	0.384715866222485	0.06	0.046	3.74232150792414e-13
chr5-161846675-161849041	1.2728144974544e-18	0.289878315916806	0.079	0.065	3.7849430147902e-13
chr11-121589847-121590788	1.27932168534677e-18	0.566502575267954	0.056	0.042	3.80429330928199e-13
chr9-123999105-124000618	1.32694585400271e-18	0.417747555668824	0.073	0.056	3.94591234713077e-13
chr9-23682179-23684388	1.33215258915463e-18	0.464804099056051	0.053	0.04	3.96139551131733e-13
chr1-114153495-114154844	1.34965685084089e-18	0.610362399384572	0.05	0.034	4.01344758420853e-13
chr3-49276410-49277872	1.3581930771972e-18	0.401584113367369	0.103	0.084	4.03883158979976e-13
chr1-98660959-98662571	1.37822401421622e-18	0.30140933807358	0.173	0.153	4.09839718659449e-13
chr7-99379777-99380813	1.4105041668735e-18	0.543088717865568	0.054	0.041	4.1943880309484e-13
chr22-38201264-38202981	1.43422019353737e-18	0.288172401663157	0.229	0.209	4.2649119051182e-13
chr8-22598586-22600194	1.45104640496227e-18	0.267011761863232	0.207	0.187	4.31494767350821e-13
chr3-111673820-111675350	1.47405783920599e-18	0.286806411183014	0.156	0.137	4.38337631529006e-13
chr19-2598811-2599668	1.50065005990092e-18	0.6006021047805	0.056	0.039	4.46245307012618e-13
chrX-143633454-143636397	1.53721401507166e-18	0.267556716891119	0.112	0.095	4.57118257233829e-13
chr10-91339502-91341648	1.55106807778603e-18	0.460218494690912	0.051	0.04	4.61238012155076e-13
chr1-50023031-50024651	1.59516777908654e-18	0.297305989288004	0.095	0.08	4.74351852131407e-13
chr10-30058202-30060391	1.68542752433508e-18	0.32150803898248	0.096	0.08	5.01192212056475e-13
chr6-146027317-146030123	1.76025873778166e-18	0.308311996108872	0.08	0.066	5.23444620336656e-13
chr1-201715578-201716473	1.77984642314236e-18	0.708708032839089	0.05	0.035	5.29269371156999e-13
chr4-54090936-54092408	1.79380279004935e-18	0.377524613406273	0.096	0.077	5.33419548071394e-13
chr5-141475441-141477208	1.80143448395172e-18	0.311229341022221	0.133	0.116	5.35688969623754e-13
chr2-109209158-109211073	1.81166496685491e-18	0.330165793589584	0.051	0.042	5.3873118786371e-13
chr10-23694026-23695347	1.81324471827216e-18	0.36607470484488	0.076	0.06	5.39200955383157e-13
chr1-8422426-8424378	1.83915742464148e-18	0.293764811697104	0.158	0.138	5.46906565050789e-13
chr13-48500354-48501244	1.84494732998297e-18	0.539573297057562	0.055	0.041	5.48628297622376e-13
chr7-2734687-2735690	1.86378707890382e-18	0.698526149522765	0.053	0.036	5.54230636079472e-13
chr19-45953799-45954948	1.86985386275089e-18	0.455330900888413	0.057	0.043	5.56034703458505e-13
chr1-239385969-239388101	1.87203434217737e-18	0.28024987156066	0.101	0.086	5.56683108264599e-13
chr15-31338365-31339632	1.87450669717137e-18	0.530046344552241	0.062	0.046	5.57418307524455e-13
chr5-147233983-147235275	1.89100529800817e-18	0.54574159370464	0.062	0.043	5.62324463458093e-13
chr14-100566884-100569132	2.07317791907588e-18	0.395349191130829	0.101	0.081	6.16496771439756e-13
chr7-138980534-138982215	2.07323410056915e-18	0.265828096654045	0.14	0.121	6.16513478018047e-13
chr2-219570095-219572220	2.12234357932784e-18	0.273425312483931	0.121	0.104	6.31117065497562e-13
chr19-8609032-8610972	2.12847816965612e-18	0.322557410672847	0.109	0.091	6.329412963543e-13
chr3-183298539-183299443	2.13312875516498e-18	0.598232574135829	0.062	0.046	6.34324231665899e-13
chr11-73307134-73308990	2.18215527176471e-18	0.270188919720416	0.181	0.16	6.48903148854128e-13
chr7-47581468-47582352	2.19435575403462e-18	0.73918733467516	0.051	0.033	6.52531181865767e-13
chr3-125185342-125187040	2.24946624192541e-18	0.364980432579374	0.053	0.042	6.68919277428876e-13
chr14-51846551-51847581	2.31798437701217e-18	0.479049590143911	0.058	0.045	6.89294378223356e-13
chr11-41280984-41281671	2.40262277201695e-18	0.452929194137093	0.053	0.039	7.14463128469136e-13
chr15-55289130-55290832	2.41031555771543e-18	0.469810230933747	0.082	0.064	7.16750716766723e-13
chr12-99258969-99260099	2.42048698804422e-18	0.596616478996012	0.05	0.034	7.19775374660735e-13
chr2-219497646-219499119	2.62893195971682e-18	0.323399664135967	0.171	0.151	7.81760238997072e-13
chr6-166955966-166957561	2.64764970340199e-18	0.279833646943923	0.18	0.164	7.87326297001243e-13
chr19-50835398-50837026	2.79477067977653e-18	0.485617216378401	0.071	0.053	8.31075367503787e-13
chr13-36431346-36433157	2.8323113184761e-18	0.298118963915716	0.084	0.071	8.42238752152601e-13
chr4-71235338-71236685	2.94757841816648e-18	0.446038933197159	0.054	0.041	8.7651549905333e-13
chr10-68826861-68827644	3.01172851702345e-18	0.420599646607452	0.082	0.063	8.95591685650229e-13
chr7-43248936-43250169	3.03303407116354e-18	0.448759944943161	0.058	0.043	9.01927275673758e-13
chr10-50739164-50740652	3.05246372385422e-18	0.361372663468546	0.088	0.071	9.07705032635081e-13
chr11-72068513-72070251	3.13141693655867e-18	0.454356541028108	0.065	0.052	9.31183191590578e-13
chr6-161242137-161243660	3.15174405360695e-18	0.313358088094854	0.078	0.065	9.37227825732991e-13
chr1-146369638-146370465	3.15502369287227e-18	0.61921144228934	0.056	0.038	9.38203085502041e-13
chr15-38129302-38131353	3.19542749375203e-18	0.330493686174838	0.127	0.111	9.50217882962054e-13
chr17-73164233-73166442	3.32511047277475e-18	0.375090740690666	0.074	0.058	9.88781451068082e-13
chr11-72712088-72713122	3.33438312945507e-18	0.723040301070242	0.055	0.038	9.91538842439797e-13
chr16-14633752-14634261	3.41688678412891e-18	0.463295607077228	0.063	0.046	1.01607278922284e-12
chr1-111733404-111734148	3.4309489002863e-18	0.615433628441213	0.057	0.039	1.02025441258034e-12
chr20-51540997-51542984	3.49452608622235e-18	0.546478267842099	0.08	0.062	1.03916023320777e-12
chr6-110357313-110359574	3.55478767711731e-18	0.258750437074259	0.105	0.091	1.05708010196902e-12
chr2-45928608-45929645	3.5670993862507e-18	0.37979880307542	0.06	0.047	1.0607412102906e-12
chr6-79630759-79631973	3.74507069722856e-18	0.307779156281802	0.1	0.083	1.11366418309346e-12
chr4-118888442-118889584	3.92161358058998e-18	0.439319976444954	0.053	0.04	1.16616238723288e-12
chr8-22405382-22407426	3.95771183565294e-18	0.302531996349382	0.057	0.048	1.17689685314444e-12
chrX-46573230-46575444	4.00114088380893e-18	0.412675612490729	0.103	0.084	1.18981126233649e-12
chr7-150450448-150452471	4.1043391703634e-18	0.637417249216066	0.059	0.042	1.22049913041262e-12
chr1-91403954-91405004	4.17300034008658e-18	0.29537684734924	0.114	0.096	1.24091676513087e-12
chr3-8595168-8596455	4.22481612264756e-18	0.414861143652959	0.05	0.037	1.25632512075946e-12
chr16-67529966-67530664	4.29068025383505e-18	0.35277154026908	0.113	0.097	1.27591100572242e-12
chr17-43417146-43418342	4.32354311848008e-18	0.304622505889033	0.063	0.053	1.28568337005618e-12
chr13-45615152-45616209	4.39191813554652e-18	0.506162058680853	0.057	0.041	1.3060159121312e-12
chr18-52339657-52341361	4.41221572636875e-18	0.429028013421169	0.082	0.064	1.31205176611882e-12
chr8-28347434-28349006	4.42930194427873e-18	0.592227015076298	0.071	0.05	1.31713266056628e-12
chr19-39403270-39404065	4.43023112099664e-18	0.490779190371621	0.09	0.071	1.31740896798853e-12
chr10-86363127-86363434	4.54801244865286e-18	0.624345457785838	0.053	0.037	1.352433365831e-12
chrX-132956330-132958499	4.57532549833283e-18	0.478651977917099	0.063	0.046	1.36055539278824e-12
chr18-50559144-50561257	4.58828146621713e-18	0.260709335425146	0.137	0.118	1.36440808304605e-12
chr12-104957402-104958930	4.68999106480861e-18	0.269243524376259	0.17	0.151	1.39465326296001e-12
chr4-30717093-30718380	4.74985487502135e-18	0.257698540098702	0.138	0.119	1.41245484447535e-12
chr9-136643974-136645342	4.79681717466534e-18	0.552751086936469	0.076	0.058	1.42641992959588e-12
chr7-90595470-90597220	4.94043838032255e-18	0.301562683954218	0.142	0.118	1.46912828027976e-12
chr16-80803246-80805033	4.96527912250312e-18	0.295548454875745	0.1	0.084	1.47651512210051e-12
chrX-21373607-21375956	5.04794275006402e-18	0.320975194365279	0.1	0.082	1.50109663970104e-12
chr1-235011546-235013316	5.11210689936803e-18	0.435608859185197	0.064	0.05	1.52017700445127e-12
chrX-23332772-23335494	5.14098782393567e-18	0.391660313875473	0.061	0.047	1.5287652672281e-12
chr2-25249993-25252599	5.16337669311972e-18	0.280329611800022	0.124	0.11	1.53542300047963e-12
chr12-6827913-6829728	5.1887367113664e-18	0.264982267436253	0.136	0.117	1.5429642583856e-12
chr5-173781556-173782590	5.21118531830013e-18	0.401088594479241	0.084	0.07	1.54963975573227e-12
chr20-50482947-50483995	5.25921037422475e-18	0.606799481832135	0.051	0.038	1.56392087056247e-12
chr7-102432612-102434291	5.26910776029487e-18	0.261215396925406	0.185	0.169	1.56686403646337e-12
chr3-38038761-38040283	5.27541983214034e-18	0.571343250113262	0.066	0.048	1.56874104464391e-12
chr18-72542940-72543989	5.41871119688538e-18	0.492912239658596	0.05	0.037	1.61135131119541e-12
chr6-90610164-90612245	5.43267226757554e-18	0.287550463804166	0.107	0.091	1.6155028868644e-12
chr9-75889753-75892985	5.44826773884442e-18	0.254197320690046	0.254	0.234	1.62014048096469e-12
chr17-19063086-19063916	5.56882178232257e-18	0.381717127413642	0.119	0.101	1.6559893957657e-12
chr19-1851744-1852237	5.69930704183609e-18	0.403957574444475	0.051	0.04	1.69479153641671e-12
chr3-32401221-32402140	5.71921080496768e-18	0.473303273521886	0.086	0.067	1.70071027865163e-12
chr4-8409390-8411560	5.71955037313153e-18	0.414697686588712	0.054	0.041	1.70081125535738e-12
chr5-95283685-95285708	5.97446832180951e-18	0.265134500407736	0.102	0.087	1.77661569591985e-12
chr15-100140463-100142017	5.97854314661106e-18	0.455510548235095	0.061	0.046	1.77782741842144e-12
chr11-123053874-123054943	6.02102766065888e-18	0.497143243778731	0.061	0.044	1.79046095339481e-12
chr4-4385979-4388225	6.40898319886815e-18	0.284128990106001	0.096	0.08	1.90582651588103e-12
chr17-74041389-74043367	7.37268803501794e-18	0.253807662744646	0.087	0.075	2.19240149559722e-12
chr10-76035430-76036835	7.60451267019365e-18	0.605220398270738	0.056	0.04	2.26133872371015e-12
chr22-38213952-38215153	7.71445651138097e-18	0.446504369431469	0.104	0.083	2.29403250387634e-12
chr1-3312378-3314239	7.96607815359797e-18	0.554610230830912	0.06	0.043	2.36885672837912e-12
chrX-18885497-18887040	8.05257685145053e-18	0.393182383024798	0.074	0.06	2.39457867316214e-12
chr6-39228897-39231064	8.20896062548213e-18	0.37243606853767	0.062	0.05	2.44108220327837e-12
chr2-228180052-228182264	8.2828927791126e-18	0.440441529543311	0.05	0.037	2.46306725993916e-12
chr9-128094089-128094705	8.47696372679006e-18	0.309370929720143	0.102	0.087	2.52077774950811e-12
chr3-6862245-6863029	8.55612183972489e-18	0.459080235805073	0.06	0.045	2.54431683923531e-12
chr14-61750730-61751621	8.74653191409787e-18	0.464796059460407	0.09	0.071	2.60093870223146e-12
chr14-23153783-23155702	8.88441936770488e-18	0.402632075134549	0.089	0.075	2.64194201853567e-12
chr2-160269313-160271115	9.01560346633328e-18	0.344348600425605	0.119	0.1	2.68095197157659e-12
chr17-2785936-2786787	9.03838441558874e-18	0.441623260132743	0.055	0.042	2.68772629689479e-12
chr13-32314630-32316318	9.16426382594144e-18	0.325636938360129	0.145	0.128	2.72515880539256e-12
chr2-177753374-177754412	9.2534578443881e-18	0.615022840976155	0.059	0.041	2.75168225227e-12
chr6-29552392-29554105	9.45840915562917e-18	0.417840144916764	0.063	0.048	2.81262821379114e-12
chr2-2845934-2847711	9.53385395917003e-18	0.370740693161615	0.072	0.058	2.83506308413047e-12
chr10-74113520-74114518	9.56898088156351e-18	0.433174160552409	0.051	0.038	2.84550870678878e-12
chr16-28180743-28183134	9.76775632780157e-18	0.462820153838596	0.058	0.045	2.9046181636857e-12
chr6-111605022-111606288	1.01170750073944e-17	0.455755875228038	0.087	0.07	3.00849436079885e-12
chr17-2053555-2054089	1.01324728584989e-17	0.382831202871591	0.078	0.064	3.01307318898611e-12
chr14-105092636-105094174	1.0211745228776e-17	0.288829840075672	0.092	0.078	3.03664625519067e-12
chr17-77280384-77281747	1.06197589815217e-17	0.391716253561951	0.094	0.076	3.15797648881716e-12
chr6-44002144-44003171	1.10640993214509e-17	0.560241685390219	0.063	0.044	3.2901090870212e-12
chr9-15306000-15307748	1.12043927120135e-17	0.292191355502318	0.156	0.136	3.33182785198602e-12
chr3-154120690-154122466	1.13297648829409e-17	0.355400079827795	0.112	0.09	3.36910952371037e-12
chr3-11509090-11510721	1.17931401047766e-17	0.493245285678705	0.054	0.039	3.5069024866772e-12
[truncated: 1,141 more rows]
