# Supplementary material for: Cell-type-specific effects of autism-associated 15q duplication syndrome in the human brain
Source: Am J Hum Genet. 2024 Jul 29;111(8):1544–58. doi: 10.1016/j.ajhg.2024.07.002 (PMC11339625; doi:10.1016/j.ajhg.2024.07.002)
Supplement: Data S1. Supplemental Excel and CSV files [file mmc2.zip › DEGs_allcells_1.xlsx]

## Sheet: CNV_vs_CON
Gene	p_val	avg_log2FC	pct.1	pct.2	p_val_adj
MIR181A1HG	0	-0.269453	0.476	0.594	0
AC079352.1	0	-0.308802	0.254	0.403	0
AC012494.1	0	-0.490353	0.125	0.317	0
TBC1D8	0	0.205014	0.317	0.162	0
HSPE1	0	0.201185	0.315	0.153	0
MOBP	0	-0.472786	0.212	0.384	0
PARP9	0	0.222634	0.207	0.079	0
MCF2L2	0	0.21076	0.564	0.376	0
BCL6	0	0.369442	0.44	0.198	0
UNC5C	0	-0.287216	0.639	0.718	0
SQSTM1	0	0.217978	0.422	0.247	0
HIST1H2AC	0	0.268094	0.336	0.184	0
HLA-A	0	0.206195	0.271	0.108	0
HSPA1A	0	0.306954	0.407	0.2	0
HSP90AB1	0	0.277944	0.63	0.44	0
NKAIN2	0	-0.320917	0.526	0.635	0
AC004949.1	0	0.206949	0.102	0.011	0
HSPB1	0	0.327698	0.261	0.065	0
CEBPD	0	0.224571	0.207	0.07	0
ST18	0	-0.397847	0.258	0.419	0
LINC01608	0	-0.368149	0.178	0.314	0
ENPP2	0	-0.322264	0.263	0.395	0
PTPRD	0	-0.235765	0.737	0.816	0
DNAJA1	0	0.217618	0.388	0.198	0
LPAR1	0	-0.328969	0.317	0.463	0
LINC01515	0	-0.209372	0.051	0.15	0
CTNNA3	0	-0.352869	0.53	0.63	0
PSAP	0	0.207693	0.624	0.467	0
CHORDC1	0	0.279545	0.496	0.294	0
AP001977.1	0	0.244696	0.192	0.063	0
PTGES3	0	0.251478	0.531	0.329	0
UBC	0	0.210868	0.4	0.224	0
HSPH1	0	0.37903	0.522	0.294	0
PCDH9	0	-0.203057	0.806	0.886	0
RNASE1	0	-0.238996	0.093	0.203	0
FOS	0	0.252035	0.187	0.035	0
HSP90AA1	0	0.309482	0.808	0.672	0
CYFIP1	0	0.27524	0.488	0.283	0
UBE3A	0	0.337205	0.798	0.569	0
GABRB3	0	0.351019	0.462	0.292	0
HERC2	0	0.375518	0.803	0.564	0
APBA2	0	0.261137	0.587	0.399	0
PLCG2	0	0.442154	0.446	0.165	0
TCF25	0	0.219282	0.547	0.364	0
CCDC144A	0	0.237738	0.631	0.447	0
STAT3	0	0.217324	0.461	0.284	0
PLP1	0	-0.412911	0.329	0.461	0
COL4A5	0	-0.377665	0.285	0.419	0
CLU	6.61857e-308	0.258763	0.539	0.372	2.1748e-303
GRM3	3.41919e-305	-0.272708	0.48	0.604	1.12351e-300
DAAM2	9.00967e-304	-0.258814	0.278	0.425	2.96049e-299
NCKAP5	1.21706e-301	-0.21314	0.654	0.75	3.99913e-297
SRGN	6.43532e-301	0.233442	0.136	0.049	2.11458e-296
FAM110B	1.82463e-300	0.212216	0.412	0.26	5.99557e-296
SYN3	8.43722e-297	0.234527	0.333	0.202	2.77239e-292
PHLPP1	8.73116e-294	-0.211936	0.705	0.748	2.86897e-289
FOLH1	2.61255e-287	-0.28602	0.183	0.305	8.58458e-283
CACNA1A	3.3375e-278	0.215973	0.503	0.342	1.09667e-273
MT-ND4	1.11591e-274	0.202669	0.46	0.314	3.66676e-270
UGT8	7.98996e-271	-0.290464	0.304	0.416	2.62542e-266
NEDD4L	2.03111e-266	0.201063	0.558	0.398	6.67402e-262
NAALADL2	2.47207e-266	-0.223094	0.546	0.643	8.12298e-262
SPOCK3	1.20574e-263	-0.270102	0.487	0.584	3.96195e-259
PPP1R14A	9.13954e-263	-0.217203	0.111	0.215	3.00316e-258
TMEFF2	1.62306e-260	-0.258289	0.509	0.58	5.33321e-256
SAT1	2.85354e-260	0.234434	0.503	0.353	9.37644e-256
AC090015.1	2.91268e-260	-0.253152	0.113	0.219	9.57076e-256
SMAP2	6.25119e-260	0.204696	0.461	0.314	2.05408e-255
TRIM2	1.51494e-255	-0.212795	0.678	0.716	4.97795e-251
KIF6	1.35966e-242	-0.23272	0.187	0.303	4.4677e-238
GPR37	1.31404e-240	-0.23107	0.166	0.272	4.31781e-236
SLCO1A2	1.46964e-240	-0.249353	0.2	0.319	4.82909e-236
HIF1A	4.72285e-240	0.217644	0.47	0.329	1.55188e-235
SLC39A11	1.32925e-239	-0.212849	0.475	0.571	4.36779e-235
KCNMA1	2.08491e-236	0.207852	0.696	0.545	6.8508e-232
LINC00639	9.39065e-236	-0.254685	0.263	0.382	3.08568e-231
TF	7.20303e-233	-0.293858	0.315	0.423	2.36684e-228
ST6GALNAC3	3.55609e-232	-0.248658	0.476	0.574	1.16849e-227
XIST	8.40902e-230	-0.326318	0.129	0.22	2.76312e-225
LINC00609	1.67305e-229	-0.327119	0.276	0.37	5.49748e-225
TMTC2	2.49752e-229	-0.22362	0.579	0.673	8.2066e-225
SLC24A2	9.92629e-228	-0.261197	0.522	0.604	3.26168e-223
MAN2A1	4.16173e-227	-0.248489	0.647	0.69	1.3675e-222
RNF220	3.1033e-225	-0.309664	0.37	0.478	1.01971e-220
ITGA2	5.99096e-219	-0.236248	0.112	0.204	1.96857e-214
FRMD4B	2.31443e-216	-0.240361	0.453	0.551	7.60497e-212
NT5DC1	2.82203e-216	-0.242262	0.358	0.452	9.27292e-212
MOG	2.01377e-215	-0.209348	0.19	0.304	6.61704e-211
PLEKHH1	4.10704e-214	-0.257982	0.347	0.443	1.34953e-209
FGFR2	4.25901e-212	-0.221526	0.367	0.47	1.39947e-207
PTGDS	5.23216e-212	-0.22788	0.45	0.551	1.71924e-207
LRP2	3.95306e-208	-0.20087	0.093	0.183	1.29894e-203
ABCA8	2.48397e-207	-0.224391	0.206	0.319	8.16208e-203
PDE1C	2.94685e-207	-0.248006	0.502	0.565	9.68304e-203
TTLL7	2.25995e-202	-0.233896	0.567	0.631	7.42598e-198
LINC01630	1.38905e-198	-0.231157	0.163	0.259	4.56429e-194
DPYD	4.51601e-194	-0.252847	0.463	0.534	1.48391e-189
DOCK5	6.7784e-194	-0.232187	0.338	0.459	2.22731e-189
TRIM59	1.92455e-192	-0.203181	0.163	0.26	6.32387e-188
HS3ST5	6.42104e-189	-0.229139	0.347	0.442	2.10989e-184
CNDP1	2.02066e-188	-0.219738	0.188	0.287	6.6397e-184
KCNH8	1.99093e-187	-0.240082	0.379	0.472	6.54201e-183
PEX5L	2.3561e-187	-0.217008	0.56	0.621	7.74189e-183
LANCL1	7.0847e-187	-0.238737	0.456	0.512	2.32796e-182
APOE	4.61152e-186	0.234645	0.356	0.252	1.5153e-181
LMCD1-AS1	2.68456e-185	-0.218847	0.461	0.531	8.8212e-181
EDIL3	2.54723e-184	-0.215917	0.565	0.614	8.36995e-180
TMEM144	1.89312e-181	-0.260665	0.337	0.445	6.22059e-177
PLCL1	2.93928e-180	-0.22165	0.555	0.626	9.65817e-176
SYNJ2	2.68983e-177	-0.233946	0.245	0.332	8.83851e-173
AC008571.2	3.37159e-177	-0.243429	0.125	0.214	1.10787e-172
SH3GL3	1.44653e-176	-0.226628	0.496	0.545	4.75314e-172
ANLN	6.7368e-168	-0.208281	0.213	0.31	2.21365e-163
GLDN	7.42967e-166	-0.224093	0.233	0.32	2.44132e-161
ZNF98	5.77193e-165	-0.275827	0.131	0.211	1.8966e-160
CNTNAP4	8.89901e-165	-0.235103	0.362	0.447	2.92413e-160
SLC12A2	1.10998e-159	-0.217206	0.435	0.492	3.6473e-155
AC009063.2	2.39344e-157	-0.208413	0.161	0.242	7.86459e-153
SLC44A1	1.60241e-155	-0.201904	0.666	0.703	5.26536e-151
LINC00320	1.8157e-152	-0.205869	0.24	0.327	5.96622e-148
PDE1A	1.03448e-151	-0.22513	0.35	0.431	3.3992e-147
MBP	1.51345e-139	-0.244499	0.579	0.585	4.97304e-135
AL033523.1	4.13805e-121	-0.210952	0.206	0.284	1.35972e-116
MEG3	2.11144e-120	0.206534	0.394	0.313	6.93798e-116
HHIP	6.39021e-116	-0.206809	0.276	0.345	2.09976e-111
HPSE2	2.61213e-83	-0.239982	0.141	0.194	8.5832e-79

## Sheet: ASD_vs_CON
Gene	p_val	avg_log2FC	pct.1	pct.2	p_val_adj
LINC00486	0	0.286203	0.524	0.293	0
LINC00342	0	0.221341	0.617	0.424	0
MTRNR2L12	0	0.209519	0.17	0.015	0
BOD1L1	0	0.213429	0.64	0.425	0
CLU	0	0.241198	0.597	0.372	0
LINC01515	0	-0.245709	0.021	0.15	0
GAPDH	0	0.219115	0.565	0.365	0
DDX24	0	0.219673	0.512	0.305	0
SCG3	0	0.220625	0.477	0.288	0
SRRM2	0	0.232982	0.74	0.508	0
KNOP1	0	0.232897	0.422	0.233	0
CCDC144A	0	0.373893	0.712	0.447	0
ELAVL3	0	0.210871	0.504	0.32	0
CST3	0	0.27399	0.459	0.262	0
MT-ND1	0	0.215916	0.386	0.189	0
MT-CO1	0	0.29792	0.717	0.473	0
MT-CO2	0	0.214393	0.579	0.376	0
MT-ATP6	0	0.238742	0.535	0.308	0
MT-CO3	0	0.259437	0.631	0.401	0
MT-ND4	0	0.234808	0.525	0.314	0
MT-CYB	0	0.240331	0.51	0.292	0
AL033523.1	1.01973e-307	-0.322247	0.153	0.284	3.35072e-303
SPARCL1	2.87123e-303	0.224327	0.66	0.455	9.43456e-299
NEAT1	1.81674e-290	-0.206598	0.686	0.721	5.96964e-286
CACNA1A	1.66853e-273	0.221203	0.497	0.342	5.48261e-269
AC009063.2	2.42966e-200	-0.244797	0.15	0.242	7.98362e-196
MAN2A1	8.61966e-138	-0.202598	0.685	0.69	2.83233e-133
AC008571.2	5.88047e-126	-0.231013	0.14	0.214	1.93226e-121
DPYD	3.72703e-124	-0.206891	0.491	0.534	1.22466e-119
LINC00320	1.91361e-117	-0.206323	0.26	0.327	6.28794e-113
ST18	2.28461e-117	-0.236096	0.325	0.419	7.50702e-113
CTNNA3	7.65909e-108	-0.206038	0.59	0.63	2.5167e-103
COL4A5	4.06763e-102	-0.211078	0.373	0.419	1.33658e-97
TMEM144	1.93432e-90	-0.207696	0.404	0.445	6.35599e-86

## Sheet: CNV_vs_ASD
Gene	p_val	avg_log2FC	pct.1	pct.2	p_val_adj
AC079352.1	0	-0.315193	0.254	0.427	0
AC012494.1	0	-0.385418	0.125	0.278	0
BCL6	0	0.369901	0.44	0.235	0
FKBP5	0	0.310689	0.274	0.134	0
AC004949.1	0	0.207508	0.102	0.013	0
HSPB1	0	0.270775	0.261	0.099	0
CEBPD	0	0.272691	0.207	0.061	0
CHORDC1	0	0.299759	0.496	0.354	0
AP001977.1	0	0.248537	0.192	0.074	0
HSPH1	0	0.344061	0.522	0.39	0
UBE3A	0	0.312727	0.798	0.661	0
HERC2	0	0.233175	0.803	0.731	0
PLCG2	0	0.304143	0.446	0.307	0
DPH6	3.6853e-296	-0.226688	0.35	0.517	1.21095e-291
ZBTB16	1.56463e-294	0.243222	0.583	0.456	5.14122e-290
NEAT1	1.86062e-289	0.278758	0.683	0.686	6.11382e-285
ZFYVE16	1.96839e-284	-0.215449	0.679	0.776	6.46792e-280
FNBP1	1.20966e-268	-0.206109	0.652	0.748	3.97482e-264
LINC00342	1.56998e-263	-0.211332	0.471	0.617	5.15878e-259
LDB3	6.37345e-263	-0.210731	0.115	0.233	2.09425e-258
NAALADL2	5.84654e-262	-0.216107	0.546	0.708	1.92112e-257
HSPA1A	5.29881e-261	0.269797	0.407	0.274	1.74114e-256
HIST1H2AC	9.2609e-259	0.286291	0.336	0.215	3.04304e-254
SLC4A8	5.67749e-251	-0.202223	0.33	0.474	1.86556e-246
SPRY4-AS1	2.11669e-249	-0.201358	0.241	0.377	6.95524e-245
DAAM2	4.10562e-234	-0.243241	0.278	0.417	1.34907e-229
PREX2	5.31824e-230	-0.253463	0.458	0.572	1.74752e-225
PLP1	5.01205e-223	-0.261764	0.329	0.477	1.64691e-218
HPSE2	9.62513e-215	-0.363243	0.141	0.242	3.16272e-210
LMCD1-AS1	1.52313e-208	-0.226223	0.461	0.578	5.00486e-204
LPAR1	1.05818e-199	-0.251146	0.317	0.432	3.47707e-195
PTGES3	7.72649e-198	0.204418	0.531	0.443	2.53885e-193
GABRB3	8.99396e-186	0.263788	0.462	0.37	2.95532e-181
FGFR2	1.81408e-180	-0.205112	0.367	0.483	5.96089e-176
SRGN	6.59779e-171	0.226661	0.136	0.061	2.16797e-166
GRM3	5.08281e-164	-0.208294	0.48	0.588	1.67016e-159
MOBP	7.30276e-163	-0.275526	0.212	0.31	2.39961e-158
AC098829.1	7.20403e-156	0.227357	0.397	0.311	2.36717e-151
ZNF98	3.93426e-148	-0.266637	0.131	0.214	1.29276e-143
LINC01608	5.31058e-148	-0.253894	0.178	0.267	1.745e-143
RNF220	5.32773e-148	-0.252566	0.37	0.468	1.75064e-143
AC008691.1	2.1374e-147	-0.204594	0.094	0.174	7.0233e-143
GRID2	1.62705e-145	0.221961	0.565	0.444	5.34632e-141
SYNDIG1	5.01811e-144	-0.208523	0.438	0.536	1.6489e-139
PLEKHH1	7.71006e-143	-0.212349	0.347	0.443	2.53345e-138
POLR2F	5.70465e-142	-0.223683	0.338	0.429	1.87449e-137
FTL	2.03928e-117	0.206023	0.567	0.515	6.70087e-113
MMD2	1.13609e-115	-0.207046	0.25	0.326	3.73309e-111
CNP	3.15094e-112	-0.203177	0.293	0.372	1.03537e-107
ACSL1	9.60076e-112	0.228669	0.28	0.21	3.15471e-107
HIF1A	2.96859e-96	0.207874	0.47	0.41	9.75448e-92
SPP1	7.05639e-47	0.251337	0.291	0.258	2.31866e-42
