# Supplementary material for: Cell-type-specific effects of autism-associated 15q duplication syndrome in the human brain
Source: Am J Hum Genet. 2024 Jul 29;111(8):1544–58. doi: 10.1016/j.ajhg.2024.07.002 (PMC11339625; doi:10.1016/j.ajhg.2024.07.002)
Supplement: Data S1. Supplemental Excel and CSV files [file mmc2.zip › DEGs_ASD_vs_CON_combined_4.xlsx]

## Sheet: Microglia_ASD_vs_CON
Gene	p_val	avg_log2FC	pct.1	pct.2	p_val_adj
GAPDH	6.38835e-153	0.467426	0.508	0.226	2.09915e-148
MTRNR2L12	4.3632e-113	0.261333	0.165	0.015	1.4337e-108
IFI44L	1.54824e-110	0.508165	0.413	0.188	5.08737e-106
PLP1	1.13893e-109	0.358876	0.467	0.207	3.7424e-105
MT-ATP6	2.87029e-104	0.369255	0.464	0.217	9.43149e-100
CKB	6.13261e-96	0.335545	0.351	0.148	2.01511e-91
MT-CO1	9.23086e-96	0.364561	0.63	0.389	3.03317e-91
SMIM35	6.18655e-95	0.359909	0.353	0.138	2.03284e-90
MARCKS	1.28357e-92	0.331651	0.675	0.486	4.21767e-88
KCNIP1	4.39053e-87	-0.421576	0.199	0.411	1.44269e-82
MT3	4.87322e-86	0.256548	0.239	0.071	1.60129e-81
TUBB2A	3.73492e-85	0.272797	0.241	0.074	1.22726e-80
SPARCL1	4.57602e-84	0.348034	0.495	0.28	1.50363e-79
MX1	4.92225e-84	0.367615	0.318	0.133	1.6174e-79
STMN1	4.30564e-82	0.306775	0.292	0.113	1.41479e-77
SHROOM3	8.90982e-82	-0.335749	0.017	0.152	2.92768e-77
CCK	1.30342e-81	0.29355	0.25	0.084	4.28291e-77
AC004551.1	8.31501e-81	0.2563	0.187	0.044	2.73223e-76
NDUFA4	1.02183e-80	0.298821	0.283	0.107	3.35764e-76
PTMA	1.11597e-80	0.330636	0.53	0.323	3.66697e-76
NRGN	1.48463e-79	0.288941	0.275	0.101	4.87834e-75
IFIT2	1.68998e-77	0.258415	0.153	0.028	5.55311e-73
PEBP1	3.10759e-77	0.293202	0.329	0.146	1.02112e-72
AC011586.2	3.2067e-74	-0.491816	0.205	0.445	1.05369e-69
HERC5	8.14928e-74	0.280554	0.218	0.069	2.67777e-69
LINC00486	4.03038e-73	0.295586	0.427	0.227	1.32434e-68
MT-CYB	1.56288e-72	0.301706	0.422	0.216	5.13547e-68
TUBA1A	1.78682e-71	0.271589	0.327	0.148	5.87132e-67
EIF2AK2	4.02374e-71	0.332608	0.486	0.29	1.32216e-66
MT-ND4	1.37904e-70	0.293064	0.399	0.202	4.5314e-66
CLU	3.85641e-70	0.34159	0.422	0.25	1.26718e-65
CALM1	2.04596e-69	0.317326	0.529	0.328	6.72282e-65
MT-CO3	4.06359e-69	0.307848	0.534	0.328	1.33525e-64
SNAP25	1.99257e-68	0.272745	0.329	0.153	6.54739e-64
DTNA	2.27164e-66	-0.325494	0.425	0.595	7.46438e-62
CST3	5.71861e-66	0.31192	0.52	0.347	1.87908e-61
NPAS3	6.01932e-66	-0.38284	0.244	0.429	1.97789e-61
MT-CO2	2.00535e-64	0.280869	0.442	0.245	6.58937e-60
MX2	1.52098e-61	0.296567	0.255	0.107	4.99779e-57
LINC01268	2.41148e-61	0.28589	0.661	0.482	7.92389e-57
SAMD9L	2.62819e-59	0.310838	0.399	0.228	8.63597e-55
AC046195.1	1.18774e-57	0.286123	0.366	0.194	3.90281e-53
PTGDS	2.2172e-57	0.251107	0.346	0.183	7.28551e-53
FKBP5	2.16865e-55	-0.429024	0.161	0.308	7.12598e-51
CCDC144A	1.14011e-52	0.26439	0.537	0.36	3.7463e-48
FAM118A	1.31857e-52	0.263915	0.366	0.204	4.3327e-48
PARP14	1.75514e-51	0.253381	0.697	0.54	5.7672e-47
LINC02642	5.27637e-50	0.262279	0.61	0.426	1.73376e-45
RNF150	1.20895e-49	0.267981	0.427	0.25	3.97248e-45
ESRRG	2.10125e-46	0.260679	0.292	0.146	6.90451e-42
LINC01684	1.11292e-40	-0.253591	0.13	0.255	3.65695e-36
RPS27	3.43729e-40	0.256483	0.335	0.198	1.12946e-35
EPSTI1	3.18203e-39	0.259412	0.536	0.407	1.04558e-34
SPATA6	5.1214e-35	-0.260857	0.295	0.411	1.68284e-30

## Sheet: Neu L4_ASD_vs_CON
Gene	p_val	avg_log2FC	pct.1	pct.2	p_val_adj
IL1RAPL1	1.93898e-112	-0.30652	0.929	0.957	6.3713e-108
MT-ND1	1.71464e-103	0.451454	0.743	0.291	5.63414e-99
MT-ND2	3.45015e-99	0.425918	0.716	0.279	1.13368e-94
SNCB	3.78024e-95	0.332416	0.558	0.17	1.24215e-90
LINC00342	3.67257e-92	0.459259	0.787	0.361	1.20677e-87
MT-CO2	6.10074e-89	0.464785	0.856	0.455	2.00464e-84
FAM81A	5.38216e-88	0.342129	0.578	0.195	1.76852e-83
NPIPB5	9.36152e-88	0.319639	0.541	0.168	3.0761e-83
ATP1A3	7.42137e-86	0.253779	0.526	0.152	2.43859e-81
MT-ND4	1.37671e-85	0.445314	0.806	0.392	4.52372e-81
PPIP5K1	1.53914e-84	0.297318	0.511	0.151	5.05746e-80
ELAVL3	1.68832e-84	0.362913	0.719	0.304	5.54766e-80
CELF5	2.71802e-84	0.378083	0.778	0.359	8.93115e-80
UNC13A	2.91623e-84	0.327113	0.662	0.25	9.58245e-80
MT-CO3	7.55221e-84	0.486586	0.9	0.579	2.48158e-79
MT-ND3	8.3915e-84	0.328124	0.582	0.193	2.75736e-79
AC092683.1	1.90508e-83	0.30238	0.464	0.126	6.2599e-79
ANKRD36B	2.35133e-83	0.339752	0.716	0.301	7.72622e-79
KIF3C	7.46277e-83	0.295918	0.65	0.24	2.45219e-78
SYT7	1.13333e-82	0.308389	0.616	0.225	3.72401e-78
SLC8A2	7.12289e-82	0.283092	0.48	0.136	2.34051e-77
ERBB4	2.71185e-81	-0.829013	0.206	0.494	8.91086e-77
CCDC3	4.70758e-79	0.419127	0.805	0.419	1.54686e-74
RAB11FIP3	7.43734e-79	0.303155	0.59	0.212	2.44383e-74
GCC2	1.1602e-78	0.392568	0.866	0.47	3.8123e-74
CERS4	1.74301e-77	0.306979	0.558	0.193	5.72735e-73
CTNNA3	6.55418e-77	-0.495749	0.606	0.762	2.15364e-72
PRKAR1B	3.66885e-76	0.305553	0.716	0.306	1.20555e-71
SYN1	9.04552e-76	0.256444	0.538	0.182	2.97227e-71
RBFOX3	5.53785e-75	0.422319	0.871	0.481	1.81968e-70
DIXDC1	2.07908e-74	0.27571	0.605	0.227	6.83165e-70
ZFYVE28	8.8066e-74	0.358319	0.758	0.358	2.89376e-69
ZFR2	5.42858e-73	0.276193	0.556	0.197	1.78378e-68
SGSM1	5.0364e-72	0.319574	0.718	0.323	1.65491e-67
GPI	1.32041e-71	0.251525	0.61	0.232	4.33874e-67
MT-ATP6	1.60699e-71	0.423266	0.764	0.406	5.28042e-67
PLP1	1.71073e-71	-0.671339	0.065	0.329	5.6213e-67
SRRM3	2.52285e-71	0.327594	0.696	0.323	8.28984e-67
CACNA1B	9.90369e-71	0.402032	0.951	0.617	3.25425e-66
NUDT4	1.59313e-70	0.293588	0.632	0.267	5.23485e-66
CELF4	2.28859e-70	0.391351	0.937	0.625	7.52006e-66
MMP17	3.08363e-70	0.300763	0.55	0.205	1.01325e-65
EPB41L1	3.62225e-70	0.26791	0.577	0.216	1.19024e-65
MT-ND5	3.95687e-70	0.305472	0.666	0.271	1.30019e-65
FAM66D	2.59709e-69	0.301366	0.527	0.198	8.53376e-65
ZNF721	3.32621e-69	0.351121	0.842	0.447	1.09296e-64
FAM222B	4.51406e-69	0.286715	0.587	0.227	1.48327e-64
SLC2A3	4.59222e-69	0.262138	0.394	0.11	1.50896e-64
MT-CYB	6.07828e-69	0.394189	0.767	0.392	1.99726e-64
AGBL4	1.50997e-68	0.263142	0.991	0.844	4.9616e-64
PPIG	2.52824e-68	0.292462	0.733	0.329	8.30756e-64
FBXL20	1.40992e-67	0.322467	0.77	0.379	4.63285e-63
RAD9A	5.24231e-67	0.269893	0.548	0.207	1.72257e-62
ANKRD24	5.35815e-67	0.297495	0.455	0.152	1.76063e-62
RTF1	1.34432e-66	0.254709	0.63	0.255	4.4173e-62
IQSEC1	1.60635e-66	0.349899	0.823	0.435	5.27832e-62
CACNG8	1.73155e-66	0.258861	0.555	0.206	5.68969e-62
BOD1L1	2.85467e-66	0.30951	0.699	0.315	9.38017e-62
SRCIN1	3.39572e-66	0.28158	0.662	0.287	1.1158e-61
GATAD2B	6.9132e-66	0.312113	0.783	0.381	2.27161e-61
TAF1D	9.30568e-66	0.322997	0.705	0.335	3.05775e-61
ZER1	1.34784e-65	0.26237	0.537	0.201	4.42886e-61
CCDC144A	1.7144e-65	0.401295	0.797	0.434	5.63335e-61
GRIK1	3.68239e-65	-0.609014	0.026	0.253	1.21e-60
MPHOSPH8	3.96225e-65	0.321818	0.76	0.371	1.30196e-60
PARM1	5.86432e-65	0.316598	0.62	0.275	1.92696e-60
ZNF780B	7.18124e-65	0.311696	0.682	0.302	2.35968e-60
DLGAP4	8.66075e-65	0.32771	0.74	0.363	2.84584e-60
PLK2	1.62755e-64	0.282962	0.571	0.237	5.34798e-60
ANKRD26	2.90203e-64	0.346035	0.854	0.464	9.53579e-60
NEK11	2.9167e-64	0.311949	0.67	0.313	9.58398e-60
ATP6V1B2	7.59292e-64	0.257556	0.566	0.23	2.49496e-59
PATJ	9.11247e-64	0.3231	0.709	0.342	2.99427e-59
PPP1R13B	9.94468e-64	0.303077	0.694	0.322	3.26772e-59
RAB10	1.55752e-63	0.27272	0.678	0.306	5.11786e-59
SHANK2	2.6882e-63	0.358568	0.864	0.498	8.83316e-59
CHD5	3.802e-63	0.304303	0.772	0.383	1.2493e-58
CFAP221	8.1692e-63	0.27099	0.582	0.241	2.68432e-58
ABLIM2	8.33994e-63	0.3163	0.715	0.336	2.74042e-58
NPAS3	1.72773e-62	-0.433847	0.663	0.761	5.67714e-58
RGS4	2.24841e-62	0.342013	0.593	0.278	7.38806e-58
CXXC5	7.84775e-62	0.250494	0.569	0.233	2.57869e-57
BDP1	2.06221e-61	0.352388	0.9	0.53	6.77623e-57
STXBP1	3.29878e-61	0.346952	0.889	0.576	1.08395e-56
KIAA1324	4.68492e-61	0.263686	0.586	0.244	1.53942e-56
GNB1	5.5528e-60	0.293109	0.806	0.42	1.82459e-55
DNM1	8.59983e-60	0.329765	0.822	0.474	2.82582e-55
HPCA	9.16852e-60	0.260923	0.514	0.203	3.01268e-55
SPTBN4	9.61167e-60	0.317445	0.794	0.435	3.1583e-55
DNAH14	9.75782e-60	0.313563	0.582	0.259	3.20632e-55
CENPC	1.09318e-59	0.295711	0.717	0.349	3.59207e-55
TAGLN3	1.09534e-59	0.272421	0.59	0.258	3.59917e-55
SMG6	1.45868e-59	0.253519	0.632	0.272	4.79307e-55
NFIX	1.62221e-59	0.259103	0.644	0.29	5.33041e-55
MT-CO1	2.28715e-59	0.376065	0.938	0.687	7.51534e-55
DDX24	2.60504e-59	0.266168	0.657	0.301	8.55989e-55
KDM2A	3.10361e-59	0.268669	0.671	0.307	1.01981e-54
YWHAE	3.85096e-59	0.255981	0.718	0.342	1.26539e-54
CASC4	3.85212e-59	0.316924	0.858	0.474	1.26577e-54
TECPR2	4.85165e-59	0.257124	0.659	0.298	1.5942e-54
ABR	7.8521e-59	0.2595	0.701	0.326	2.58012e-54
SRRM2	1.00476e-58	0.267746	0.711	0.328	3.30153e-54
TPST1	1.1957e-58	0.271882	0.686	0.316	3.92894e-54
WDR19	2.18733e-58	0.254803	0.588	0.252	7.18735e-54
AC108519.1	3.75934e-58	0.283816	0.623	0.28	1.23528e-53
KIF1A	8.59307e-58	0.25028	0.623	0.278	2.8236e-53
SYT17	9.8263e-58	0.276762	0.553	0.238	3.22882e-53
TTC7B	1.07084e-57	0.313811	0.783	0.429	3.51867e-53
AKAP9	1.46122e-57	0.33956	0.894	0.529	4.80142e-53
INVS	2.44866e-57	0.287912	0.717	0.364	8.04604e-53
MGAT5B	3.23292e-57	0.253496	0.594	0.248	1.0623e-52
GRIN1	5.46283e-57	0.283006	0.599	0.279	1.79503e-52
VPS53	6.80293e-57	0.294996	0.794	0.417	2.23537e-52
ZNF131	2.31227e-56	0.253074	0.668	0.309	7.59789e-52
WNK2	2.56655e-56	0.291809	0.733	0.373	8.43344e-52
FAM193A	2.7802e-56	0.254861	0.639	0.29	9.13546e-52
HS3ST2	3.21918e-56	0.344743	0.752	0.423	1.05779e-51
ADCY9	4.24324e-56	0.265465	0.618	0.277	1.39429e-51
MCHR2	5.30859e-56	0.330861	0.607	0.29	1.74435e-51
CCAR1	5.50506e-56	0.252555	0.648	0.298	1.80891e-51
RAP1GAP2	5.69231e-56	0.289002	0.739	0.389	1.87044e-51
GRIK4	7.98497e-56	0.265924	0.599	0.268	2.62378e-51
AC246817.1	1.30749e-55	0.299491	0.434	0.161	4.29629e-51
AHI1	1.32822e-55	0.345356	0.918	0.616	4.36441e-51
BMERB1	3.53605e-55	0.26763	0.758	0.387	1.16191e-50
PCDH9-AS2	5.78929e-55	-0.451824	0.458	0.63	1.9023e-50
NUCKS1	8.4692e-55	0.288347	0.726	0.399	2.7829e-50
KANTR	1.30865e-54	0.257273	0.67	0.313	4.3001e-50
ANKRD36C	1.35575e-54	0.348935	0.932	0.633	4.45485e-50
ATCAY	1.53126e-54	0.252764	0.685	0.328	5.03157e-50
CAMK2B	1.73381e-54	0.280622	0.752	0.407	5.69714e-50
CDR2	2.85751e-54	0.257039	0.538	0.23	9.38948e-50
CACNA1A	3.88979e-54	0.338965	0.939	0.664	1.27815e-49
KCNQ2	5.06872e-54	0.253216	0.662	0.31	1.66553e-49
GOLGB1	5.8311e-54	0.287368	0.784	0.41	1.91604e-49
COL26A1	8.19904e-54	0.309822	0.645	0.321	2.69412e-49
TTC39C	1.81776e-53	0.278446	0.71	0.355	5.97299e-49
CATSPER2	1.84219e-53	0.25334	0.641	0.305	6.05325e-49
PPP6R2	2.4975e-53	0.266599	0.729	0.368	8.20654e-49
ST18	4.69751e-53	-0.532006	0.03	0.227	1.54355e-48
MCF2L2	5.02445e-53	0.305189	0.786	0.446	1.65098e-48
UBE2R2	6.24938e-53	0.25702	0.71	0.348	2.05349e-48
SSBP3	7.25397e-53	0.287955	0.765	0.424	2.38358e-48
NXPH1	7.70482e-53	-0.529344	0.029	0.225	2.53173e-48
GSE1	9.10708e-53	0.264397	0.519	0.219	2.99249e-48
SPATS2	1.49094e-52	0.283025	0.765	0.408	4.89909e-48
NSD1	1.61437e-52	0.282166	0.813	0.45	5.30467e-48
RLF	2.03954e-52	0.25127	0.672	0.325	6.70172e-48
CCDC57	1.00447e-51	0.2593	0.642	0.313	3.30058e-47
SMG1	1.3619e-51	0.273507	0.768	0.403	4.47508e-47
QKI	3.15643e-51	-0.626919	0.417	0.576	1.03717e-46
AC245060.5	4.29068e-51	0.313119	0.468	0.194	1.40987e-46
NEXMIF	8.54052e-51	0.295724	0.771	0.421	2.80633e-46
DNAH6	9.60812e-51	0.308403	0.742	0.39	3.15713e-46
RABEP1	9.99588e-51	0.271463	0.786	0.432	3.28454e-46
RPRD2	1.62412e-50	0.266314	0.766	0.414	5.33668e-46
GALNT17	2.28371e-50	0.347964	0.918	0.636	7.50406e-46
STOX2	3.49022e-50	0.302849	0.777	0.45	1.14685e-45
YWHAG	3.54292e-50	0.276388	0.76	0.416	1.16417e-45
ANKRD11	4.9795e-50	0.296625	0.853	0.491	1.63622e-45
FAM189A1	1.43374e-49	0.327608	0.84	0.521	4.71113e-45
TRAF3	1.57306e-49	0.250393	0.671	0.33	5.16892e-45
AL033539.2	1.75208e-49	0.255892	0.514	0.222	5.75715e-45
KSR2	4.8601e-49	0.322954	0.874	0.534	1.59698e-44
MICU2	4.87836e-49	0.254548	0.693	0.372	1.60298e-44
LRMP	6.88583e-49	0.257371	0.612	0.302	2.26262e-44
DENND5B	9.25364e-49	0.2958	0.833	0.491	3.04065e-44
PI4KA	1.61382e-48	0.295028	0.849	0.515	5.30284e-44
LHFPL3	2.35846e-48	-0.568447	0.074	0.277	7.74966e-44
ATP8B1	3.06363e-48	0.268092	0.638	0.326	1.00668e-43
SATB1	7.99811e-48	0.256446	0.698	0.37	2.6281e-43
KMT2A	1.12056e-47	0.274406	0.836	0.474	3.68205e-43
NKTR	1.23118e-47	0.286179	0.825	0.471	4.04553e-43
CELF1	1.6562e-47	0.278027	0.8	0.45	5.44211e-43
CPLANE1	3.95028e-47	0.293269	0.837	0.485	1.29802e-42
RUNDC3B	4.04689e-47	0.280831	0.777	0.446	1.32977e-42
TMEM14B	5.25503e-47	0.257134	0.767	0.411	1.72675e-42
ZFYVE9	5.31583e-47	0.263021	0.787	0.444	1.74673e-42
MICAL3	5.99489e-47	0.308699	0.873	0.546	1.96986e-42
RAB6A	1.05944e-46	0.258998	0.793	0.445	3.48123e-42
CEP290	1.82238e-46	0.262579	0.755	0.407	5.98815e-42
CLSTN1	3.17925e-46	0.279186	0.821	0.499	1.04467e-41
CALN1	7.20154e-46	0.285217	0.575	0.282	2.36636e-41
BPTF	9.39552e-46	0.273795	0.841	0.495	3.08727e-41
BASP1-AS1	1.09567e-45	0.295933	0.818	0.492	3.60027e-41
SYNDIG1	1.12069e-45	0.305953	0.862	0.527	3.68246e-41
PLCXD3	2.63928e-45	0.281427	0.591	0.303	8.67241e-41
SGCZ	4.11239e-45	-0.441319	0.502	0.634	1.35129e-40
LMO4	1.72014e-44	0.299939	0.795	0.542	5.65222e-40
SETD2	2.39702e-44	0.260781	0.826	0.459	7.87638e-40
HECTD4	3.08098e-44	0.285638	0.863	0.536	1.01238e-39
HERC2	5.00305e-44	0.263996	0.829	0.483	1.64395e-39
AC008415.1	6.47427e-44	0.378538	0.619	0.335	2.12738e-39
PRRC2C	6.99065e-44	0.254843	0.813	0.46	2.29706e-39
ATP9A	7.00819e-44	0.255388	0.802	0.463	2.30282e-39
SLIT1	7.63883e-44	0.311635	0.905	0.585	2.51004e-39
TCERG1L	1.27595e-43	0.265551	0.544	0.261	4.19265e-39
GAS7	1.43472e-43	0.260682	0.801	0.478	4.71436e-39
IDS	3.27968e-43	0.29361	0.725	0.467	1.07767e-38
MSC-AS1	4.77624e-43	0.317654	0.52	0.259	1.56943e-38
RNPC3	5.97369e-43	0.251987	0.747	0.419	1.96289e-38
OSBP2	7.29655e-43	0.277813	0.842	0.495	2.39757e-38
C20orf194	1.15488e-42	0.27004	0.846	0.508	3.7948e-38
SNAP91	1.19259e-42	0.306153	0.911	0.629	3.91873e-38
LINC00632	1.9458e-42	0.305855	0.927	0.649	6.3937e-38
ZMYND8	2.14698e-42	0.283485	0.837	0.512	7.05476e-38
HERC1	6.89644e-42	0.298284	0.968	0.71	2.2661e-37
SCAI	7.41265e-42	0.309637	0.907	0.586	2.43572e-37
CTNND1	8.02e-42	0.255214	0.69	0.381	2.63529e-37
BMPR2	2.31053e-41	0.279496	0.879	0.572	7.59216e-37
GOLGA4	4.1869e-41	0.283479	0.878	0.539	1.37577e-36
SLC1A3	6.6323e-41	-0.434847	0.042	0.218	2.17931e-36
CCDC171	1.43487e-40	0.250789	0.724	0.399	4.71483e-36
DGCR9	1.80927e-40	0.269021	0.774	0.443	5.94507e-36
CAMK1D	2.12218e-40	0.295833	0.952	0.706	6.97328e-36
ARID4B	2.53023e-40	0.258623	0.844	0.503	8.3141e-36
CEP112	3.87013e-40	0.262102	0.7	0.396	1.27169e-35
ACTB	8.95138e-40	0.288518	0.622	0.355	2.94133e-35
FAM171A1	1.18008e-39	0.250387	0.776	0.462	3.87762e-35
KCNQ1OT1	5.99492e-39	0.268656	0.657	0.368	1.96987e-34
YWHAH	6.48064e-39	0.26515	0.642	0.376	2.12947e-34
SCLT1	1.0645e-38	0.26563	0.824	0.493	3.49784e-34
ZNF483	1.20893e-38	0.263243	0.777	0.49	3.97242e-34
LRRK1	1.36183e-38	0.257497	0.646	0.358	4.47483e-34
YWHAB	3.35006e-38	0.255438	0.682	0.406	1.1008e-33
PREPL	3.71602e-38	0.260485	0.796	0.52	1.22105e-33
CCDC88A	4.53813e-38	0.296603	0.959	0.696	1.49118e-33
TSHZ2	7.38267e-38	0.294259	0.834	0.629	2.42587e-33
ABCA5	1.18454e-37	0.254526	0.807	0.504	3.89229e-33
TNRC6C	1.23448e-37	0.261934	0.837	0.534	4.05639e-33
PCDH15	1.6341e-37	-0.511552	0.166	0.344	5.36949e-33
PEBP1	3.78978e-37	0.283106	0.647	0.397	1.24528e-32
SYN3	2.85332e-36	0.264038	0.636	0.368	9.37571e-32
CCPG1	3.62029e-36	0.272229	0.887	0.551	1.18959e-31
AL117329.1	4.5553e-36	0.348591	0.673	0.418	1.49683e-31
FBXL7	9.93137e-36	-0.377156	0.034	0.182	3.26335e-31
MAPT	3.35747e-35	0.264475	0.874	0.58	1.10323e-30
SYN2	3.56421e-35	0.260912	0.947	0.738	1.17117e-30
GPATCH8	4.03518e-35	0.273226	0.892	0.599	1.32592e-30
PPP2R2C	2.96953e-34	0.265666	0.87	0.545	9.75758e-30
VSNL1	4.89657e-34	0.261166	0.834	0.608	1.60896e-29
SLC22A10	5.15878e-34	0.319272	0.802	0.54	1.69512e-29
MRTFB	8.77008e-34	0.278655	0.911	0.661	2.88176e-29
PTPRT	2.48241e-33	0.289129	0.914	0.672	8.15694e-29
FSTL4	3.10941e-33	0.266561	0.925	0.694	1.02172e-28
DOCK10	3.90356e-33	-0.433864	0.114	0.276	1.28267e-28
CDK14	5.02935e-33	0.278817	0.922	0.671	1.65259e-28
AC109466.1	8.64174e-33	0.333323	0.731	0.481	2.83959e-28
CLSTN2	1.29106e-32	0.288292	0.839	0.599	4.24229e-28
ZNF292	5.45192e-32	0.254297	0.871	0.571	1.79145e-27
VAMP2	5.57747e-32	0.271666	0.624	0.413	1.8327e-27
ZBTB16	2.47272e-31	0.258689	0.837	0.534	8.12512e-27
ROBO1	4.79021e-31	-0.482135	0.11	0.26	1.57402e-26
ANKRD30BL	6.2453e-31	0.271141	0.722	0.461	2.05214e-26
TNRC6A	1.07333e-30	0.253878	0.922	0.68	3.52686e-26
R3HDM2	1.65802e-30	0.259095	0.929	0.651	5.44809e-26
DANT2	4.26143e-30	0.269296	0.936	0.676	1.40026e-25
CACNA1C	4.47425e-29	0.252291	0.935	0.724	1.47019e-24
SPOCK3	9.88043e-29	-0.479735	0.124	0.268	3.24661e-24
MAGI3	2.12133e-28	0.261164	0.854	0.561	6.97048e-24
OTUD7A	3.69443e-28	0.280092	0.946	0.669	1.21395e-23
RXFP1	4.50136e-28	0.254562	0.807	0.518	1.4791e-23
ATP8A2	1.08579e-27	0.253145	0.892	0.656	3.5678e-23
FMN1	1.88996e-27	0.280239	0.872	0.585	6.21023e-23
MYRIP	3.78317e-27	0.256702	0.905	0.643	1.24311e-22
SOX6	3.43058e-26	-0.414207	0.076	0.206	1.12725e-21
CASC15	5.70634e-26	0.264713	0.926	0.689	1.87505e-21
GPC5	3.79278e-25	-0.478914	0.237	0.372	1.24627e-20
AC073091.3	4.36947e-25	0.262774	0.742	0.477	1.43576e-20
SST	3.37685e-24	-0.307819	0.024	0.126	1.1096e-19
PTPRN2	1.56821e-23	0.250175	0.955	0.707	5.15297e-19
LINC01608	8.77098e-23	-0.254625	0.015	0.106	2.88206e-18
SLC1A2	2.44216e-22	-0.311706	0.741	0.692	8.02469e-18
MAML2	3.73939e-22	-0.347376	0.084	0.205	1.22873e-17
ZBTB20	3.74275e-22	-0.467459	0.318	0.414	1.22983e-17
FRMD4B	1.5015e-21	-0.269124	0.032	0.13	4.93378e-17
PDE4B	1.07775e-20	-0.30825	0.562	0.628	3.54137e-16
ADARB2	9.42875e-20	-0.276158	0.038	0.136	3.09819e-15
PREX2	4.49349e-19	-0.317819	0.072	0.177	1.47652e-14
ITPR2	8.37246e-19	-0.376827	0.13	0.24	2.75111e-14
ZNF536	2.72295e-18	-0.261577	0.035	0.123	8.94735e-14
NCKAP5	5.18793e-17	-0.333186	0.102	0.205	1.7047e-12
PTPRZ1	1.42161e-15	-0.368734	0.426	0.465	4.67127e-11
SLC4A4	7.31538e-15	-0.322916	0.093	0.183	2.40376e-10
NFIA	4.13569e-14	-0.344792	0.134	0.223	1.35895e-09
AL160254.1	5.19428e-14	-0.269967	0.314	0.381	1.70679e-09
MOBP	9.01779e-14	-0.329964	0.11	0.194	2.96316e-09
AC012494.1	5.68817e-13	-0.267308	0.048	0.119	1.86908e-08
KCNMB2-AS1	3.0027e-12	-0.318351	0.159	0.239	9.86656e-08
KCNMB2	2.26471e-11	-0.288664	0.27	0.344	7.44161e-07
PTN	1.07705e-09	-0.279895	0.161	0.23	3.53907e-05
PTGDS	1.86971e-08	-0.251288	0.082	0.141	0.000614369
PLPPR1	1.0986e-07	-0.278042	0.122	0.177	0.0036099

## Sheet: OPC_ASD_vs_CON
Gene	p_val	avg_log2FC	pct.1	pct.2	p_val_adj
CST3	2.22373e-155	0.410726	0.667	0.35	7.30696e-151
MT-CO1	1.23712e-136	0.381234	0.665	0.381	4.06506e-132
GAPDH	5.76228e-119	0.350462	0.572	0.329	1.89343e-114
CLU	4.82464e-115	0.332716	0.559	0.295	1.58533e-110
IFI6	4.80215e-110	0.29678	0.299	0.092	1.57794e-105
MT-ATP6	9.98689e-104	0.292374	0.483	0.231	3.28159e-99
MT-CYB	1.38e-101	0.277064	0.442	0.2	4.53455e-97
IFIT1	1.4646e-100	0.324094	0.325	0.122	4.81252e-96
MT-CO3	1.78969e-95	0.280725	0.547	0.291	5.88075e-91
CALM1	3.29483e-93	0.301083	0.725	0.525	1.08265e-88
PTMA	4.54963e-93	0.300661	0.6	0.39	1.49496e-88
POU6F2	9.39632e-89	0.298015	0.498	0.244	3.08754e-84
MT-CO2	7.31205e-87	0.270322	0.53	0.29	2.40267e-82
B2M	3.15138e-84	0.296508	0.604	0.398	1.03551e-79
LINC00486	1.11787e-81	0.299411	0.568	0.364	3.6732e-77
HSP90AB1	3.51155e-78	0.276291	0.604	0.408	1.15386e-73
SCG3	6.57925e-77	0.288099	0.64	0.467	2.16188e-72
STAT1	8.00188e-75	0.253747	0.415	0.215	2.62934e-70
H3F3B	9.6166e-71	0.260582	0.603	0.424	3.15992e-66
APOD	4.38564e-70	0.262904	0.681	0.494	1.44108e-65

## Sheet: Oligodendrocyte_ASD_vs_CON
Gene	p_val	avg_log2FC	pct.1	pct.2	p_val_adj
ERBB4	0	0.308084	0.977	0.827	0
SPARCL1	0	0.355603	0.409	0.089	0
GRID2	0	-0.695112	0.193	0.595	0
TPPP	0	0.409318	0.616	0.28	0
HIP1	0	0.41117	0.896	0.671	0
CLU	0	0.355483	0.478	0.164	0
KNOP1	0	0.490546	0.705	0.309	0
CCDC144A	0	0.454526	0.702	0.358	0
ELAVL3	0	0.405325	0.729	0.42	0
APOE	0	0.318577	0.306	0.035	0
CST3	0	0.345287	0.34	0.037	0
POLR2F	0	0.330332	0.889	0.723	0
NAV3	2.16264e-293	0.386079	0.673	0.337	7.10622e-293
SRRM2	2.21833e-293	0.358238	0.742	0.407	7.28922e-293
CLIP2	1.65935e-293	0.355901	0.688	0.379	5.45247e-290
NEDD4L	2.08843e-293	0.368299	0.506	0.207	6.86236e-289
AC092691.1	1.24562e-286	0.405544	0.524	0.227	4.09299e-282
GNG7	8.05579e-285	0.350651	0.796	0.531	2.64705e-280
CNP	2.72754e-277	0.303284	0.825	0.707	8.96242e-273
MYO9B	1.61096e-272	0.33817	0.693	0.393	5.29346e-268
XIST	9.1789e-267	-0.505236	0.301	0.505	3.01609e-262
LINC01515	1.06946e-265	-0.360902	0.003	0.189	3.51414e-261
MAP1A	3.64148e-262	0.2863	0.472	0.202	1.19656e-257
SRCIN1	2.5557e-256	0.302138	0.832	0.616	8.39776e-252
FA2H	5.93081e-256	0.277297	0.881	0.704	1.9488e-251
AL033523.1	8.82013e-249	-0.424514	0.463	0.736	2.89821e-244
NFIC	4.06409e-247	0.294341	0.531	0.252	1.33542e-242
LINC00486	9.30924e-247	0.314429	0.624	0.34	3.05892e-242
AC009063.2	2.01985e-240	-0.38775	0.456	0.646	6.63703e-236
CERS4	1.19686e-233	0.288348	0.518	0.244	3.93277e-229
SOGA1	2.58558e-230	0.289326	0.548	0.275	8.49595e-226
DAPK2	2.84447e-217	0.314519	0.645	0.378	9.34666e-213
HSP90AA1	1.25781e-213	0.252132	0.888	0.762	4.13304e-209
TSIX	3.41462e-213	-0.293778	0.029	0.199	1.12201e-208
DNM2	3.22701e-212	0.29186	0.637	0.364	1.06036e-207
EML2	5.42846e-208	0.270018	0.537	0.272	1.78374e-203
ARHGAP23	1.90856e-205	0.286078	0.759	0.507	6.27134e-201
PNN	7.67686e-199	0.25597	0.508	0.248	2.52254e-194
NFIX	2.99354e-192	0.266997	0.79	0.588	9.83646e-188
FAXDC2	6.41664e-192	0.290617	0.709	0.455	2.10844e-187
ASH1L	3.5255e-185	0.250108	0.875	0.68	1.15844e-180
AFMID	2.25034e-184	0.262136	0.564	0.306	7.3944e-180
MYO18A	4.28611e-184	0.262552	0.604	0.343	1.40837e-179
BOD1L1	1.76727e-183	0.271251	0.631	0.369	5.80707e-179
INSR	1.30206e-178	0.280388	0.724	0.484	4.27843e-174
SIPA1L3	2.82976e-176	0.259239	0.506	0.269	9.2983e-172
BACE1	5.14924e-176	0.259167	0.606	0.359	1.69199e-171
DYNC1H1	7.33274e-175	0.254345	0.624	0.364	2.40946e-170
NCOR2	2.07515e-174	0.257815	0.623	0.372	6.81874e-170
DNMT3A	3.08048e-173	0.261913	0.613	0.364	1.01222e-168
MT-CO1	2.61307e-172	0.270653	0.618	0.376	8.5863e-168
MAPT	4.69359e-169	0.252591	0.854	0.657	1.54227e-164
GAS7	1.4801e-168	0.265713	0.779	0.596	4.86345e-164
DEPTOR	7.67466e-166	0.271818	0.743	0.497	2.52182e-161
RBFOX1	8.86216e-165	-0.504258	0.092	0.265	2.91202e-160
FCHSD2	4.47729e-164	0.301168	0.826	0.601	1.47119e-159
OSBP2	3.31846e-163	0.270985	0.772	0.558	1.09041e-158
CDH1	1.30243e-162	0.254963	0.485	0.259	4.27967e-158
TUBB4A	3.54927e-162	0.252952	0.555	0.323	1.16626e-157
SLC16A1-AS1	3.75378e-161	0.256806	0.514	0.289	1.23345e-156
CUEDC1	9.19658e-160	0.258241	0.711	0.477	3.0219e-155
TECPR2	4.18403e-158	0.254316	0.77	0.544	1.37483e-153
SLC4A8	1.78668e-154	0.273381	0.692	0.459	5.87084e-150
CUX1	5.68455e-144	0.250768	0.706	0.477	1.86789e-139
LRP1B	2.59564e-137	0.289991	0.913	0.668	8.529e-133
SLC5A11	2.84985e-136	0.272278	0.711	0.563	9.36434e-132
AC098679.5	1.7735e-135	-0.2974	0.312	0.453	5.82753e-131
CSMD3	1.22361e-131	0.26207	0.47	0.27	4.02066e-127
PTCSC3	4.29293e-130	-0.293152	0.143	0.291	1.41061e-125
PLXDC2	3.53224e-129	0.253811	0.852	0.67	1.16066e-124
ABTB2	3.63568e-119	0.253598	0.463	0.282	1.19465e-114
LINC02821	3.65816e-108	-0.267396	0.23	0.368	1.20203e-103
AC098829.1	1.74597e-88	-0.264611	0.268	0.385	5.73707e-84
AC008571.2	1.90307e-87	-0.285609	0.438	0.563	6.2533e-83

## Sheet: Inh-PVALB_ASD_vs_CON
Gene	p_val	avg_log2FC	pct.1	pct.2	p_val_adj
SEPTIN6	8.87259e-10	0.383223	0.631	0.204	2.91545e-05
COQ4	2.71911e-09	0.274686	0.505	0.106	8.93471e-05
GINM1	4.0958e-08	0.28709	0.515	0.142	0.00134584
CLTB	7.53874e-08	0.274453	0.573	0.195	0.00247715
C17orf75	8.36915e-08	0.254889	0.456	0.115	0.00275002
HGSNAT	9.97654e-08	0.373133	0.806	0.434	0.00327819
SRRM3	1.08164e-07	0.380266	0.893	0.584	0.00355417
KRTAP5-AS1	1.09586e-07	0.261233	0.456	0.106	0.00360088
KLHL23	1.55007e-07	0.311943	0.689	0.283	0.00509337
TXLNG	1.84531e-07	0.250835	0.485	0.133	0.00606352
COPS4	2.24065e-07	0.254464	0.534	0.168	0.00736257
MAP2K1	2.92487e-07	0.293305	0.534	0.186	0.00961083
NDUFV3	4.32371e-07	0.256791	0.592	0.204	0.0142073
TCF25	4.82556e-07	0.3421	0.767	0.389	0.0158563
MTFMT	5.17282e-07	0.319094	0.592	0.23	0.0169974
CELF5	5.50796e-07	0.335591	0.757	0.354	0.0180986
RPS23	5.91423e-07	0.251749	0.476	0.142	0.0194336
CALY	6.32981e-07	0.361663	0.767	0.407	0.0207991
GPX4	6.81154e-07	0.284591	0.563	0.204	0.022382
AFF4	7.03311e-07	0.328807	0.835	0.496	0.0231101
ZNF544	7.36241e-07	0.304101	0.621	0.248	0.0241921
UNC13A	7.54965e-07	0.312213	0.699	0.327	0.0248074
SMG6	1.02605e-06	0.314279	0.68	0.283	0.0337149
DENND5A	1.06128e-06	0.318154	0.748	0.372	0.0348727
PPIP5K1	1.09949e-06	0.273355	0.466	0.142	0.0361281
STMN3	1.119e-06	0.300405	0.592	0.239	0.0367691
GRK4	1.28918e-06	0.329991	0.825	0.504	0.0423613

## Sheet: Astrocyte II_ASD_vs_CON
Gene	p_val	avg_log2FC	pct.1	pct.2	p_val_adj
CCK	3.81324e-172	0.255528	0.274	0.05	1.25299e-167
PAMR1	1.99607e-171	0.280958	0.919	0.829	6.55889e-167
AL591686.2	9.24468e-159	-0.409519	0.23	0.513	3.03771e-154
PLD5	7.71185e-145	-0.372342	0.259	0.531	2.53404e-140
MT-CO1	3.23841e-139	0.385366	0.705	0.477	1.06411e-134
LINC00486	3.37965e-122	0.33866	0.548	0.36	1.11052e-117
LINC01515	3.07197e-121	-0.27635	0.025	0.181	1.00942e-116
MT-CO3	1.89344e-120	0.360099	0.665	0.45	6.22165e-116
NTNG1	1.09821e-111	0.325412	0.405	0.191	3.60861e-107
MT-ATP6	9.83681e-108	0.337722	0.574	0.353	3.23228e-103
CCDC144A	5.42713e-105	0.293946	0.729	0.568	1.7833e-100
MT-CO2	2.68915e-102	0.327511	0.569	0.366	8.83628e-98
NUTM2B-AS1	2.08741e-97	-0.261224	0.507	0.667	6.85904e-93
MT-CYB	7.69721e-93	0.318484	0.551	0.352	2.52923e-88
CACNA1A	2.12157e-91	0.3311	0.502	0.302	6.97127e-87
MT-ND4	1.60143e-87	0.304678	0.544	0.348	5.26213e-83
CNTNAP3B	1.06971e-86	-0.25925	0.347	0.537	3.51494e-82
RIMS1	5.80811e-81	0.313613	0.603	0.436	1.90849e-76
GAPDH	1.39961e-73	0.260175	0.631	0.49	4.59899e-69
LUZP2	1.74219e-71	-0.331107	0.152	0.307	5.72466e-67
MT-ND3	7.91417e-68	0.258778	0.384	0.223	2.60052e-63
SGCZ	8.37513e-58	-0.292769	0.193	0.332	2.75198e-53
GFAP	4.62582e-34	-0.292813	0.237	0.322	1.52e-29

## Sheet: Astrocyte I_ASD_vs_CON
Gene	p_val	avg_log2FC	pct.1	pct.2	p_val_adj
LRMDA	2.51631e-74	0.681179	0.598	0.191	8.26835e-70
PLP1	6.38722e-55	0.372535	0.365	0.072	2.09878e-50
FLRT2	8.35406e-47	0.450918	0.616	0.253	2.74506e-42
S100A1	1.77922e-44	0.27563	0.357	0.089	5.84635e-40
LINC00486	6.2377e-44	0.39397	0.648	0.333	2.04965e-39
SLC8A1	1.36307e-42	0.435284	0.367	0.103	4.47893e-38
HSP90AA1	4.22844e-41	0.484525	0.821	0.593	1.38942e-36
C5orf17	2.52736e-37	0.31291	0.167	0.014	8.30464e-33
TNS1	4.12156e-37	0.277546	0.496	0.182	1.3543e-32
GNA14-AS1	5.8141e-37	0.290317	0.373	0.119	1.91046e-32
PDE3B	6.89396e-37	0.377162	0.434	0.16	2.26529e-32
HSP90AB1	3.99432e-36	0.351763	0.593	0.306	1.31249e-31
CTSH	1.77851e-34	0.356435	0.549	0.257	5.84401e-30
GNA14	4.36658e-34	0.387227	0.697	0.393	1.43481e-29
HSPA8	1.02812e-33	0.318673	0.45	0.191	3.37831e-29
HPSE2	2.80714e-32	0.508845	0.596	0.302	9.22398e-28
DNAJB1	4.47992e-31	0.266686	0.316	0.102	1.47206e-26
AL591686.2	4.44415e-29	-0.458382	0.164	0.399	1.4603e-24
PTMA	3.47687e-26	0.270734	0.53	0.273	1.14246e-21
CABLES1	5.05231e-26	0.388672	0.418	0.193	1.66014e-21
BCAN	9.2661e-26	0.275604	0.636	0.365	3.04475e-21
LRRC3B	1.20738e-25	0.361555	0.64	0.377	3.96734e-21
MT-CYB	1.4059e-25	0.273077	0.443	0.204	4.61963e-21
PLEKHA6	1.84384e-25	0.264331	0.619	0.345	6.05867e-21
ARHGAP24	2.25957e-25	0.368775	0.648	0.387	7.42471e-21
MT-ND4	6.6896e-25	0.25043	0.48	0.225	2.19814e-20
MT-CO1	1.48505e-24	0.291783	0.552	0.298	4.87973e-20
MT-CO3	2.64077e-24	0.266154	0.528	0.271	8.67732e-20
CST3	2.81971e-24	0.317352	0.852	0.662	9.26529e-20
GRIA1	5.73215e-24	-0.442452	0.278	0.5	1.88353e-19
GAPDH	3.92451e-23	0.303733	0.636	0.404	1.28955e-18
TTYH1	3.93758e-22	0.264687	0.804	0.579	1.29385e-17
APOE	1.25331e-21	0.304783	0.791	0.607	4.11824e-17
RPS27	1.81397e-20	0.264559	0.528	0.302	5.96053e-16
H3F3B	2.15589e-20	0.256263	0.531	0.294	7.08405e-16
MT3	2.37247e-20	0.272578	0.796	0.574	7.7957e-16
DEC1	5.98079e-20	0.274036	0.474	0.261	1.96523e-15
JUN	1.60854e-19	0.321239	0.568	0.366	5.28552e-15
HES1	1.94843e-19	0.302949	0.469	0.265	6.40236e-15
GABRA2	3.21493e-19	0.256341	0.799	0.639	1.05639e-14
LMO2	7.74494e-19	-0.299456	0.152	0.34	2.54491e-14
ME1	1.02328e-18	0.262902	0.48	0.274	3.36238e-14
TSPAN7	1.11166e-18	0.260728	0.785	0.57	3.65279e-14
SGCD	4.4062e-17	0.274344	0.785	0.569	1.44783e-12
HSPB1	5.33076e-17	0.289458	0.432	0.243	1.75164e-12
RIMS1	1.96922e-15	0.280026	0.306	0.155	6.47067e-11
TRPM3	3.22427e-14	0.278369	0.756	0.554	1.05946e-09
EPHA6	1.54116e-13	0.263949	0.526	0.338	5.06409e-09
SLC38A1	8.10903e-13	-0.319313	0.435	0.551	2.66454e-08
SH3GL2	1.31744e-12	-0.258171	0.161	0.302	4.32898e-08
SEZ6L	3.10605e-12	-0.358118	0.203	0.333	1.02062e-07
CTXND1	1.87247e-10	-0.270973	0.297	0.408	6.15276e-06
AL365295.1	3.9879e-10	-0.295981	0.343	0.458	1.31038e-05
LINC01515	9.41668e-10	-0.262649	0.325	0.431	3.09423e-05

## Sheet: Inh-SST_ASD_vs_CON
Gene	p_val	avg_log2FC	pct.1	pct.2	p_val_adj
FOS	1.46642e-66	0.252621	0.231	0.01	4.8185e-62
DDX24	1.16731e-58	0.385151	0.777	0.453	3.83567e-54
CCDC144A	3.11684e-54	0.41427	0.808	0.496	1.02416e-49
AHI1	2.92468e-51	0.267481	0.977	0.838	9.61021e-47
AC092683.1	3.784e-48	0.351569	0.615	0.302	1.24338e-43
DNM1	2.70477e-44	0.313972	0.848	0.586	8.8876e-40
DYNC1H1	3.23235e-44	0.294758	0.821	0.516	1.06212e-39
ATP1A3	2.82485e-43	0.289981	0.632	0.34	9.28217e-39
UBC	2.9205e-43	0.262587	0.542	0.236	9.59647e-39
RTF1	4.7784e-42	0.27319	0.642	0.338	1.57013e-37
AC108519.1	6.16353e-42	0.267032	0.509	0.215	2.02528e-37
KIF1A	3.02705e-41	0.282546	0.685	0.39	9.9466e-37
SPTAN1	1.6102e-40	0.288595	0.87	0.608	5.29095e-36
TUBA1A	1.62348e-40	0.289309	0.559	0.264	5.33459e-36
GRIN1	2.99174e-40	0.298237	0.737	0.445	9.83057e-36
LINC00342	9.86856e-40	0.349119	0.858	0.605	3.24271e-35
CHD5	2.20148e-39	0.300457	0.759	0.481	7.23385e-35
SRRM2	8.9996e-39	0.28523	0.748	0.462	2.95718e-34
FAM228B	2.14679e-38	0.256567	0.639	0.33	7.05414e-34
SRRM3	3.3779e-38	0.300156	0.797	0.524	1.10994e-33
TUBB2A	3.54664e-38	0.294265	0.551	0.27	1.16539e-33
MROH1	3.62931e-38	0.251645	0.591	0.299	1.19255e-33
PPP6R2	3.76162e-38	0.274479	0.749	0.444	1.23603e-33
RNMT	9.74354e-38	0.257016	0.626	0.338	3.20163e-33
PNOC	1.06692e-36	0.284963	0.48	0.224	3.5058e-32
TCF25	2.09582e-36	0.265294	0.693	0.407	6.88664e-32
BDP1	7.64396e-36	0.275335	0.841	0.563	2.51173e-31
AC006115.2	8.48855e-35	0.279092	0.783	0.52	2.78925e-30
MPHOSPH8	1.47604e-32	0.267145	0.772	0.495	4.85013e-28
CCDC136	5.55783e-32	0.255737	0.718	0.448	1.82625e-27
RAB3B	5.6465e-32	0.262244	0.674	0.394	1.85538e-27
EPHB6	5.12371e-30	0.293337	0.715	0.494	1.6836e-25
DPP10	1.87054e-27	-0.351021	0.594	0.757	6.14641e-23
SOX5	4.07944e-27	-0.32602	0.628	0.728	1.34046e-22
KCNQ1OT1	7.83074e-25	0.257317	0.653	0.427	2.5731e-20
ZBTB20	1.2752e-24	-0.375388	0.573	0.671	4.19018e-20
ERBB4	1.0779e-23	-0.427763	0.534	0.656	3.54186e-19
PAWR	3.07479e-23	0.252397	0.695	0.458	1.01035e-18
TAFA1	3.1388e-23	-0.32132	0.026	0.147	1.03138e-18
LRRC4C	3.93067e-23	-0.358096	0.524	0.654	1.29158e-18
SST	4.74642e-23	0.301198	0.742	0.582	1.55963e-18
ADAMTSL3	1.90901e-22	0.271354	0.604	0.381	6.27282e-18
SLC1A3	7.1927e-22	-0.361126	0.05	0.179	2.36345e-17
ST18	1.24949e-21	-0.347245	0.026	0.14	4.1057e-17
SGCZ	1.20875e-20	-0.386036	0.47	0.666	3.97185e-16
LINGO2	4.16757e-20	-0.359096	0.396	0.561	1.36942e-15
SAMD5	3.16839e-18	0.252486	0.481	0.287	1.0411e-13
NELL1	8.44899e-18	0.281537	0.614	0.425	2.77625e-13
CTNNA3	1.92887e-17	-0.324463	0.543	0.613	6.33808e-13
NCAM2	2.44964e-17	-0.290215	0.633	0.768	8.04926e-13
HS6ST3	2.54472e-17	-0.364401	0.355	0.468	8.3617e-13
LUZP2	6.69114e-17	-0.336997	0.379	0.492	2.19864e-12
RELN	7.52307e-17	0.281309	0.519	0.344	2.47201e-12
ZNF804A	5.8664e-16	-0.336353	0.334	0.457	1.92764e-11
ARPP21	2.55221e-15	-0.262446	0.029	0.118	8.3863e-11
ITPR2	2.66594e-14	-0.297299	0.26	0.384	8.76e-10
AC011287.1	5.09182e-14	-0.26932	0.038	0.125	1.67312e-09
GALNTL6	1.29871e-13	0.278173	0.594	0.458	4.26744e-09
CDH20	1.83077e-13	-0.270949	0.064	0.159	6.01574e-09
TAFA2	2.2199e-13	-0.261394	0.538	0.606	7.29435e-09
NFIA	4.5698e-13	-0.337242	0.151	0.252	1.50159e-08
GPC5	9.62801e-13	-0.365749	0.215	0.32	3.16367e-08
SEMA6D	2.23081e-12	-0.285956	0.407	0.484	7.33022e-08
MARCH1	2.63094e-12	-0.298594	0.446	0.523	8.64501e-08
PLCL1	4.79179e-12	-0.303838	0.277	0.374	1.57453e-07
AL589740.1	1.01445e-11	-0.27951	0.079	0.169	3.33339e-07
PLP1	1.34817e-11	-0.36198	0.087	0.174	4.42995e-07
NFIB	5.20914e-11	-0.256195	0.066	0.147	1.71167e-06
GRM3	9.33651e-09	-0.335122	0.163	0.235	0.000306788
SLC4A4	1.97927e-08	-0.258107	0.102	0.174	0.000650367
ADARB2	1.08375e-07	-0.270915	0.073	0.137	0.00356111
EDIL3	1.73695e-07	-0.257969	0.39	0.434	0.00570744

## Sheet: Inh-SV2C_ASD_vs_CON
Gene	p_val	avg_log2FC	pct.1	pct.2	p_val_adj
KIF1A	4.02183e-24	0.328326	0.731	0.471	1.32153e-19
RNASEK	6.6153e-24	0.27226	0.518	0.217	2.17372e-19
DNM1	1.2992e-23	0.320072	0.773	0.53	4.26905e-19
CCDC144A	2.11021e-23	0.36621	0.784	0.504	6.93394e-19
DDX24	3.06099e-23	0.338487	0.711	0.454	1.00581e-18
STMN3	1.03586e-22	0.263716	0.513	0.223	3.40372e-18
RPL28	1.32938e-21	0.280689	0.606	0.299	4.36822e-17
PAFAH1B1	1.4194e-21	0.267251	0.879	0.669	4.664e-17
TUBB2A	3.3995e-21	0.330224	0.626	0.354	1.11704e-16
UNC13A	2.2449e-20	0.278189	0.665	0.365	7.37652e-16
TCF25	9.30903e-20	0.274597	0.67	0.369	3.05885e-15
GPX4	1.61511e-19	0.251322	0.504	0.23	5.30708e-15
FNBP4	7.41363e-19	0.267935	0.685	0.392	2.43604e-14
CELF5	1.60591e-18	0.278488	0.7	0.42	5.27685e-14
CKB	1.88603e-18	0.303289	0.698	0.432	6.19731e-14
LINC00486	2.94595e-18	0.259764	0.485	0.231	9.68009e-14
RTF1	3.45102e-18	0.257886	0.65	0.373	1.13397e-13
RPL41	3.80303e-18	0.281072	0.612	0.354	1.24964e-13
CLU	1.39846e-17	0.301593	0.681	0.42	4.5952e-13
SRRM2	2.60517e-17	0.268769	0.676	0.422	8.56031e-13
PKM	3.42724e-17	0.2512	0.617	0.344	1.12616e-12
ACTB	2.55817e-16	0.270126	0.665	0.397	8.40588e-12
MPHOSPH8	4.14456e-16	0.26444	0.705	0.445	1.36186e-11
SYP	1.48006e-15	0.258407	0.573	0.335	4.86333e-11
SEC62	2.04734e-15	0.261809	0.729	0.495	6.72736e-11
GNAS	2.66662e-15	0.255465	0.852	0.707	8.76226e-11
NKAIN2	3.07268e-15	-0.258878	0.817	0.902	1.00965e-10
THY1	3.23323e-15	0.253538	0.654	0.407	1.06241e-10
CALM3	4.13811e-15	0.257428	0.685	0.435	1.35974e-10
TUBA1B	4.24757e-15	0.263048	0.661	0.414	1.39571e-10
RASGRF1	7.67376e-15	0.253652	0.714	0.488	2.52152e-10
CALY	8.85116e-15	0.253938	0.703	0.46	2.9084e-10
SARAF	1.13027e-14	0.256343	0.747	0.562	3.71396e-10
GAPDH	1.54328e-14	0.269803	0.687	0.46	5.07108e-10
GNG4	2.50978e-14	0.262255	0.553	0.327	8.24689e-10
ATP6V0C	8.34722e-14	0.251102	0.722	0.552	2.74281e-09
PTMA	2.00373e-13	0.254947	0.681	0.473	6.58405e-09
HSP90AB1	2.08307e-13	0.262653	0.791	0.662	6.84476e-09
IDS	3.4384e-13	0.251837	0.8	0.565	1.12983e-08
NRIP3	1.47962e-12	0.26209	0.716	0.514	4.86189e-08
PLCXD3	4.9213e-11	0.261833	0.394	0.212	1.61709e-06
SPOCK3	5.90679e-11	-0.278242	0.698	0.785	1.94091e-06
TAFA1	9.43633e-11	-0.383207	0.207	0.372	3.10068e-06
SCG2	2.02687e-09	0.261665	0.678	0.545	6.66009e-05
HS6ST3	3.61693e-07	-0.27114	0.478	0.584	0.0118849
MAN2A1	4.83528e-07	-0.251911	0.524	0.561	0.0158882

## Sheet: Inh-VIP_ASD_vs_CON
Gene	p_val	avg_log2FC	pct.1	pct.2	p_val_adj
SCG2	4.27755e-40	0.459519	0.918	0.674	1.40556e-35
PTPRN	2.09508e-31	0.292122	0.564	0.216	6.88422e-27
ATP6V0E2	1.04421e-28	0.352992	0.617	0.311	3.43116e-24
DDX24	3.07654e-27	0.347702	0.766	0.494	1.01092e-22
CALY	4.83468e-27	0.353294	0.749	0.464	1.58863e-22
RPS28	7.0289e-27	0.316377	0.608	0.302	2.30963e-22
RPS13	1.613e-25	0.265684	0.549	0.237	5.30017e-21
GNAS	1.84201e-25	0.289206	0.937	0.784	6.05267e-21
SRRM2	2.3101e-25	0.33748	0.701	0.423	7.59075e-21
TSPYL2	2.36151e-25	0.280645	0.636	0.311	7.75968e-21
ATP1A3	4.64095e-25	0.314389	0.712	0.428	1.52497e-20
LY6H	6.15445e-25	0.274848	0.488	0.207	2.02229e-20
HSP90AB1	4.39757e-24	0.327564	0.891	0.696	1.445e-19
ENO2	5.22387e-24	0.261688	0.562	0.26	1.71651e-19
RTF1	7.99663e-24	0.269817	0.653	0.336	2.62761e-19
SEC62	5.33929e-23	0.317435	0.792	0.515	1.75444e-18
VIP	1.457e-22	0.365032	0.876	0.675	4.78757e-18
CPLX2	1.69924e-22	0.29768	0.552	0.282	5.58352e-18
CIRBP	1.83752e-22	0.258523	0.623	0.32	6.0379e-18
PCDH9	2.12742e-22	-0.257068	0.937	0.955	6.9905e-18
GPX4	2.3654e-22	0.27963	0.537	0.256	7.77247e-18
CKB	8.77007e-22	0.300381	0.705	0.407	2.88176e-17
RPL41	1.95293e-21	0.278691	0.657	0.36	6.41714e-17
TERF2IP	6.84741e-21	0.274381	0.739	0.434	2.24999e-16
RPL35A	7.63268e-21	0.25031	0.558	0.276	2.50802e-16
NGRN	7.85117e-21	0.254941	0.598	0.302	2.57982e-16
ATP6V0C	1.23925e-20	0.306544	0.762	0.509	4.07205e-16
ACTG1	3.56615e-20	0.258296	0.661	0.358	1.1718e-15
ATCAY	3.65533e-20	0.273488	0.733	0.457	1.2011e-15
H3F3B	4.65385e-20	0.260032	0.6	0.317	1.52921e-15
TCF25	7.36973e-20	0.267083	0.697	0.405	2.42162e-15
CLU	8.15683e-20	0.296454	0.722	0.447	2.68025e-15
TUBB2A	8.29256e-20	0.276684	0.636	0.357	2.72485e-15
THY1	1.34866e-19	0.278522	0.659	0.394	4.43155e-15
TUBA1B	2.87911e-19	0.273984	0.697	0.414	9.46046e-15
DNM1	4.21823e-19	0.260758	0.754	0.49	1.38607e-14
GAPDH	4.59903e-19	0.309238	0.712	0.457	1.51119e-14
SEZ6L2	4.73417e-19	0.276385	0.754	0.481	1.5556e-14
MPHOSPH8	5.58989e-19	0.268383	0.733	0.478	1.83678e-14
NPTXR	1.25944e-18	0.264158	0.661	0.384	4.1384e-14
TUBA1A	1.28388e-18	0.268042	0.653	0.372	4.2187e-14
PTMA	1.44888e-18	0.267761	0.709	0.441	4.76089e-14
BEX1	1.63989e-18	0.280002	0.724	0.438	5.38853e-14
SYP	2.17732e-18	0.2508	0.581	0.314	7.15446e-14
KIF1A	9.46958e-18	0.263387	0.724	0.496	3.11161e-13
UCHL1	6.89665e-17	0.257915	0.695	0.424	2.26617e-12
FXYD6	1.0144e-16	0.251472	0.897	0.709	3.33321e-12
IQGAP2	5.88244e-16	0.3094	0.568	0.336	1.93291e-11
PEBP1	2.43082e-15	0.253746	0.718	0.488	7.98743e-11
TAC3	8.17544e-14	0.316737	0.653	0.454	2.68637e-09
SLC1A3	2.1515e-12	-0.330808	0.025	0.147	7.06962e-08
NCKAP5	1.59363e-10	-0.31307	0.356	0.499	5.23651e-06
TMTC2	8.7177e-09	-0.328918	0.286	0.403	0.000286455
TAFA1	2.85833e-08	-0.303949	0.112	0.223	0.000939219
DPP6	9.5734e-08	-0.260751	0.608	0.673	0.00314573
AC104596.1	2.95774e-07	-0.258085	0.331	0.406	0.00971883
GPC5	5.77071e-07	-0.367403	0.12	0.216	0.018962
PCDH15	9.10289e-07	-0.318402	0.269	0.365	0.0299112
FBXL7	1.09363e-06	-0.266728	0.133	0.232	0.0359356

[truncated: 7 more sheets: Neu L23_ASD_vs_CON, Pericyte_ASD_vs_CON, Endothelial_ASD_vs_CON, OL_ASD_vs_CON, Inh-PVALB II_ASD_vs_CON, Neu L56_ASD_vs_CON, T Cells_ASD_vs_CON]
