# Supplementary material for: Cell-type-specific effects of autism-associated 15q duplication syndrome in the human brain
Source: Am J Hum Genet. 2024 Jul 29;111(8):1544–58. doi: 10.1016/j.ajhg.2024.07.002 (PMC11339625; doi:10.1016/j.ajhg.2024.07.002)
Supplement: Data S1. Supplemental Excel and CSV files [file mmc2.zip › DEGs_CNV_vs_ASD_combined_6.xlsx]

## Sheet: Microglia_CNV_vs_ASD
Gene	p_val	avg_log2FC	pct.1	pct.2	p_val_adj
CX3CR1	0	-0.713899	0.439	0.877	0
P2RY12	0	-0.718417	0.599	0.959	0
ACSL1	0	0.927505	0.526	0.118	0
AC008691.1	0	-0.841004	0.317	0.87	0
RASGEF1C	0	-0.761302	0.503	0.915	0
FRMD4A	0	-0.306895	0.954	0.998	0
NEAT1	0	0.585375	0.963	0.879	0
LINC02712	0	-0.78333	0.279	0.812	0
HIF1A	0	0.753092	0.732	0.393	0
SYNDIG1	0	-0.719443	0.51	0.918	0
AL163541.1	8.68946e-293	-0.809031	0.227	0.687	2.85527e-288
BCL6	5.21104e-284	0.757841	0.436	0.055	1.7123e-279
FKBP5	5.54419e-282	0.835949	0.561	0.161	1.82177e-277
ST6GALNAC3	1.006e-281	-0.604241	0.581	0.949	3.30561e-277
KCNQ3	1.45152e-267	-0.487499	0.708	0.971	4.76957e-263
PLP1	8.18426e-264	-0.561822	0.105	0.467	2.68927e-259
A2M	5.08003e-251	-0.519251	0.581	0.884	1.66925e-246
MS4A6A	1.10826e-250	0.778478	0.457	0.097	3.64162e-246
AC009432.2	7.40145e-244	-0.614447	0.195	0.603	2.43204e-239
ERC2	1.70627e-241	0.765289	0.445	0.1	5.60665e-237
CEBPD	1.25233e-239	0.720591	0.456	0.099	4.11502e-235
CD163	6.44453e-231	0.631085	0.32	0.01	2.11761e-226
PDE4B	1.52632e-227	0.622779	0.77	0.449	5.01534e-223
ARHGAP26	1.11636e-219	0.25292	0.936	0.904	3.66826e-215
SNAP25	1.56569e-209	-0.436721	0.056	0.329	5.1447e-205
IGF1	1.18728e-207	-0.529431	0.149	0.483	3.90127e-203
CD163L1	7.65634e-205	0.681889	0.344	0.045	2.5158e-200
MED12L	2.68438e-204	-0.538336	0.313	0.668	8.82061e-200
SRGN	3.40703e-203	0.647324	0.655	0.337	1.11952e-198
CACNB4	9.75154e-203	-0.523975	0.451	0.767	3.20426e-198
SLC1A3	1.28536e-201	0.372804	0.861	0.789	4.22356e-197
PRDM11	1.71273e-198	-0.544863	0.16	0.481	5.62785e-194
LINC00996	6.19416e-195	-0.521204	0.146	0.484	2.03534e-190
AC011586.2	3.06731e-193	-0.730613	0.005	0.205	1.00789e-188
HTRA1	8.8621e-191	-0.487214	0.463	0.771	2.912e-186
SPP1	2.16184e-189	0.669115	0.681	0.494	7.10359e-185
SPARCL1	1.56672e-186	-0.476723	0.173	0.495	5.14808e-182
MIR99AHG	1.53951e-185	-0.495719	0.472	0.816	5.05868e-181
SLC11A1	3.64913e-183	0.705028	0.373	0.092	1.19907e-178
FAM20A	1.7122e-180	0.474509	0.274	0.016	5.62612e-176
BLNK	3.89444e-180	-0.409165	0.613	0.858	1.27967e-175
P3H2	2.12717e-179	-0.505041	0.307	0.659	6.98965e-175
NAV2	2.72017e-179	-0.519973	0.481	0.819	8.9382e-175
XIST	4.03543e-177	-0.522968	0.041	0.283	1.326e-172
LRP1B	8.65029e-177	-0.496454	0.134	0.426	2.8424e-172
PTPN14	2.26814e-176	-0.461458	0.105	0.392	7.45289e-172
PCDH9	4.01287e-176	-0.440822	0.1	0.383	1.31859e-171
LPAR1	1.7382e-173	-0.497767	0.324	0.668	5.71154e-169
P2RY13	6.82004e-172	-0.488135	0.284	0.603	2.241e-167
NRGN	1.31023e-165	-0.379529	0.048	0.275	4.3053e-161
LINC02642	4.23993e-160	-0.481467	0.271	0.61	1.3932e-155
CKB	5.6681e-159	-0.394461	0.097	0.351	1.86248e-154
CAMK1D	1.58457e-154	-0.411108	0.569	0.823	5.20674e-150
LINC01141	1.43059e-152	-0.453399	0.357	0.688	4.70079e-148
JAK3	3.42834e-149	0.425759	0.335	0.075	1.12652e-144
FCGBP	1.20149e-148	0.609649	0.46	0.207	3.94796e-144
MICOS10	1.33237e-148	-0.488097	0.371	0.676	4.37805e-144
PHACTR1	1.84259e-146	-0.446679	0.258	0.565	6.05457e-142
MAFB	2.69779e-145	0.442142	0.294	0.051	8.86468e-141
SMIM35	2.82471e-145	-0.42166	0.101	0.353	9.28171e-141
LINC01146	5.02747e-145	0.425043	0.227	0.013	1.65198e-140
CLU	8.55171e-145	-0.417837	0.155	0.422	2.81001e-140
MAF	9.52858e-145	-0.332303	0.725	0.888	3.131e-140
AC106865.2	1.07678e-144	0.41014	0.265	0.036	3.53819e-140
IL6ST	5.85131e-142	-0.31784	0.734	0.914	1.92268e-137
FMNL3	4.98522e-140	-0.377314	0.576	0.803	1.63809e-135
PCNX2	2.20439e-139	-0.391839	0.556	0.807	7.2434e-135
ANKRD44	5.52e-139	-0.254624	0.839	0.962	1.81382e-134
DSCAM	1.85705e-138	-0.429042	0.538	0.79	6.10207e-134
ABCC4	2.02025e-138	-0.357121	0.664	0.886	6.63833e-134
LINC01645	2.34012e-138	-0.361958	0.064	0.285	7.68941e-134
KCNMA1	7.649e-138	0.425559	0.728	0.55	2.51338e-133
AC079015.1	5.43951e-137	-0.426089	0.32	0.614	1.78737e-132
MARCH3	2.15872e-136	-0.445043	0.41	0.679	7.09334e-132
SSH2	5.67431e-135	0.259312	0.865	0.825	1.86452e-130
MIR646HG	4.56337e-133	-0.471831	0.288	0.58	1.49948e-128
TLR2	3.15848e-131	0.496701	0.552	0.336	1.03784e-126
SCG3	4.85887e-131	-0.310356	0.049	0.245	1.59657e-126
PDE4D	8.88976e-131	-0.478706	0.179	0.437	2.92109e-126
C12orf75	4.0097e-130	-0.416767	0.259	0.55	1.31755e-125
TUBB2A	1.46921e-129	-0.314148	0.049	0.241	4.82768e-125
CACNA1D	5.00531e-129	-0.452311	0.213	0.473	1.64469e-124
LINC00278	1.47782e-128	0.528151	0.523	0.279	4.85598e-124
RGS1	1.8532e-127	0.519973	0.314	0.08	6.08944e-123
ASTN1	4.46899e-127	-0.402771	0.162	0.421	1.46846e-122
ARID5B	5.13657e-127	0.51427	0.438	0.199	1.68783e-122
LINC01268	4.5644e-125	-0.422639	0.404	0.661	1.49982e-120
FAM110B	4.691e-125	0.529021	0.372	0.139	1.54141e-120
GK	5.55032e-124	0.441463	0.344	0.107	1.82378e-119
BRINP2	1.2372e-123	-0.34753	0.064	0.266	4.06532e-119
APPL2	1.43101e-123	-0.346726	0.625	0.839	4.70216e-119
CYSLTR1	1.47735e-123	-0.359941	0.096	0.321	4.85441e-119
CARD11	2.22259e-121	-0.397825	0.233	0.498	7.30319e-117
PTGDS	3.59034e-121	-0.324862	0.114	0.346	1.17975e-116
HIST1H2AC	8.81634e-121	0.493501	0.55	0.344	2.89696e-116
HSPH1	1.03088e-120	0.507093	0.539	0.32	3.38738e-116
FCGR2A	1.5272e-120	0.426876	0.411	0.164	5.01821e-116
TBC1D8	1.67726e-119	0.449718	0.317	0.095	5.5113e-115
PEBP1	3.61242e-119	-0.344502	0.11	0.329	1.18701e-114
ELL2	7.67661e-119	0.411829	0.651	0.481	2.52246e-114
TIAM1	8.58927e-119	-0.388104	0.467	0.716	2.82235e-114
NCK2	8.86095e-119	0.334459	0.735	0.656	2.91162e-114
RGS10	1.50927e-118	-0.376869	0.465	0.711	4.95932e-114
AZIN2	1.96859e-118	-0.375246	0.145	0.382	6.46858e-114
C4orf19	3.9481e-118	-0.371651	0.139	0.38	1.29731e-113
CEMIP2	8.51714e-118	0.407638	0.269	0.058	2.79865e-113
IGSF6	9.77409e-118	-0.378246	0.177	0.417	3.21167e-113
SYT1	1.2852e-117	-0.35091	0.126	0.352	4.22304e-113
IQCJ-SCHIP1	1.50842e-117	0.457653	0.273	0.062	4.95651e-113
AZIN1-AS1	3.76268e-116	-0.371895	0.189	0.449	1.23638e-111
GAPDH	1.23249e-115	-0.401105	0.274	0.508	4.04984e-111
LINC01374	3.77267e-115	-0.337065	0.679	0.876	1.23966e-110
STMN2	8.8514e-115	-0.295064	0.036	0.201	2.90848e-110
STMN1	5.84275e-114	-0.351473	0.092	0.292	1.91987e-109
PTPN2	2.17634e-113	0.428841	0.563	0.384	7.15123e-109
MIR31HG	1.03072e-112	-0.401335	0.173	0.407	3.38683e-108
CALM2	1.23515e-111	-0.380643	0.446	0.667	4.05859e-107
CSF3R	1.98974e-111	-0.372374	0.408	0.647	6.53808e-107
SDCBP	5.31973e-110	0.438185	0.43	0.2	1.74801e-105
SCIN	3.32536e-109	0.461902	0.483	0.263	1.09268e-104
CYTH1	7.30539e-109	0.420969	0.537	0.332	2.40048e-104
MRC1	2.5331e-108	-0.394934	0.301	0.584	8.3235e-104
P4HA1	4.67322e-108	0.417501	0.629	0.431	1.53557e-103
DENND3	1.47528e-107	0.337116	0.68	0.581	4.84763e-103
CALM1	2.87082e-107	-0.399501	0.303	0.529	9.43323e-103
UBE3A	3.21459e-107	0.364199	0.656	0.468	1.05628e-102
NLRP1	3.9168e-107	-0.376324	0.22	0.468	1.28702e-102
TBC1D14	1.79122e-106	0.40515	0.576	0.431	5.88577e-102
PGM5	2.4282e-106	-0.374641	0.31	0.563	7.97882e-102
AFF3	2.68648e-106	-0.424573	0.18	0.428	8.82751e-102
CPEB4	6.92579e-106	0.429614	0.554	0.383	2.27575e-101
XACT	3.36809e-105	-0.465709	0.175	0.411	1.10672e-100
ADAP2	6.7786e-105	-0.344482	0.508	0.717	2.22738e-100
PPARG	1.13158e-104	0.458829	0.367	0.147	3.71825e-100
WLS	1.42682e-104	-0.353703	0.192	0.438	4.68838e-100
FNDC3B	1.58025e-104	0.384198	0.655	0.479	5.19254e-100
AC044781.1	1.91905e-104	-0.379953	0.339	0.594	6.30582e-100
MT3	3.65095e-104	-0.26013	0.061	0.239	1.19967e-99
UCHL1	3.88842e-104	-0.273452	0.051	0.218	1.27769e-99
ADGRE2	6.343e-104	0.271914	0.205	0.028	2.08425e-99
ARHGAP17	1.0396e-103	-0.359481	0.374	0.616	3.41603e-99
TLN2	1.86837e-103	-0.314183	0.637	0.844	6.13927e-99
ENTPD1	4.05902e-103	-0.336855	0.564	0.775	1.33375e-98
NAMPT	1.19561e-102	0.443688	0.363	0.143	3.92866e-98
PMEPA1	2.84105e-101	-0.359841	0.268	0.51	9.33542e-97
OTULINL	7.72742e-101	-0.355799	0.412	0.669	2.53915e-96
AC010378.2	1.05779e-100	-0.339562	0.18	0.405	3.4758e-96
CHSY1	4.66391e-100	0.406287	0.583	0.404	1.53251e-95
ITGAX	5.51839e-98	-0.357733	0.341	0.584	1.81329e-93
GPM6A	1.69109e-97	-0.291099	0.107	0.302	5.55674e-93
LINC02057	3.09523e-97	-0.364892	0.203	0.433	1.01706e-92
SPATA6	1.32089e-96	0.423169	0.493	0.295	4.3403e-92
AC087627.1	2.28742e-96	0.305986	0.206	0.034	7.51622e-92
OSBPL1A	4.04864e-96	-0.365275	0.342	0.574	1.33034e-91
OSBPL6	1.02406e-95	-0.366379	0.303	0.53	3.36495e-91
ARHGAP22	3.38846e-95	-0.293711	0.691	0.881	1.11342e-90
SIGLEC1	2.02815e-94	0.3269	0.207	0.038	6.6643e-90
AL592429.2	2.9746e-94	-0.37013	0.113	0.31	9.77425e-90
AC046195.1	1.49595e-93	-0.338559	0.152	0.366	4.91554e-89
CPE	9.2346e-93	-0.26163	0.08	0.255	3.0344e-88
CSF1R	5.06395e-92	-0.250528	0.717	0.864	1.66396e-87
STARD13	5.6886e-92	0.459412	0.45	0.245	1.86922e-87
CTNNA3	1.43184e-91	-0.372387	0.116	0.31	4.70489e-87
SELPLG	1.65895e-90	-0.291859	0.137	0.344	5.45113e-86
TBC1D4	1.87661e-90	-0.320174	0.562	0.784	6.16637e-86
RNF149	2.71642e-89	0.345125	0.607	0.484	8.9259e-85
GPR65	7.3491e-89	0.322292	0.288	0.095	2.41484e-84
MRC2	3.69692e-88	-0.324817	0.198	0.414	1.21477e-83
ZFPM2-AS1	1.94529e-87	-0.387402	0.287	0.52	6.39203e-83
PID1	3.62458e-87	-0.347573	0.171	0.387	1.191e-82
HPGDS	3.08366e-86	-0.337492	0.291	0.523	1.01326e-81
CDH23	3.6542e-86	-0.338002	0.235	0.449	1.20073e-81
ANKRD22	4.73223e-86	0.281843	0.218	0.05	1.55496e-81
TUBA1A	1.7286e-85	-0.302781	0.143	0.327	5.68002e-81
SDK1	2.59875e-85	-0.330871	0.563	0.779	8.53925e-81
KBTBD12	5.42457e-85	-0.335287	0.436	0.656	1.78246e-80
CST3	6.3083e-85	-0.342415	0.314	0.52	2.07284e-80
NCKAP5	1.34031e-84	-0.322565	0.595	0.826	4.40411e-80
AP001977.1	1.45352e-84	0.445113	0.372	0.18	4.77614e-80
NAALADL2	3.44152e-84	-0.366203	0.242	0.473	1.13085e-79
IQGAP1	4.36269e-84	0.288824	0.245	0.068	1.43354e-79
CSF2RA	1.0432e-83	-0.316172	0.528	0.738	3.42786e-79
MARCKS	1.73404e-83	-0.311505	0.497	0.675	5.69789e-79
IGF2R	7.41285e-83	0.341019	0.341	0.149	2.43579e-78
UGCG	1.18447e-82	0.396196	0.431	0.237	3.89205e-78
MAP2K6	1.28439e-82	-0.307937	0.122	0.304	4.22037e-78
GAL3ST4	1.41341e-82	-0.287667	0.132	0.315	4.64432e-78
C3	1.49445e-82	-0.289666	0.636	0.846	4.91062e-78
RPS6KA5	1.56181e-82	-0.324339	0.225	0.441	5.13195e-78
DENND11	3.43299e-82	-0.320255	0.338	0.566	1.12805e-77
CPED1	6.8981e-82	-0.284959	0.67	0.865	2.26665e-77
TMEM176B	8.71935e-82	0.323179	0.319	0.13	2.86509e-77
HIF1A-AS3	1.57205e-81	0.371869	0.305	0.122	5.1656e-77
USP9Y	7.35474e-81	0.340507	0.58	0.355	2.41669e-76
RASAL2	1.98541e-80	-0.277853	0.658	0.829	6.52384e-76
SUSD3	2.24102e-80	-0.277469	0.13	0.316	7.36378e-76
AC008050.1	2.96585e-80	-0.422482	0.144	0.316	9.74547e-76
MFSD1	3.06563e-80	0.353882	0.5	0.319	1.00734e-75
CCK	8.43228e-80	-0.276759	0.089	0.25	2.77076e-75
LRRK1	9.2734e-80	-0.271788	0.651	0.826	3.04715e-75
KIF26B	1.38897e-79	-0.319799	0.165	0.355	4.56402e-75
MITF	2.2184e-79	0.387365	0.49	0.298	7.28943e-75
STON2	2.37194e-79	-0.274336	0.126	0.314	7.79397e-75
PIP5K1B	3.43484e-79	-0.326555	0.302	0.525	1.12865e-74
HERC4	4.6542e-79	0.252855	0.743	0.673	1.52932e-74
AC087672.2	1.97893e-78	0.267379	0.22	0.058	6.50256e-74
CTNND1	6.531e-78	-0.277496	0.614	0.793	2.14602e-73
PLD4	1.08617e-77	-0.252782	0.092	0.255	3.56904e-73
SLC29A3	1.32461e-77	-0.299785	0.199	0.396	4.35253e-73
SLC5A3	1.33259e-77	0.323926	0.261	0.089	4.37875e-73
TTC28	1.54594e-77	-0.318015	0.53	0.741	5.0798e-73
MYO1E	1.87584e-77	0.412879	0.413	0.229	6.16382e-73
RHBDF2	1.79093e-76	0.285313	0.636	0.528	5.88482e-72
TLR4	2.00593e-76	-0.315731	0.303	0.502	6.59129e-72
LIMK2	2.05239e-76	0.309561	0.292	0.112	6.74394e-72
YWHAH	2.1858e-76	-0.313271	0.266	0.459	7.18231e-72
PYGL	2.40863e-76	0.35417	0.362	0.182	7.91453e-72
OSBPL11	2.74086e-76	-0.312184	0.388	0.591	9.0062e-72
ELAVL4	2.95536e-76	-0.262431	0.115	0.292	9.71101e-72
HCG22	3.46637e-76	-0.307974	0.062	0.205	1.13902e-71
HSPB1	1.22503e-74	0.343791	0.292	0.116	4.02532e-70
TANC1	1.65382e-74	-0.335172	0.292	0.486	5.43427e-70
FSCN1	7.64192e-74	-0.292032	0.17	0.349	2.51106e-69
AC025569.1	1.0877e-73	-0.30996	0.364	0.579	3.57407e-69
CECR2	1.57987e-73	-0.312481	0.336	0.532	5.19128e-69
KLF12	6.77501e-73	-0.308168	0.149	0.329	2.2262e-68
GPM6B	6.33416e-72	-0.252315	0.106	0.271	2.08134e-67
RNF150	6.41996e-72	-0.324174	0.231	0.427	2.10954e-67
SPNS2	1.94164e-71	-0.27972	0.189	0.373	6.38003e-67
HLA-B	3.77778e-71	0.358067	0.381	0.214	1.24134e-66
GLIPR1	4.80149e-71	-0.265073	0.174	0.366	1.57772e-66
DEPTOR	1.89404e-70	-0.302721	0.326	0.537	6.22362e-66
SOCS6	2.0865e-70	-0.272158	0.586	0.768	6.85603e-66
OXR1	3.08438e-70	-0.29714	0.589	0.753	1.0135e-65
LMCD1-AS1	8.7781e-70	-0.283999	0.061	0.196	2.8844e-65
AKT3	1.30904e-69	-0.271134	0.624	0.808	4.30138e-65
RAPGEF6	2.76828e-69	-0.255321	0.663	0.829	9.0963e-65
RYR1	1.37026e-68	-0.270814	0.56	0.734	4.50255e-64
PDE3B	1.65053e-68	0.253897	0.77	0.683	5.42347e-64
TSPAN7	2.39743e-68	-0.269301	0.132	0.297	7.87773e-64
LY96	6.35311e-68	0.334742	0.421	0.245	2.08757e-63
GNA13	7.35764e-68	0.33327	0.572	0.403	2.41765e-63
BOD1L1	8.61744e-68	-0.289695	0.423	0.604	2.8316e-63
RBPJ	9.25727e-68	0.339631	0.545	0.428	3.04185e-63
CYBB	2.36025e-67	-0.285063	0.511	0.695	7.75554e-63
BCAR3	2.65963e-67	-0.299499	0.376	0.576	8.73929e-63
MBNL2	4.23929e-67	0.279333	0.649	0.539	1.39299e-62
CPVL	4.75149e-67	0.311749	0.605	0.46	1.56129e-62
ITGAM	5.68459e-67	-0.290098	0.356	0.565	1.8679e-62
JDP2	6.18472e-67	0.306667	0.329	0.154	2.03224e-62
ARHGAP32	1.31661e-66	-0.294114	0.406	0.614	4.32625e-62
MAP3K8	1.95991e-66	0.358463	0.369	0.206	6.44006e-62
AC131944.1	2.00622e-66	0.3829	0.276	0.114	6.59224e-62
RGL1	2.11575e-66	0.350495	0.526	0.379	6.95215e-62
LINC01357	8.57469e-66	-0.258617	0.129	0.29	2.81756e-61
PLSCR1	9.25048e-66	0.308347	0.554	0.407	3.03961e-61
ABHD3	1.19087e-65	0.328219	0.481	0.311	3.91308e-61
RALGAPA2	5.00425e-65	0.282061	0.683	0.575	1.64435e-60
KCNIP1	9.79612e-65	-0.263283	0.068	0.199	3.21891e-60
AC087564.1	1.57339e-64	-0.307555	0.341	0.545	5.17e-60
AIG1	5.76561e-64	-0.290689	0.408	0.603	1.89452e-59
HIST2H2BF	8.58665e-64	0.259181	0.285	0.119	2.82149e-59
ADGRB3	8.86521e-64	-0.308582	0.118	0.269	2.91302e-59
GNG7	2.89853e-63	-0.266715	0.538	0.709	9.52427e-59
VSIG4	7.28066e-63	0.340817	0.358	0.199	2.39235e-58
AC120193.1	1.22773e-62	-0.289286	0.439	0.654	4.03421e-58
EML1	2.54305e-62	-0.272753	0.198	0.377	8.35621e-58
NUFIP2	5.1266e-62	0.28242	0.584	0.456	1.68455e-57
DDX3Y	6.72271e-62	0.250657	0.279	0.114	2.20902e-57
NPC1	2.78724e-61	-0.279055	0.353	0.53	9.1586e-57
HIVEP3	2.81012e-61	-0.270295	0.577	0.763	9.23378e-57
TNFRSF1B	6.9702e-61	0.297626	0.528	0.37	2.29034e-56
ICA1	1.10538e-60	-0.266365	0.188	0.36	3.63218e-56
TBC1D9	1.65004e-60	-0.270735	0.46	0.641	5.42188e-56
NDUFA4	2.23634e-60	-0.263732	0.136	0.283	7.3484e-56
IL6R	2.95141e-60	-0.271704	0.398	0.565	9.69804e-56
DST	2.96651e-60	-0.27203	0.595	0.759	9.74765e-56
NIBAN1	4.28985e-60	0.351312	0.354	0.193	1.4096e-55
SPTLC3	9.52176e-60	-0.259714	0.219	0.409	3.12876e-55
RASSF4	1.10517e-59	0.317006	0.459	0.326	3.63149e-55
AC006230.1	6.10861e-59	-0.289141	0.378	0.554	2.00723e-54
BIN1	8.87966e-59	-0.264404	0.384	0.594	2.91777e-54
GUCY1A1	1.1474e-58	-0.257623	0.147	0.304	3.77023e-54
DUSP1	6.5159e-58	0.312131	0.192	0.064	2.14106e-53
PTPRM	8.6805e-58	-0.29884	0.238	0.402	2.85232e-53
MAMDC2	1.22829e-57	-0.25835	0.173	0.346	4.03603e-53
RNF144B	1.63432e-57	0.337238	0.377	0.223	5.3702e-53
ZFP36L2	1.82284e-57	-0.270032	0.52	0.723	5.98968e-53
UTY	6.91772e-57	0.270398	0.692	0.491	2.2731e-52
TRAF3IP3	1.57798e-56	-0.258629	0.213	0.377	5.18508e-52
CHORDC1	2.04076e-56	0.312126	0.434	0.276	6.70574e-52
NPAS3	3.14448e-56	-0.284919	0.107	0.244	1.03324e-51
PTPN1	8.40774e-56	0.297337	0.368	0.212	2.7627e-51
IFNAR2	2.25107e-55	0.282499	0.429	0.269	7.39678e-51
VMP1	3.09194e-55	0.275304	0.567	0.446	1.01598e-50
HMGB1	3.25227e-55	-0.264646	0.415	0.588	1.06866e-50
GCNT2	3.41493e-55	-0.279563	0.361	0.526	1.12211e-50
UBXN2B	4.94442e-55	0.283331	0.399	0.239	1.62469e-50
PLCXD3	7.47489e-55	-0.25227	0.08	0.206	2.45617e-50
AC009950.1	1.80116e-54	-0.265911	0.205	0.352	5.91843e-50
ELK3	4.65838e-54	-0.26369	0.273	0.439	1.5307e-49
CCDC26	7.56969e-54	0.403307	0.334	0.182	2.48733e-49
KHDRBS3	1.53925e-53	-0.270755	0.472	0.694	5.05781e-49
CADM2	2.36871e-53	-0.259181	0.167	0.323	7.78335e-49
VASH1	1.33697e-52	-0.250514	0.303	0.474	4.39317e-48
APBA1	2.98641e-52	-0.269724	0.316	0.497	9.81305e-48
NRP1	6.97277e-52	-0.254411	0.223	0.402	2.29118e-47
SOD2	1.29432e-50	0.289475	0.406	0.257	4.253e-46
CMKLR1	4.73574e-50	-0.252107	0.267	0.427	1.55612e-45
CHST15	8.62419e-50	0.279508	0.447	0.299	2.83382e-45
ABCA1	1.24573e-49	0.299293	0.462	0.32	4.09336e-45
SHOC1	1.9151e-49	0.29016	0.456	0.305	6.29282e-45
CCND3	2.04364e-49	0.274964	0.397	0.24	6.71521e-45
AC007262.2	4.58954e-49	0.299376	0.42	0.278	1.50808e-44
NXN	1.50705e-48	-0.255795	0.265	0.42	4.95201e-44
ACER3	2.66489e-48	0.290443	0.469	0.347	8.75655e-44
TXNIP	5.63126e-48	0.301201	0.42	0.285	1.85038e-43
DNAJB6	4.56608e-47	0.254204	0.582	0.472	1.50037e-42
SIPA1L1	4.08984e-46	0.298514	0.497	0.376	1.34388e-41
LEPR	5.82273e-46	0.255529	0.301	0.158	1.91329e-41
C1QB	6.03789e-46	0.259314	0.543	0.442	1.98399e-41
TTTY14	1.27972e-45	0.268897	0.379	0.22	4.20505e-41
TLR5	1.51972e-45	0.265432	0.397	0.259	4.99366e-41
TENM4	1.96256e-45	-0.255147	0.391	0.551	6.44879e-41
HDAC4	2.69973e-45	0.256079	0.497	0.359	8.87106e-41
LINC01091	3.21424e-45	-0.260743	0.238	0.403	1.05617e-40
SLA	4.23374e-45	0.266399	0.413	0.284	1.39116e-40
SLC44A1	1.7091e-44	-0.25642	0.287	0.437	5.61592e-40
LAP3	2.66053e-44	0.268912	0.437	0.313	8.74225e-40
MRPS6	1.20086e-43	0.254566	0.254	0.126	3.9459e-39
IRS2	3.4806e-43	0.278408	0.374	0.236	1.14369e-38
ZC3HAV1	2.24013e-42	0.261399	0.534	0.446	7.36083e-38
SNAP23	4.24167e-42	0.250552	0.432	0.293	1.39377e-37
RANBP2	8.36482e-42	0.254103	0.507	0.372	2.74859e-37
MS4A7	7.91037e-41	0.262452	0.431	0.3	2.59927e-36
FTH1	2.14138e-31	0.269706	0.62	0.568	7.03637e-27
HERPUD1	2.84177e-29	0.263653	0.391	0.292	9.33777e-25
CD83	1.67115e-23	0.276938	0.181	0.103	5.49124e-19

## Sheet: Neu L4_CNV_vs_ASD
Gene	p_val	avg_log2FC	pct.1	pct.2	p_val_adj
GABRB3	6.88347e-193	0.296802	0.969	0.944	2.26184e-188
FAM66A	1.00943e-78	-0.293912	0.062	0.379	3.31689e-74
HERC2	3.75409e-75	0.320907	0.883	0.829	1.23356e-70
SPRY4-AS1	6.96938e-75	-0.437923	0.356	0.73	2.29007e-70
UBE3A	1.03397e-70	0.286802	0.849	0.803	3.39752e-66
PDE10A	2.93434e-68	-0.29248	0.861	0.962	9.64196e-64
AL117329.1	6.98726e-54	-0.485851	0.369	0.673	2.29594e-49
AC021134.1	2.43953e-51	0.429603	0.616	0.35	8.01604e-47
AC004949.1	3.04503e-46	0.453528	0.192	0.019	1.00057e-41
LINC01821	3.73395e-41	0.389156	0.448	0.217	1.22694e-36
XIST	1.00473e-37	0.398353	0.182	0.026	3.30143e-33
GABRA5	3.09599e-35	0.268774	0.716	0.638	1.01731e-30
MSC-AS1	1.7087e-30	-0.309324	0.312	0.52	5.61462e-26
AC011995.2	4.33593e-30	-0.257904	0.48	0.718	1.42474e-25
ASIC2	1.95234e-29	-0.260218	0.694	0.85	6.4152e-25
MEG8	1.14822e-27	-0.250451	0.584	0.764	3.77292e-23
PLCG2	1.86321e-27	0.320591	0.219	0.074	6.12232e-23
MYO16	1.90563e-25	0.275002	0.253	0.099	6.26172e-21
AC019211.1	3.42203e-25	-0.262228	0.471	0.694	1.12444e-20
ROBO2	5.52365e-25	-0.269265	0.747	0.894	1.81501e-20
OCA2	9.16642e-24	0.279398	0.595	0.49	3.01199e-19
LINC02232	2.25025e-23	-0.263292	0.496	0.678	7.3941e-19
ARHGAP15	4.83857e-21	0.266935	0.45	0.271	1.5899e-16
FAM106A	2.41287e-13	0.254288	0.449	0.366	7.92846e-09
AC098829.1	1.87231e-10	0.318608	0.334	0.267	6.15224e-06

## Sheet: OPC_CNV_vs_ASD
Gene	p_val	avg_log2FC	pct.1	pct.2	p_val_adj
KLRC2	1.18245e-190	-0.439221	0.217	0.546	3.8854e-186
UBE3A	5.13762e-184	0.337385	0.861	0.716	1.68817e-179
DGKG	3.70974e-173	0.251362	0.92	0.877	1.21898e-168
GABRB3	1.25229e-137	0.370137	0.766	0.581	4.1149e-133
HERC2	8.61846e-137	0.287382	0.825	0.712	2.83194e-132
BCL6	2.11789e-114	0.365601	0.564	0.341	6.95916e-110
HIF3A	2.44639e-114	0.371112	0.417	0.18	8.0386e-110
AC119673.2	7.36906e-114	0.282582	0.33	0.093	2.4214e-109
CABLES1	5.68715e-106	-0.332192	0.48	0.717	1.86874e-101
PREX2	7.38108e-106	-0.262594	0.767	0.91	2.42535e-101
MT-CO1	8.90479e-104	-0.330844	0.412	0.665	2.92603e-99
AC011246.1	3.05438e-100	-0.337334	0.185	0.418	1.00364e-95
CALM1	4.95018e-99	-0.318083	0.525	0.725	1.62658e-94
SEMA3E	1.56704e-96	-0.34762	0.088	0.282	5.14913e-92
XIST	2.9682e-94	-0.324594	0.039	0.205	9.75319e-90
AC013265.1	7.87409e-93	-0.306034	0.079	0.262	2.58735e-88
GPR158	7.44861e-91	-0.280729	0.718	0.873	2.44754e-86
GABRB1	6.70975e-90	-0.330318	0.348	0.589	2.20476e-85
FOS	7.99018e-84	0.306045	0.212	0.049	2.62549e-79
APBA2	9.65283e-82	0.27405	0.705	0.618	3.17182e-77
MYT1L	9.39346e-80	-0.312406	0.356	0.571	3.0866e-75
GAPDH	1.46772e-74	-0.272868	0.365	0.572	4.82277e-70
CALM2	7.56434e-73	-0.260665	0.558	0.726	2.48557e-68
CST3	1.81435e-72	-0.27729	0.462	0.667	5.96178e-68
PTMA	2.47734e-71	-0.263517	0.406	0.6	8.14028e-67
GPR37L1	3.54117e-70	-0.263155	0.407	0.596	1.16359e-65
TMEM241	3.63617e-69	-0.264319	0.325	0.532	1.19481e-64
ZBTB16	2.21233e-66	0.285298	0.503	0.328	7.2695e-62
POU6F2	3.37337e-62	-0.26522	0.302	0.498	1.10846e-57
ADAMTS9-AS2	6.58707e-62	0.331619	0.462	0.302	2.16444e-57
AC023282.1	8.59048e-61	0.28928	0.651	0.531	2.82275e-56
IFIT1	1.05013e-57	-0.262725	0.172	0.325	3.45063e-53
NR4A1	1.98629e-53	0.255066	0.183	0.062	6.52674e-49
EGR1	1.14221e-46	0.26611	0.192	0.076	3.75318e-42
SGO1-AS1	3.02477e-40	0.279459	0.222	0.106	9.93909e-36
AC093865.1	2.16785e-35	0.287388	0.417	0.311	7.12333e-31

## Sheet: Oligodendrocyte_CNV_vs_ASD
Gene	p_val	avg_log2FC	pct.1	pct.2	p_val_adj
AC012494.1	0	-0.68084	0.441	0.872	0
MOBP	0	-0.341573	0.816	0.967	0
GRID2	0	0.715267	0.519	0.193	0
ZFYVE16	0	-0.384489	0.803	0.962	0
FNBP1	0	-0.283152	0.848	0.958	0
NEAT1	0	0.39519	0.963	0.936	0
ZBTB16	0	0.541486	0.685	0.399	0
KCNMB4	0	0.529762	0.748	0.522	0
PLEKHH1	0	-0.261374	0.842	0.962	0
POLR2F	0	-0.435636	0.658	0.889	0
PRKX	0	0.457086	0.318	0.041	0
XIST	0	-0.630085	0.027	0.301	0
LDB3	1.25904e-293	-0.434096	0.446	0.774	4.13709e-293
LINC01608	1.1166e-280	-0.352281	0.731	0.899	3.66905e-276
FKBP5	1.28364e-261	0.45548	0.365	0.097	4.21793e-257
LINC02821	4.01049e-257	0.512113	0.495	0.23	1.31781e-252
MAML2	1.07921e-250	-0.516358	0.259	0.57	3.54616e-246
PLD5	1.61449e-245	-0.472663	0.266	0.577	5.30505e-241
FAM13C	9.16503e-245	-0.338614	0.684	0.907	3.01154e-240
LUCAT1	2.93786e-244	0.438592	0.216	0.019	9.6535e-240
TMEFF2	2.0491e-239	-0.252958	0.867	0.957	6.73314e-235
SRCIN1	1.1362e-233	-0.362868	0.562	0.832	3.73344e-229
LPAR1	1.48862e-230	-0.259137	0.838	0.945	4.89147e-226
EPCAM-DT	4.21029e-227	0.540768	0.517	0.306	1.38346e-222
AC004158.1	7.26309e-225	-0.391092	0.43	0.726	2.38658e-220
GLDN	4.32407e-221	-0.319413	0.688	0.878	1.42085e-216
PARP9	4.21937e-220	0.299187	0.237	0.037	1.38644e-215
NRXN3	7.30737e-214	-0.325859	0.766	0.92	2.40113e-209
PADI2	4.23744e-213	-0.35052	0.327	0.606	1.39238e-208
HSPB1	1.92503e-209	0.294199	0.205	0.024	6.32544e-205
CNP	4.06289e-207	-0.32065	0.669	0.825	1.33502e-202
DPYSL5	4.23236e-204	-0.396884	0.307	0.598	1.39071e-199
CHORDC1	1.082e-201	0.411943	0.593	0.405	3.55536e-197
ZKSCAN1	5.1989e-200	-0.3137	0.608	0.823	1.70831e-195
PSEN1	7.84588e-198	-0.259754	0.758	0.904	2.57808e-193
LINC01170	8.65564e-196	-0.420251	0.458	0.739	2.84416e-191
BCL6	4.95019e-195	0.358561	0.341	0.118	1.62658e-190
CERCAM	1.32891e-193	-0.323152	0.597	0.805	4.36668e-189
SEMA4B	1.93747e-191	0.269312	0.245	0.053	6.36633e-187
TMPRSS5	3.29091e-191	0.29358	0.257	0.06	1.08136e-186
SLC4A8	1.50805e-189	-0.364238	0.415	0.692	4.95529e-185
SECISBP2L	7.75464e-189	-0.254044	0.751	0.893	2.5481e-184
PPP1R14A	9.62325e-186	-0.350508	0.386	0.647	3.16211e-181
AC079352.1	1.78153e-184	-0.397823	0.513	0.775	5.85394e-180
PDE10A	1.46204e-179	-0.314212	0.089	0.304	4.80411e-175
SLC22A15	1.95656e-179	-0.297473	0.657	0.841	6.42907e-175
FA2H	1.56489e-176	-0.269365	0.708	0.881	5.14208e-172
CNDP1	1.4793e-175	-0.284961	0.733	0.886	4.86082e-171
CARNS1	4.19358e-173	-0.305206	0.36	0.62	1.37797e-168
HIP1	1.14232e-172	-0.268342	0.746	0.896	3.75354e-168
LMCD1-AS1	1.34879e-172	-0.331225	0.638	0.838	4.43199e-168
ASTN2	8.24407e-169	-0.322323	0.608	0.809	2.70892e-164
AC090015.1	5.92757e-154	-0.355276	0.401	0.662	1.94774e-149
GRAMD2B	3.58871e-153	-0.300494	0.386	0.639	1.17921e-148
UBE3A	1.05829e-150	0.290153	0.71	0.582	3.47744e-146
SEC14L5	8.57735e-148	-0.282734	0.533	0.747	2.81843e-143
SORBS1	1.1328e-147	0.351152	0.383	0.189	3.72226e-143
PDK4	2.11399e-147	0.311613	0.346	0.153	6.94636e-143
HNRNPDL	2.21801e-146	-0.282421	0.6	0.83	7.28816e-142
DTNB	3.07367e-146	-0.28453	0.604	0.81	1.00998e-141
FUT9	7.71142e-146	0.276792	0.819	0.715	2.5339e-141
VSTM2B	1.44117e-143	-0.290994	0.221	0.45	4.73554e-139
CDH1	3.85728e-143	-0.292125	0.246	0.485	1.26746e-138
HIST1H2AC	7.67091e-143	0.375557	0.508	0.342	2.52059e-138
HSPA4L	7.05702e-140	0.288576	0.241	0.077	2.31887e-135
CUEDC1	7.13087e-139	-0.283019	0.495	0.711	2.34313e-134
BCL2	4.37453e-138	0.419066	0.392	0.204	1.43743e-133
PPFIA2	1.59797e-137	-0.26305	0.713	0.879	5.25076e-133
C5orf64	4.52349e-137	-0.310179	0.397	0.633	1.48637e-132
PLCG2	9.13447e-135	0.477729	0.432	0.293	3.0015e-130
TACC1	9.72278e-135	0.252467	0.722	0.663	3.19481e-130
TMEM178A	2.15177e-134	0.297277	0.267	0.098	7.07049e-130
MYRF	1.6368e-132	-0.253946	0.598	0.788	5.37837e-128
ABCA6	3.15059e-132	0.2504	0.189	0.045	1.03525e-127
RNASE1	4.30655e-130	-0.27569	0.316	0.526	1.41509e-125
ZDHHC9	8.33043e-129	-0.265826	0.451	0.661	2.7373e-124
TTLL11	9.55081e-128	-0.263869	0.6	0.79	3.1383e-123
THUMPD3-AS1	2.59535e-127	0.325847	0.52	0.356	8.52805e-123
CNTNAP2	5.16846e-127	-0.441753	0.212	0.407	1.6983e-122
MAT2A	3.69969e-126	0.317393	0.483	0.313	1.21568e-121
PLXDC2	1.39279e-124	-0.259874	0.718	0.852	4.57657e-120
UTY	4.43144e-124	0.283536	0.829	0.597	1.45613e-119
CRYL1	7.45422e-122	-0.257065	0.317	0.55	2.44938e-117
IKZF2	2.22883e-119	0.31143	0.55	0.384	7.32371e-115
SLC1A3	4.83355e-119	-0.258181	0.547	0.738	1.58825e-114
ZNF609	8.94398e-119	-0.258475	0.594	0.793	2.9389e-114
CRYAB	2.69804e-117	0.288843	0.739	0.667	8.86549e-113
ZDHHC14	5.95909e-117	-0.283732	0.431	0.653	1.9581e-112
GNG7	2.19009e-116	-0.257755	0.599	0.796	7.19641e-112
NAALADL2	3.5139e-114	-0.286091	0.589	0.804	1.15463e-109
MYO9B	3.92933e-114	-0.253365	0.49	0.693	1.29114e-109
LINC02328	2.14182e-112	-0.283299	0.128	0.307	7.03781e-108
AL033523.1	5.26873e-112	0.333066	0.677	0.463	1.73125e-107
PTGES3	6.29522e-112	0.29678	0.588	0.475	2.06855e-107
XPO1	3.60256e-109	0.279475	0.631	0.52	1.18377e-104
AC082651.1	2.43071e-108	0.289699	0.347	0.185	7.98707e-104
AC233296.1	6.03459e-108	-0.318748	0.229	0.428	1.9829e-103
B2M	3.96449e-106	0.336962	0.434	0.285	1.30269e-101
PPM1E	2.88893e-104	0.318263	0.244	0.099	9.49275e-100
CPM	3.9798e-103	-0.252147	0.497	0.695	1.30772e-98
UNC79	3.9389e-102	-0.27403	0.314	0.518	1.29428e-97
CNKSR3	7.06014e-102	-0.258339	0.383	0.59	2.31989e-97
SLC5A11	6.35383e-96	-0.281586	0.544	0.711	2.08781e-91
ZNF365	1.0926e-95	0.260919	0.66	0.583	3.59017e-91
GREB1L	2.3495e-93	-0.270494	0.233	0.42	7.72022e-89
PCA3	2.5237e-93	0.300195	0.457	0.306	8.29264e-89
DPH6	2.77945e-92	-0.264053	0.295	0.491	9.13298e-88
FIGN	1.00954e-91	0.291541	0.606	0.489	3.31726e-87
LRP4	8.39571e-91	0.265601	0.461	0.31	2.75875e-86
AL589740.1	2.29679e-90	-0.263758	0.29	0.487	7.54704e-86
STMN4	3.13357e-89	0.261071	0.411	0.265	1.02966e-84
ALDH3A2	6.82384e-89	0.277531	0.372	0.23	2.24225e-84
FTL	4.56619e-88	0.272887	0.646	0.547	1.5004e-83
AL354809.1	1.89147e-84	-0.276285	0.253	0.426	6.21517e-80
HSPH1	1.01941e-82	0.301939	0.447	0.319	3.34969e-78
SEM1	7.9175e-82	0.27652	0.533	0.42	2.60161e-77
ZNF680	3.44415e-81	0.262139	0.463	0.331	1.13171e-76
HSPA1A	7.49088e-71	0.311011	0.489	0.382	2.46143e-66
FRY	1.67854e-66	0.260252	0.506	0.375	5.51552e-62
NAV2	7.58684e-59	0.284297	0.462	0.346	2.49296e-54
HSPA1B	2.43193e-57	0.262207	0.348	0.236	7.99108e-53
CNTN1	2.074e-54	0.272719	0.297	0.184	6.81495e-50

## Sheet: Inh-PVALB_CNV_vs_ASD
Gene	p_val	avg_log2FC	pct.1	pct.2	p_val_adj
GABRB3	2.34992e-15	0.33174	0.968	0.874	7.72162e-11
UBE3A	1.43057e-14	0.323452	0.987	0.864	4.7007e-10
ALK	6.79151e-13	-0.275483	0.981	0.99	2.23162e-08
AP001977.1	7.82311e-13	0.530577	0.405	0.01	2.5706e-08
HSPH1	9.53404e-13	0.496613	0.842	0.534	3.13279e-08
GABRG3-AS1	1.06301e-11	0.39576	0.937	0.825	3.49293e-07
HERC2	7.41123e-11	0.336661	0.943	0.786	2.43526e-06
AC098829.1	1.88378e-10	0.617804	0.734	0.456	6.18993e-06
PLCG2	2.63513e-10	0.623343	0.544	0.204	8.65876e-06
LINC01170	2.66882e-09	0.421187	0.304	0.01	8.76946e-05
XIST	2.70927e-09	0.570918	0.304	0.01	8.90239e-05
SPRY4-AS1	2.90132e-09	-0.432187	0.348	0.66	9.53346e-05
DDX5	5.25304e-09	0.346157	0.873	0.699	0.00017261
CHORDC1	6.04231e-09	0.354451	0.791	0.621	0.000198544
CNTNAP3B	1.27608e-08	-0.289885	0.911	0.942	0.000419307
ADAM32	1.50613e-08	0.359705	0.5	0.175	0.000494898
HUNK	1.74007e-08	-0.312753	0.829	0.922	0.000571769
AC063944.1	2.84145e-08	0.329117	0.348	0.058	0.000933672
KIF26B	3.35622e-08	-0.402486	0.544	0.767	0.00110282
ZNF706	5.48723e-08	0.325669	0.753	0.456	0.00180305
RCOR3	5.58664e-08	-0.30069	0.646	0.845	0.00183572
AC004949.1	5.63625e-08	0.577346	0.278	0.019	0.00185202
BTG1	7.4179e-08	0.376339	0.747	0.563	0.00243745
LINC00342	1.10953e-07	-0.387706	0.481	0.738	0.0036458
AC007389.1	1.1278e-07	-0.375639	0.38	0.66	0.00370582
PLEKHA1	1.3492e-07	0.259595	0.968	0.825	0.00443332
CTNNA3	1.87652e-07	0.321544	0.911	0.767	0.00616606
RBM20	2.42702e-07	-0.333426	0.133	0.398	0.00797494
C1QTNF7	4.78641e-07	0.397035	0.386	0.117	0.0157277
GRM7	4.90783e-07	0.396708	0.468	0.184	0.0161266
SEM1	5.02025e-07	0.303876	0.823	0.67	0.016496
CDH18	5.10967e-07	-0.390953	0.715	0.825	0.0167899
ENTPD3-AS1	5.39726e-07	0.304772	0.62	0.369	0.0177349
CFAP46	7.63868e-07	-0.287857	0.247	0.544	0.0250999
HSPA1A	8.02961e-07	0.346671	0.475	0.194	0.0263845
DYNC2LI1	8.05483e-07	-0.304602	0.5	0.718	0.0264674
ADCY10	9.22317e-07	0.27285	0.329	0.068	0.0303064
SRP14	1.14127e-06	0.333756	0.728	0.495	0.0375011
AC002463.1	1.18816e-06	0.370482	0.582	0.34	0.0390419
SH3GL3	1.20303e-06	0.273392	0.848	0.699	0.0395303
OCA2	1.2447e-06	0.303768	0.373	0.117	0.0408997
ATP6AP2	1.32289e-06	0.279499	0.728	0.524	0.0434689

## Sheet: Astrocyte II_CNV_vs_ASD
Gene	p_val	avg_log2FC	pct.1	pct.2	p_val_adj
HPSE2	0	-0.616411	0.713	0.96	0
HILPDA	3.24586e-294	0.517231	0.386	0.043	1.06656e-293
NEAT1	1.88305e-252	0.280711	0.998	0.982	6.18752e-248
BCL6	1.8587e-250	0.477461	0.825	0.558	6.10752e-246
HSP90AA1	2.05365e-245	0.448728	0.902	0.775	6.74809e-241
MMD2	4.90549e-242	-0.435199	0.727	0.882	1.6119e-237
CHI3L1	2.87355e-235	0.538417	0.389	0.078	9.44219e-231
ZNF98	4.14951e-221	-0.502137	0.626	0.815	1.36349e-216
C1orf61	2.0091e-210	-0.260708	0.921	0.967	6.6017e-206
PAMR1	3.65242e-209	-0.329079	0.834	0.919	1.20015e-204
FTL	8.96263e-205	0.490819	0.751	0.539	2.94503e-200
NCKAP5	2.24888e-195	-0.264426	0.873	0.957	7.38958e-191
CRYAB	1.05713e-193	0.507	0.495	0.197	3.47361e-189
CLU	9.05389e-188	0.305632	0.968	0.94	2.97502e-183
AC079352.1	1.77633e-186	-0.521611	0.297	0.618	5.83683e-182
WIF1	1.9835e-186	-0.476883	0.508	0.74	6.51759e-182
TMEM108	1.43593e-178	-0.392254	0.636	0.825	4.71834e-174
MT1X	4.32519e-176	0.405396	0.461	0.175	1.42122e-171
LRRTM4	2.95732e-171	-0.524885	0.437	0.761	9.71747e-167
HSPB1	6.72322e-169	0.524443	0.533	0.234	2.20918e-164
CALN1	1.68373e-168	-0.47675	0.301	0.616	5.53255e-164
UBE3A	9.62933e-167	0.302206	0.875	0.699	3.1641e-162
CEBPD	4.66769e-166	0.304859	0.311	0.065	1.53376e-161
AC119673.2	6.51338e-165	0.360135	0.554	0.242	2.14023e-160
AC053513.1	2.45045e-161	-0.401721	0.644	0.793	8.05194e-157
ZFP36	3.06492e-161	0.276781	0.245	0.032	1.0071e-156
BAG3	9.96747e-155	0.409902	0.451	0.182	3.27521e-150
LINC01727	1.23133e-154	-0.403316	0.478	0.749	4.04603e-150
ACSBG1	1.10934e-153	-0.265996	0.81	0.883	3.64518e-149
APOE	1.15947e-153	0.375403	0.879	0.78	3.8099e-149
GADD45B	4.9383e-149	0.289343	0.305	0.067	1.62268e-144
OSMR	9.8098e-147	0.321472	0.39	0.134	3.2234e-142
PDE3B	1.05874e-142	-0.350328	0.65	0.804	3.4789e-138
VIM	6.96613e-142	0.384143	0.518	0.27	2.289e-137
DAAM2	2.66482e-141	-0.359534	0.47	0.689	8.75633e-137
PCLO	9.30214e-139	0.375392	0.362	0.123	3.05659e-134
TPCN1	1.25867e-136	-0.305141	0.677	0.817	4.13588e-132
F11-AS1	1.83764e-136	-0.348337	0.626	0.79	6.03831e-132
RGS7	4.14773e-134	-0.36791	0.555	0.755	1.3629e-129
DPP6	8.21229e-134	-0.393871	0.139	0.381	2.69848e-129
VAV3	2.7951e-132	-0.317643	0.69	0.844	9.18441e-128
MT2A	6.45621e-132	0.416241	0.771	0.593	2.12145e-127
ANGPTL4	6.50615e-132	0.429451	0.538	0.291	2.13786e-127
BHLHE40	3.7011e-128	0.323046	0.49	0.235	1.21615e-123
AHCYL1	2.94097e-126	0.278614	0.903	0.738	9.66373e-122
IFITM3	1.78486e-125	0.265284	0.342	0.116	5.86488e-121
GOLGA8B	3.77799e-116	-0.324827	0.425	0.637	1.24141e-111
FSTL5	1.26105e-115	-0.314282	0.075	0.289	4.14369e-111
SLC25A48	1.7059e-114	-0.298811	0.632	0.787	5.60541e-110
DCHS2	1.97145e-114	0.338448	0.685	0.41	6.47798e-110
YBX3	2.72134e-114	0.254903	0.346	0.123	8.94206e-110
POU6F2	3.25861e-114	-0.376155	0.276	0.513	1.07075e-109
AC007389.1	3.87661e-114	-0.308662	0.66	0.803	1.27381e-109
MT1E	8.11615e-113	0.358365	0.562	0.35	2.66689e-108
AQP4	6.7553e-112	0.269161	0.884	0.8	2.21972e-107
TMEM132B	1.70186e-111	-0.268334	0.741	0.844	5.59216e-107
GRIK4	1.34308e-107	-0.322198	0.405	0.654	4.41322e-103
DDIT4	4.24286e-107	0.284558	0.447	0.21	1.39416e-102
HSPE1	1.22704e-105	0.316364	0.451	0.229	4.03194e-101
HSPD1	3.86687e-105	0.306563	0.579	0.344	1.27061e-100
SQSTM1	9.32771e-105	0.363612	0.638	0.42	3.06499e-100
AC023095.1	4.69571e-102	-0.295685	0.609	0.744	1.54296e-97
TPST1	1.03476e-101	0.349329	0.587	0.384	3.40012e-97
STAT3	2.6908e-100	0.287454	0.651	0.438	8.8417e-96
GFAP	1.84733e-98	0.342127	0.453	0.237	6.07016e-94
PLXNA2	2.63853e-98	-0.288739	0.62	0.759	8.66995e-94
SLC3A2	8.34931e-98	0.280405	0.672	0.475	2.7435e-93
HSPA1A	9.32863e-98	0.400143	0.445	0.236	3.06529e-93
XAF1	3.86882e-97	-0.29435	0.205	0.438	1.27126e-92
HLA-A	1.1559e-96	0.284512	0.458	0.248	3.79818e-92
PLP1	2.40035e-96	-0.310504	0.175	0.378	7.8873e-92
CNTN1	2.10258e-95	0.283057	0.862	0.698	6.90886e-91
NCAN	2.41657e-94	-0.258783	0.686	0.791	7.94059e-90
STXBP6	2.51361e-94	-0.296418	0.526	0.697	8.25945e-90
SNAP25	5.67681e-94	-0.306163	0.302	0.512	1.86534e-89
RNF19A	6.3245e-94	0.293406	0.732	0.561	2.07817e-89
BRINP2	1.67837e-93	-0.267683	0.648	0.777	5.51497e-89
ZFP36L1	1.41313e-92	0.275343	0.691	0.464	4.64342e-88
OSBPL11	9.47182e-91	0.269535	0.654	0.456	3.11234e-86
OSMR-AS1	5.65946e-90	0.277102	0.478	0.268	1.85964e-85
RIMS1	4.04492e-89	-0.358419	0.386	0.603	1.32912e-84
HAP1	1.30055e-88	0.296258	0.481	0.275	4.27347e-84
AC079385.1	1.14303e-85	0.276058	0.647	0.466	3.75589e-81
HSPA1B	3.92963e-84	0.274383	0.322	0.136	1.29124e-79
GPC6	5.72074e-82	-0.28567	0.103	0.278	1.87978e-77
HSPA4L	3.02842e-80	0.273547	0.432	0.243	9.95109e-76
NWD1	4.03738e-79	-0.278497	0.328	0.522	1.32664e-74
DNAJB1	2.88613e-78	0.271204	0.306	0.136	9.48354e-74
AGT	5.66747e-74	0.271753	0.614	0.468	1.86227e-69
XYLT1	2.21727e-73	-0.252119	0.221	0.41	7.28572e-69
FGF2	2.23369e-73	0.255684	0.689	0.552	7.33968e-69
AC097518.2	6.42198e-72	-0.292863	0.483	0.657	2.1102e-67
BSG	1.60929e-71	0.258369	0.568	0.406	5.28796e-67
EMID1	8.40997e-70	-0.254272	0.423	0.583	2.76343e-65
PCDH9-AS2	2.05445e-69	0.257393	0.721	0.548	6.75071e-65
H3F3B	2.54219e-69	0.253848	0.523	0.343	8.35339e-65
RHBDL3	2.94157e-67	-0.315647	0.329	0.476	9.6657e-63
PTPRD	1.59575e-65	-0.271341	0.514	0.662	5.24346e-61
HSPH1	7.35748e-64	0.375074	0.375	0.223	2.41759e-59
LTBP1	5.40132e-62	-0.262984	0.379	0.551	1.77482e-57
PTGES3	3.47426e-59	0.256453	0.503	0.347	1.14161e-54
POT1-AS1	3.20902e-58	-0.26279	0.492	0.636	1.05445e-53
ADGRB1	1.06995e-57	-0.254143	0.349	0.504	3.51575e-53
AC087854.1	2.44821e-55	0.251875	0.674	0.539	8.04458e-51
PPP1R3C	2.75021e-54	0.252697	0.559	0.396	9.03692e-50
CACNA2D3	1.84074e-53	-0.2988	0.216	0.358	6.0485e-49
XIST	4.63418e-47	-0.263904	0.107	0.249	1.52275e-42

## Sheet: Astrocyte I_CNV_vs_ASD
Gene	p_val	avg_log2FC	pct.1	pct.2	p_val_adj
HPSE2	3.85898e-73	-1.0369	0.12	0.596	1.26802e-68
CACNA2D3	5.68442e-58	-0.765987	0.186	0.604	1.86784e-53
NEAT1	1.80679e-57	0.386685	0.998	0.97	5.93695e-53
LRMDA	2.4189e-53	-0.725997	0.199	0.598	7.94828e-49
AC012405.1	3.0659e-50	-0.761927	0.324	0.687	1.00742e-45
TRPM3	2.29842e-49	-0.675558	0.407	0.756	7.55237e-45
GINS3	1.21392e-47	-0.503941	0.133	0.509	3.98883e-43
FLRT2	4.82094e-46	-0.558985	0.221	0.616	1.58411e-41
PLCB1	8.22263e-46	-0.603591	0.277	0.659	2.70187e-41
MGAT4C	1.01627e-44	-0.33359	0.829	0.962	3.33935e-40
AL589740.1	2.20261e-40	-0.444243	0.691	0.917	7.23755e-36
CD38	5.63908e-40	-0.485984	0.337	0.686	1.85294e-35
S100A1	2.98355e-39	-0.344096	0.058	0.357	9.80365e-35
NKAIN3	2.46177e-38	-0.262131	0.905	0.976	8.08915e-34
FAM171A1	2.75032e-38	-0.384601	0.647	0.844	9.03726e-34
AC073941.1	4.42055e-37	-0.541642	0.208	0.544	1.45255e-32
TENM1	7.75871e-37	-0.336218	0.051	0.333	2.54943e-32
ADAMTSL3	2.94655e-36	-0.53866	0.051	0.33	9.68208e-32
HERC2	3.44333e-35	0.29357	0.851	0.781	1.13144e-30
LAMA4	1.11866e-34	-0.377595	0.111	0.424	3.6758e-30
AL133304.3	5.07979e-32	-0.441914	0.204	0.515	1.66917e-27
EPHA6	9.69788e-30	-0.528766	0.232	0.526	3.18663e-25
OSBPL6	3.77207e-29	-0.357709	0.579	0.826	1.23946e-24
STRIP2	1.24937e-28	-0.316379	0.131	0.411	4.1053e-24
PTPRK	4.2865e-28	-0.370261	0.303	0.62	1.4085e-23
COL21A1	5.31159e-28	-0.442786	0.127	0.396	1.74533e-23
ZNF98	5.72077e-28	-0.585374	0.147	0.405	1.87979e-23
C1orf61	7.38208e-28	-0.306051	0.774	0.944	2.42568e-23
GOLGA8B	9.99553e-28	-0.336592	0.337	0.632	3.28443e-23
GOLGA8A	4.60103e-27	-0.34904	0.322	0.616	1.51185e-22
LINC00609	6.74565e-27	-0.482709	0.548	0.732	2.21655e-22
CTSH	8.0394e-27	-0.395082	0.264	0.549	2.64167e-22
STUM	1.20434e-26	-0.268339	0.095	0.357	3.95736e-22
AC079352.1	1.78186e-26	-0.426065	0.24	0.549	5.85502e-22
CNKSR2	4.51931e-26	-0.375519	0.362	0.66	1.485e-21
AL162511.1	4.85047e-26	-0.340591	0.167	0.445	1.59382e-21
KCTD8	5.04483e-26	-0.376174	0.167	0.443	1.65768e-21
PMP2	7.76077e-26	-0.302244	0.212	0.51	2.55011e-21
TNS1	1.4906e-25	-0.312426	0.22	0.496	4.89795e-21
EFEMP1	1.86311e-25	-0.427876	0.434	0.652	6.12198e-21
HHATL	2.74662e-25	-0.28502	0.061	0.281	9.02512e-21
RGN	2.75493e-25	-0.250245	0.12	0.376	9.05241e-21
STXBP6	3.80815e-25	-0.376068	0.258	0.536	1.25132e-20
ADAMTS9	4.81851e-25	-0.393137	0.255	0.553	1.58331e-20
KNDC1	5.16885e-25	-0.32255	0.274	0.561	1.69843e-20
L3MBTL4	7.68845e-25	-0.401542	0.285	0.555	2.52635e-20
PLCB4	9.04265e-25	-0.345088	0.071	0.297	2.97132e-20
KCNN3	1.63034e-24	-0.333007	0.66	0.823	5.35713e-20
F11-AS1	1.85617e-24	-0.375674	0.324	0.608	6.0992e-20
KCND2	2.65477e-24	-0.468791	0.163	0.413	8.72332e-20
ANGPT1	3.5235e-24	-0.372259	0.346	0.633	1.15779e-19
PDE3B	5.29886e-24	-0.395487	0.179	0.434	1.74115e-19
C2orf72	7.90698e-24	-0.314563	0.327	0.616	2.59815e-19
DIPK1A	7.9747e-24	-0.344599	0.325	0.587	2.62041e-19
TMEM108	8.97595e-24	-0.388209	0.327	0.592	2.94941e-19
LRRC3B	1.0584e-23	-0.418674	0.381	0.64	3.47781e-19
RNF19A	1.18839e-23	0.338955	0.827	0.74	3.90492e-19
SLC6A1	1.97939e-23	-0.321875	0.51	0.777	6.50409e-19
BCL6	2.56512e-23	0.347266	0.761	0.633	8.42871e-19
CNTN3	3.55261e-23	-0.299358	0.079	0.295	1.16735e-18
UBE3A	4.5761e-23	0.284882	0.78	0.679	1.50366e-18
AC073475.1	1.47942e-22	-0.350428	0.527	0.767	4.86123e-18
TNR	2.21282e-22	-0.317525	0.109	0.337	7.27112e-18
ARMH1	2.34964e-22	-0.318883	0.345	0.62	7.7207e-18
PLP1	2.42249e-22	-0.380192	0.141	0.365	7.96005e-18
CRYAB	2.55214e-22	0.475438	0.639	0.431	8.38606e-18
SYNPO2	3.06974e-22	-0.328639	0.101	0.332	1.00868e-17
SGCD	3.43849e-22	-0.377348	0.505	0.785	1.12985e-17
AC023095.1	4.432e-22	-0.343497	0.405	0.662	1.45631e-17
ST6GALNAC3	4.63457e-22	-0.348435	0.548	0.772	1.52287e-17
ACP6	6.35685e-22	-0.281027	0.274	0.545	2.0888e-17
ENOX1	6.67886e-22	-0.34658	0.407	0.66	2.19461e-17
CAMK2G	7.15855e-22	-0.250982	0.803	0.92	2.35223e-17
GLUL	9.32793e-22	0.306805	0.859	0.764	3.06506e-17
SGK1	1.40359e-21	-0.303572	0.208	0.467	4.61206e-17
AL627316.1	1.57827e-21	-0.30865	0.085	0.305	5.18605e-17
PLEKHA6	1.87642e-21	-0.302952	0.359	0.619	6.16574e-17
SLC24A3	3.27783e-21	-0.336938	0.351	0.619	1.07706e-16
AL807742.1	4.97371e-21	-0.268163	0.075	0.284	1.63431e-16
GLI3	5.01573e-21	-0.260873	0.731	0.836	1.64812e-16
AL160272.1	5.3603e-21	-0.340781	0.474	0.738	1.76134e-16
POT1-AS1	6.45089e-21	-0.358516	0.321	0.587	2.1197e-16
DAAM2	7.25093e-21	-0.275912	0.74	0.882	2.38258e-16
LMNTD1	9.16516e-21	-0.305415	0.159	0.399	3.01158e-16
AC053513.1	1.08232e-20	-0.320252	0.652	0.85	3.55638e-16
PPFIA2	1.12754e-20	-0.342739	0.298	0.547	3.705e-16
C5orf17	1.15393e-20	-0.307621	0.016	0.167	3.79171e-16
ZFPM2	2.90387e-20	-0.29925	0.298	0.561	9.54182e-16
SLC20A2	3.5957e-20	0.341125	0.704	0.558	1.18151e-15
ALDH1A1	3.59892e-20	-0.336445	0.51	0.758	1.18257e-15
DDAH1	3.7426e-20	-0.304591	0.612	0.813	1.22978e-15
IQCA1	6.88342e-20	-0.334438	0.5	0.705	2.26182e-15
FRMD6	7.22559e-20	-0.263203	0.17	0.41	2.37426e-15
WWC1	9.66772e-20	-0.287275	0.595	0.766	3.17671e-15
EDNRB	1.21171e-19	-0.295032	0.385	0.64	3.98156e-15
ABI3BP	1.50779e-19	-0.347917	0.194	0.413	4.95445e-15
GABRA2	1.52618e-19	-0.307578	0.615	0.799	5.01488e-15
FAM182A	1.59396e-19	-0.280685	0.276	0.53	5.23759e-15
EPHB1	4.23536e-19	-0.276911	0.673	0.817	1.3917e-14
LINC00486	7.84729e-19	-0.291897	0.429	0.648	2.57854e-14
ROBO2	9.09921e-19	-0.409409	0.135	0.341	2.98991e-14
BNC2	1.58469e-18	-0.286021	0.183	0.418	5.20712e-14
BAG3	1.61505e-18	0.374854	0.473	0.276	5.3069e-14
AC008014.1	1.94358e-18	-0.338924	0.319	0.56	6.38641e-14
ZMAT1	2.48131e-18	-0.279607	0.498	0.751	8.15333e-14
SLC14A1	2.80916e-18	-0.329644	0.37	0.641	9.23062e-14
LGR4	4.48552e-18	-0.296176	0.438	0.668	1.4739e-13
PAMR1	6.0415e-18	-0.264955	0.686	0.845	1.98518e-13
EGFR	6.86279e-18	-0.306665	0.442	0.668	2.25504e-13
AC138627.1	8.54137e-18	-0.313319	0.312	0.541	2.80661e-13
VCAN	1.10168e-17	-0.357575	0.462	0.656	3.62003e-13
NWD1	1.3652e-17	-0.258225	0.264	0.518	4.48592e-13
NIN	1.59869e-17	-0.264661	0.418	0.67	5.25314e-13
HILPDA	1.78178e-17	0.316432	0.261	0.091	5.85476e-13
KLF12	1.87228e-17	-0.277762	0.505	0.727	6.15213e-13
TENM2	1.99604e-17	-0.312892	0.601	0.805	6.55878e-13
KCNJ3	2.47721e-17	-0.354797	0.127	0.313	8.13988e-13
SLC24A4	3.22609e-17	-0.288115	0.208	0.435	1.06006e-12
KAT6B	3.39725e-17	-0.266808	0.519	0.746	1.1163e-12
MACROD2	3.48489e-17	-0.324533	0.535	0.735	1.1451e-12
MOXD1	4.11762e-17	-0.267052	0.096	0.282	1.35301e-12
BBOX1	8.30968e-17	-0.262612	0.298	0.544	2.73048e-12
GPI	8.87738e-17	-0.256153	0.364	0.612	2.91702e-12
AC119673.2	9.28945e-17	0.295345	0.551	0.368	3.05242e-12
FTL	9.77578e-17	0.374519	0.598	0.459	3.21222e-12
FAM66C	1.67871e-16	-0.250007	0.362	0.59	5.51607e-12
RGS7	1.88332e-16	-0.280788	0.574	0.78	6.18839e-12
THRB	3.5271e-16	-0.268089	0.5	0.724	1.15897e-11
ANKDD1A	4.05652e-16	-0.253148	0.598	0.78	1.33293e-11
TTYH1	5.39234e-16	-0.262277	0.572	0.804	1.77187e-11
FRMD4A	1.05073e-15	-0.261855	0.425	0.684	3.45258e-11
CEBPD	3.18279e-15	0.391268	0.321	0.152	1.04583e-10
HIVEP3	3.40778e-15	-0.272639	0.332	0.553	1.11976e-10
STARD13	4.69634e-15	-0.251309	0.58	0.777	1.54317e-10
ATP1B3	5.06257e-15	0.310827	0.425	0.249	1.66351e-10
NUP210L	5.31409e-15	0.270526	0.325	0.159	1.74616e-10
ADD3-AS1	8.32801e-15	-0.263884	0.327	0.557	2.7365e-10
GADD45B	1.3778e-14	0.273901	0.244	0.089	4.52732e-10
B3GAT2	1.5605e-14	-0.269463	0.317	0.533	5.12764e-10
GNA14	2.66073e-14	-0.276731	0.47	0.697	8.74288e-10
TTN	3.03878e-14	-0.329146	0.226	0.411	9.98513e-10
RPS27	5.36814e-14	-0.274321	0.327	0.528	1.76392e-09
PLCH1	5.48541e-14	-0.257148	0.418	0.617	1.80245e-09
ADAMTS9-AS2	6.01171e-14	0.357796	0.519	0.365	1.97539e-09
ETNPPL	6.18268e-14	-0.262129	0.585	0.766	2.03157e-09
AC007389.1	6.28517e-14	-0.287075	0.417	0.614	2.06524e-09
UFL1-AS1	6.74325e-14	-0.271276	0.332	0.537	2.21576e-09
NFASC	7.02403e-13	-0.273917	0.28	0.474	2.30803e-08
UNC5D	1.14578e-12	-0.274057	0.46	0.66	3.7649e-08
TNC	1.16359e-12	-0.291413	0.614	0.699	3.82343e-08
GFPT2	1.66413e-12	0.290185	0.426	0.268	5.46816e-08
HSPB1	3.36536e-12	0.332431	0.588	0.432	1.10582e-07
AL365295.1	4.22013e-12	0.337089	0.506	0.343	1.38669e-07
CFAP47	1.2314e-11	0.28834	0.55	0.392	4.04625e-07
CHI3L1	1.24861e-11	0.274877	0.17	0.054	4.10281e-07
HSPA9	4.55557e-11	0.300536	0.489	0.386	1.49691e-06
YOD1	7.19209e-11	0.289785	0.301	0.169	2.36325e-06
PBX3	1.22441e-10	0.2735	0.417	0.27	4.02328e-06
HS3ST3A1	1.2959e-10	0.257817	0.47	0.289	4.25821e-06
ATG4B	3.33008e-10	0.295679	0.415	0.3	1.09423e-05
SQSTM1	6.52468e-10	0.300394	0.542	0.467	2.14395e-05
TPST1	1.40212e-09	0.258439	0.596	0.514	4.60724e-05
CABLES1	1.68786e-09	-0.282395	0.264	0.418	5.54615e-05
ZFYVE28	1.09415e-08	0.263927	0.506	0.418	0.000359526
PCLO	1.56392e-08	0.289116	0.465	0.372	0.000513888
HSPA4L	6.44336e-08	0.258721	0.394	0.305	0.00211722
HSPA1A	7.79148e-08	0.253085	0.591	0.49	0.0025602
NAMPT	1.51038e-07	0.256978	0.282	0.179	0.00496294
LRRTM4	5.94068e-07	-0.253774	0.396	0.509	0.0195205

## Sheet: Inh-SST_CNV_vs_ASD
Gene	p_val	avg_log2FC	pct.1	pct.2	p_val_adj
GABRB3	7.06729e-83	0.356023	0.956	0.851	2.32224e-78
SPRY4-AS1	2.8822e-54	-0.402959	0.548	0.826	9.47062e-50
XIST	7.78228e-52	0.571802	0.237	0.011	2.55718e-47
AC004949.1	3.6515e-46	0.470662	0.232	0.021	1.19984e-41
CCNH	7.01482e-46	0.313461	0.868	0.766	2.305e-41
LINC01170	3.13347e-45	0.434021	0.284	0.053	1.02963e-40
TMEM161B-AS1	2.0002e-41	0.259597	0.92	0.843	6.57245e-37
SNX31	2.69941e-40	0.276426	0.249	0.042	8.87e-36
NTM	3.71288e-31	-0.284125	0.744	0.862	1.22001e-26
LEPR	6.92793e-31	0.322814	0.435	0.23	2.27645e-26
CCPG1	1.03063e-29	-0.255026	0.615	0.8	3.38654e-25
LINC01322	1.78614e-28	0.253727	0.879	0.796	5.86909e-24
LINC00342	4.09704e-27	-0.290691	0.703	0.858	1.34625e-22
ANKRD55	1.29452e-25	-0.258465	0.525	0.737	4.25365e-21
LINC00159	3.94517e-25	0.277814	0.335	0.155	1.29634e-20
PLCG2	4.26422e-25	0.331493	0.336	0.161	1.40118e-20
CDKL1	4.90851e-22	0.28044	0.488	0.335	1.61289e-17
EPHB6	5.14932e-21	-0.262932	0.574	0.715	1.69201e-16
AP001347.1	5.3138e-21	0.278062	0.663	0.534	1.74606e-16
SYN3	3.55332e-20	0.304474	0.655	0.542	1.16758e-15
ADAM32	8.05498e-20	0.257595	0.385	0.228	2.64679e-15
DPH6-DT	1.42107e-17	0.253034	0.455	0.309	4.66949e-13
HSPH1	1.64542e-17	0.255844	0.75	0.656	5.40669e-13
AC098829.1	2.07758e-16	0.389912	0.511	0.425	6.82672e-12
SAMD5	7.97988e-14	-0.250349	0.335	0.481	2.62211e-09

## Sheet: Inh-SV2C_CNV_vs_ASD
Gene	p_val	avg_log2FC	pct.1	pct.2	p_val_adj
GABRB3	6.29224e-93	0.356174	0.99	0.916	2.06757e-88
PLCG2	2.92311e-60	0.704025	0.582	0.112	9.60505e-56
HERC2	3.39873e-58	0.400048	0.954	0.771	1.11679e-53
XIST	2.87924e-46	0.747398	0.446	0.046	9.46091e-42
AC004949.1	1.06131e-44	0.639872	0.381	0.02	3.48737e-40
SNX31	3.37268e-43	0.360146	0.373	0.02	1.10823e-38
ADCY10	1.93593e-41	0.394432	0.409	0.055	6.36127e-37
AC098829.1	5.90118e-40	0.587867	0.744	0.498	1.93907e-35
HSPH1	1.12859e-37	0.438081	0.858	0.601	3.70844e-33
UBE3A	9.59062e-37	0.298052	0.967	0.815	3.15138e-32
GABRG3	3.14497e-36	0.282438	0.974	0.883	1.03341e-31
LEPR	5.43065e-36	0.393616	0.528	0.176	1.78446e-31
SEM1	5.27475e-31	0.35625	0.804	0.575	1.73323e-26
NUP210L	4.63653e-30	0.323946	0.418	0.112	1.52352e-25
APBA2	9.97919e-29	0.33034	0.871	0.692	3.27906e-24
IQUB	1.36558e-27	0.259359	0.381	0.095	4.48715e-23
AL390957.1	2.13779e-27	0.324794	0.395	0.106	7.02456e-23
MGAT4C	4.14183e-27	-0.30183	0.856	0.936	1.36096e-22
CCNH	7.07308e-27	0.256566	0.976	0.879	2.32414e-22
CD247	2.3208e-26	0.298066	0.419	0.13	7.62591e-22
HSPA12A	2.52382e-26	0.293445	0.883	0.729	8.29303e-22
ADAM32	3.54767e-26	0.33645	0.565	0.273	1.16573e-21
SHOC1	1.1125e-25	0.317151	0.488	0.198	3.65556e-21
TFDP2	1.22885e-25	0.289704	0.89	0.744	4.03789e-21
PDE10A	2.71549e-25	-0.289108	0.857	0.896	8.92283e-21
LINC00159	7.67568e-25	0.292519	0.398	0.13	2.52215e-20
GDAP1	9.74297e-25	0.284409	0.896	0.764	3.20144e-20
PRKCH	1.0043e-24	0.276968	0.27	0.035	3.30003e-20
OCA2	1.44195e-24	0.41395	0.652	0.361	4.73809e-20
BAALC-AS1	2.04991e-24	0.345417	0.491	0.238	6.7358e-20
DDX5	2.06612e-24	0.281977	0.893	0.758	6.78905e-20
AC007563.2	4.92467e-24	0.444291	0.532	0.273	1.6182e-19
MTERF1	5.49681e-24	0.355423	0.641	0.392	1.8062e-19
LINC01170	5.69218e-24	0.319621	0.285	0.048	1.87039e-19
CCDC59	6.07675e-24	0.34385	0.551	0.293	1.99676e-19
FAM189A1	7.54438e-24	0.343762	0.825	0.621	2.47901e-19
LINC01411	7.64625e-24	0.301694	0.298	0.053	2.51248e-19
C1QTNF7	1.00377e-23	0.338553	0.458	0.192	3.29828e-19
TNFSF13B	1.14359e-23	0.276536	0.385	0.119	3.75772e-19
SPRY4-AS1	1.83136e-23	-0.332914	0.362	0.637	6.01768e-19
WSB1	2.56341e-23	-0.259163	0.785	0.841	8.4231e-19
TTTY14	3.00715e-23	-0.369642	0.495	0.841	9.88118e-19
GABRG3-AS1	8.3155e-23	0.347185	0.764	0.511	2.73239e-18
ANKRD36	8.6369e-23	-0.264777	0.886	0.927	2.838e-18
TMEM179	1.52734e-22	0.297023	0.502	0.242	5.01869e-18
RPL37A	2.41688e-22	0.303608	0.77	0.621	7.94161e-18
CARS	2.46062e-22	0.320759	0.538	0.3	8.08535e-18
RAB11A	2.92288e-22	0.322894	0.747	0.544	9.60429e-18
ATG4B	5.00201e-22	0.297194	0.538	0.293	1.64361e-17
GABRA5	9.17272e-22	0.292739	0.675	0.434	3.01406e-17
AC002463.1	1.80207e-21	0.359974	0.619	0.394	5.92141e-17
NLGN4Y	4.81683e-21	-0.337126	0.516	0.817	1.58276e-16
CHORDC1	1.53688e-20	0.280957	0.705	0.478	5.05003e-16
MT-ND5	2.5759e-20	-0.426082	0.435	0.634	8.46416e-16
MAIP1	5.82443e-20	0.259851	0.439	0.2	1.91385e-15
USP9Y	8.23212e-20	-0.322777	0.504	0.822	2.70499e-15
CDKL1	1.22342e-19	0.282113	0.589	0.344	4.02003e-15
SNRNP48	1.68544e-19	0.256235	0.472	0.233	5.53819e-15
ATRNL1	5.87605e-19	-0.287155	0.886	0.925	1.93081e-14
ZNF706	6.93802e-19	0.258335	0.708	0.491	2.27977e-14
MIAT	8.75524e-19	0.275832	0.797	0.623	2.87688e-14
SYN3	4.22823e-18	0.263579	0.86	0.751	1.38935e-13
MT-CO3	4.54613e-18	-0.349235	0.68	0.872	1.49381e-13
AC024901.1	6.75037e-18	0.301311	0.72	0.507	2.2181e-13
PTCHD4	1.02069e-17	-0.363226	0.652	0.773	3.35387e-13
LINC00342	7.04211e-17	-0.308034	0.631	0.764	2.31397e-12
UTY	1.08195e-16	-0.279695	0.478	0.786	3.55519e-12
BNIP3L	1.12882e-16	0.257063	0.738	0.551	3.70918e-12
SLC22A23	1.54983e-16	0.251059	0.758	0.575	5.0926e-12
MT-CO1	2.12707e-16	-0.291534	0.834	0.934	6.98935e-12
MIR2052HG	2.88757e-16	0.320541	0.403	0.187	9.48825e-12
LINC00511	4.43031e-16	0.311708	0.454	0.242	1.45576e-11
DPH6	4.73275e-16	-0.279334	0.391	0.606	1.55514e-11
SF3B2	6.85629e-16	0.257368	0.539	0.337	2.25291e-11
RGS12	3.87795e-15	0.252349	0.934	0.806	1.27426e-10
MT-CYB	5.55281e-15	-0.309404	0.536	0.725	1.8246e-10
SLC27A6	6.15638e-15	-0.268178	0.123	0.304	2.02292e-10
CHST15	1.85459e-14	0.267768	0.438	0.225	6.09398e-10
TOX	2.27723e-14	-0.427438	0.28	0.46	7.48275e-10
LINC01322	3.35322e-14	0.310313	0.538	0.308	1.10183e-09
MT-ND1	5.33114e-14	-0.293916	0.465	0.656	1.75176e-09
MT-ND4L	7.84487e-14	-0.285226	0.17	0.346	2.57775e-09
LRFN2	1.13071e-13	0.250507	0.548	0.35	3.71539e-09
CC2D2A	1.55051e-13	0.257346	0.66	0.518	5.09483e-09
ANKRD55	2.77531e-13	-0.251492	0.609	0.72	9.11941e-09
ARHGAP42	1.23586e-12	0.263251	0.604	0.427	4.0609e-08
MT-ND3	9.77638e-12	-0.284816	0.326	0.507	3.21242e-07
PDGFD	2.0287e-11	-0.362802	0.278	0.436	6.6661e-07
PTPRB	2.39665e-11	-0.252883	0.408	0.568	7.87515e-07
MT-ATP6	4.56859e-11	-0.260983	0.544	0.727	1.50119e-06
UNC5C	1.17872e-10	-0.261369	0.682	0.736	3.87314e-06
EYA4	2.9772e-10	-0.33341	0.406	0.526	9.78277e-06
PKP2	3.63328e-10	-0.258864	0.465	0.588	1.19386e-05
MT-ND4	4.44026e-10	-0.270202	0.581	0.72	1.45903e-05
CLSTN2	5.51759e-10	-0.270846	0.419	0.573	1.81302e-05
MT-CO2	1.55102e-09	-0.27018	0.705	0.806	5.09648e-05
CHST9	1.82023e-09	-0.312756	0.094	0.211	5.98111e-05
FBN2	2.54901e-09	-0.254629	0.127	0.253	8.3758e-05
KCNH5	3.25606e-09	-0.256728	0.328	0.48	0.000106991
RGS6	6.91416e-09	0.280632	0.532	0.377	0.000227192
ST6GALNAC5	7.45917e-09	-0.251238	0.432	0.568	0.000245101
SPHKAP	9.83124e-09	-0.276775	0.475	0.564	0.000323045
CDH4	1.12417e-08	0.254062	0.622	0.493	0.000369392
NKAIN3	1.13538e-08	-0.259015	0.541	0.652	0.000373074
NTNG1	5.4458e-08	-0.288053	0.398	0.526	0.00178944
NXPH2	7.51523e-08	-0.261968	0.372	0.493	0.00246943
TRPC3	1.62813e-07	-0.282226	0.319	0.436	0.00534987

## Sheet: Inh-VIP_CNV_vs_ASD
Gene	p_val	avg_log2FC	pct.1	pct.2	p_val_adj
GABRB3	8.44708e-87	0.354832	0.974	0.92	2.77563e-82
HERC2	2.39367e-53	0.366803	0.914	0.781	7.86536e-49
SPRY4-AS1	1.53489e-51	-0.463193	0.276	0.674	5.04351e-47
XIST	1.17014e-35	0.636297	0.292	0.011	3.84495e-31
PLCG2	2.04062e-32	0.510216	0.431	0.141	6.70529e-28
PDE10A	4.51668e-30	-0.269738	0.899	0.954	1.48414e-25
LINC01170	1.2763e-29	0.420076	0.382	0.103	4.1938e-25
AC004949.1	1.50152e-29	0.525372	0.27	0.023	4.93384e-25
SNX31	2.86322e-27	0.26801	0.256	0.023	9.40825e-23
APBA2	1.79368e-26	0.292411	0.845	0.735	5.89386e-22
AC098829.1	1.11723e-23	0.474699	0.635	0.459	3.67109e-19
ADCY10	1.1889e-23	0.250982	0.261	0.042	3.9066e-19
HSPA1A	4.13885e-22	0.345134	0.433	0.2	1.35999e-17
ARHGAP28	2.02441e-21	0.318491	0.653	0.442	6.652e-17
VGF	3.34171e-21	-0.286746	0.254	0.497	1.09805e-16
NLGN4Y	5.52494e-20	-0.298456	0.613	0.901	1.81544e-15
C1QTNF7	1.18644e-19	0.288513	0.305	0.097	3.89852e-15
GPR149	1.87479e-18	-0.306716	0.612	0.733	6.16036e-14
MEF2C-AS1	1.98709e-18	0.274096	0.797	0.672	6.52939e-14
CCDC59	1.00985e-17	0.288996	0.439	0.234	3.31828e-13
ZNF804B	1.29996e-17	-0.395351	0.38	0.585	4.27154e-13
LEPR	1.39855e-17	0.258101	0.41	0.196	4.5955e-13
AP001347.1	2.73488e-17	0.317814	0.614	0.444	8.98654e-13
SEM1	8.76229e-17	0.259288	0.737	0.606	2.8792e-12
AL391832.4	1.71414e-16	-0.260693	0.476	0.707	5.63249e-12
VIP	2.79517e-16	-0.281816	0.763	0.876	9.18465e-12
HSPH1	2.89317e-16	0.281493	0.774	0.68	9.50667e-12
EYA4	1.60976e-14	-0.255077	0.064	0.198	5.28953e-10
AC007563.2	7.66968e-14	0.292212	0.626	0.455	2.52018e-09
RELN	1.61412e-13	-0.338307	0.371	0.526	5.30385e-09
CNTN6	3.76197e-13	-0.252731	0.506	0.667	1.23615e-08
AC004083.1	9.70116e-13	0.256694	0.639	0.524	3.1877e-08
AL445250.1	2.41852e-12	0.26971	0.662	0.505	7.94701e-08
CRH	9.53522e-12	-0.310815	0.456	0.617	3.13318e-07
SLIT1	1.86579e-11	0.261128	0.491	0.341	6.1308e-07
CC2D2A	4.62841e-11	0.258106	0.517	0.398	1.52085e-06
TRPM3	1.17222e-10	0.332322	0.347	0.196	3.85181e-06
CLSTN2	2.83204e-10	-0.258904	0.403	0.581	9.3058e-06
IL1RAPL2	1.54327e-07	-0.257257	0.242	0.366	0.00507103

[truncated: 7 more sheets: Neu L23_CNV_vs_ASD, Pericyte_CNV_vs_ASD, Endothelial_CNV_vs_ASD, OL_CNV_vs_ASD, Inh-PVALB II_CNV_vs_ASD, Neu L56_CNV_vs_ASD, T Cells_CNV_vs_ASD]
