# Supplementary material for: Cell-type-specific effects of autism-associated 15q duplication syndrome in the human brain
Source: Am J Hum Genet. 2024 Jul 29;111(8):1544–58. doi: 10.1016/j.ajhg.2024.07.002 (PMC11339625; doi:10.1016/j.ajhg.2024.07.002)
Supplement: Data S1. Supplemental Excel and CSV files [file mmc2.zip › DEGs_gliacells_2.xlsx]

## Sheet: CNV_vs_CON
Gene	p_val	avg_log2FC	pct.1	pct.2	p_val_adj
DPYSL5	0	-0.293734	0.177	0.335	0
AC079352.1	0	-0.331291	0.326	0.505	0
AC012494.1	0	-0.541533	0.163	0.392	0
MOBP	0	-0.497573	0.271	0.467	0
PARP9	0	0.303858	0.278	0.097	0
PLSCR1	0	0.258683	0.242	0.104	0
BCL6	0	0.454617	0.516	0.233	0
UNC5C	0	-0.334132	0.605	0.738	0
TRIM2	0	-0.284294	0.636	0.755	0
ZFYVE16	0	-0.217703	0.698	0.774	0
PPP2R2B	0	-0.234017	0.756	0.856	0
HIST1H2AC	0	0.308439	0.385	0.234	0
HLA-A	0	0.258567	0.304	0.117	0
HLA-B	0	0.207401	0.231	0.096	0
HSP90AB1	0	0.295089	0.572	0.378	0
NKAIN2	0	-0.39438	0.424	0.573	0
SEPTIN7	0	-0.217061	0.806	0.851	0
HSPB1	0	0.385534	0.282	0.074	0
ZC3HAV1	0	0.260636	0.263	0.121	0
CEBPD	0	0.282168	0.221	0.066	0
LINC01608	0	-0.395171	0.24	0.395	0
ENPP2	0	-0.339636	0.334	0.491	0
PTPRD	0	-0.305497	0.661	0.78	0
LPAR1	0	-0.348978	0.4	0.572	0
LINC01515	0	-0.253791	0.037	0.162	0
CTNNA3	0	-0.352928	0.509	0.627	0
SRGN	0	0.317441	0.175	0.054	0
HSPH1	0	0.353514	0.428	0.24	0
RNASE1	0	-0.289046	0.123	0.262	0
LINC00609	0	-0.38048	0.316	0.463	0
FOS	0	0.261437	0.182	0.039	0
HSP90AA1	0	0.370015	0.798	0.671	0
UBE3A	0	0.345208	0.763	0.545	0
HERC2	0	0.325402	0.771	0.588	0
PLCG2	0	0.405403	0.458	0.206	0
STAT3	0	0.256004	0.491	0.315	0
XIST	0	-0.67668	0.053	0.294	0
COL4A5	0	-0.417366	0.385	0.541	0
UTY	0	0.261018	0.777	0.556	0
LIMCH1	7.66403e-308	-0.286917	0.537	0.699	2.51833e-303
LANCL1	7.40703e-303	-0.314624	0.417	0.55	2.43388e-298
MIR181A1HG	3.69979e-298	-0.282556	0.451	0.606	1.21571e-293
HSPA1A	1.17694e-296	0.28891	0.402	0.241	3.86731e-292
MS4A6A	2.34905e-293	0.241977	0.115	0.027	7.71874e-289
CHORDC1	7.35953e-288	0.254818	0.454	0.295	2.41827e-283
USP9Y	2.08418e-286	0.23516	0.557	0.378	6.84839e-282
PTGES3	2.33941e-286	0.247103	0.508	0.347	7.68706e-282
SH3GL3	1.55355e-284	-0.347445	0.371	0.508	5.10481e-280
TMEFF2	1.41621e-280	-0.322211	0.42	0.553	4.65352e-276
DAAM2	2.97822e-279	-0.274298	0.369	0.546	9.78612e-275
ST18	3.12336e-279	-0.370436	0.34	0.497	1.02631e-274
AC090015.1	4.52854e-274	-0.304493	0.137	0.278	1.48803e-269
APOE	2.48541e-273	0.343027	0.445	0.303	8.16679e-269
FOLH1	5.28553e-273	-0.318264	0.249	0.396	1.73677e-268
UGT8	2.66035e-267	-0.300313	0.411	0.533	8.74166e-263
PDE1C	3.94205e-262	-0.316872	0.452	0.577	1.29532e-257
SPOCK3	4.10225e-262	-0.305124	0.474	0.6	1.34796e-257
SQSTM1	3.71247e-261	0.239258	0.409	0.257	1.21988e-256
NAALADL2	5.62526e-261	-0.239142	0.578	0.711	1.8484e-256
CARNS1	4.56711e-260	-0.231859	0.117	0.245	1.50071e-255
PPP1R14A	1.023e-259	-0.261035	0.146	0.279	3.36147e-255
ABHD3	1.71438e-259	0.229569	0.32	0.178	5.63327e-255
DLG1	2.50617e-254	-0.207603	0.785	0.826	8.23502e-250
LINC01630	1.46902e-252	-0.290011	0.18	0.32	4.82704e-248
ITGA2	5.8346e-250	-0.289708	0.139	0.265	1.91719e-245
SYNJ2	1.23701e-248	-0.28653	0.255	0.395	4.06469e-244
NT5DC1	1.35085e-248	-0.275279	0.375	0.513	4.43875e-244
TF	2.1502e-246	-0.307661	0.38	0.522	7.06534e-242
SP110	3.00383e-246	0.22149	0.308	0.172	9.87029e-242
ST6GALNAC3	2.62955e-242	-0.274187	0.48	0.628	8.64045e-238
ZFP36L1	5.03427e-242	0.237076	0.423	0.271	1.65421e-237
SCIN	9.57285e-242	0.211165	0.124	0.039	3.14554e-237
LMCD1-AS1	9.07523e-238	-0.250221	0.507	0.628	2.98203e-233
GPR37	8.96192e-237	-0.266477	0.219	0.35	2.9448e-232
HSPE1	9.95877e-237	0.200533	0.291	0.16	3.27235e-232
DDX60L	2.80089e-233	0.230571	0.231	0.115	9.20346e-229
XPO1	5.05536e-233	0.210687	0.639	0.51	1.66114e-228
PLEKHH1	2.01984e-231	-0.274821	0.415	0.541	6.637e-227
CYFIP1	8.42868e-231	0.26788	0.443	0.288	2.76958e-226
KCNMA1	7.77922e-230	0.252029	0.609	0.454	2.55617e-225
RAPGEF5	7.84206e-230	-0.289459	0.319	0.463	2.57682e-225
KIF6	1.69469e-229	-0.261243	0.23	0.373	5.56858e-225
CNTNAP4	1.87871e-229	-0.310782	0.322	0.461	6.17327e-225
AKAP6	5.16123e-228	-0.214229	0.646	0.756	1.69593e-223
MCF2L2	3.07398e-227	0.210554	0.504	0.347	1.01008e-222
IGSF11	2.90616e-226	-0.231581	0.496	0.606	9.54936e-222
SLC24A2	3.96613e-226	-0.30216	0.447	0.578	1.30323e-221
FGFR2	6.09641e-226	-0.235987	0.454	0.585	2.00322e-221
GABRB3	6.21258e-226	0.209522	0.281	0.156	2.04139e-221
FAM110B	2.30402e-225	0.243197	0.359	0.223	7.57079e-221
DPYD	5.89508e-225	-0.302416	0.421	0.538	1.93706e-220
PLD5	4.36296e-224	-0.245442	0.269	0.405	1.43362e-219
HIF1A	7.67403e-224	0.27458	0.493	0.355	2.52161e-219
SLC8A1	1.10402e-223	0.275137	0.524	0.347	3.62769e-219
PLP1	2.06129e-221	-0.366079	0.415	0.529	6.7732e-217
MBP	2.09141e-221	-0.258879	0.631	0.674	6.87215e-217
CNTNAP2	3.99443e-221	-0.339087	0.272	0.399	1.31253e-216
FRMD5	5.80531e-220	-0.244763	0.617	0.728	1.90757e-215
LINC01877	6.02462e-219	-0.236674	0.102	0.211	1.97963e-214
LDB3	6.37751e-219	-0.221133	0.149	0.276	2.09559e-214
PPP1R12B	5.35192e-218	-0.210622	0.597	0.685	1.75859e-213
AP001977.1	1.22444e-217	0.219101	0.169	0.073	4.02337e-213
LINC00639	3.64691e-217	-0.266433	0.357	0.494	1.19834e-212
MT-ND4	4.95713e-215	0.245214	0.391	0.263	1.62886e-210
PARP14	7.49011e-215	0.225069	0.309	0.18	2.46117e-210
FAM13C	3.88498e-214	-0.256518	0.407	0.52	1.27656e-209
AC098679.5	6.91364e-213	-0.208407	0.106	0.216	2.27175e-208
MVB12B	1.42259e-212	-0.216443	0.576	0.671	4.67447e-208
ATP8A1	2.6312e-212	-0.214595	0.664	0.756	8.64587e-208
TTLL7	3.03937e-211	-0.282664	0.471	0.604	9.98706e-207
RNF220	8.81737e-211	-0.302389	0.442	0.573	2.8973e-206
PTGDS	9.98126e-211	-0.223314	0.551	0.684	3.27974e-206
SLC12A2	1.57655e-209	-0.261925	0.387	0.505	5.18039e-205
CLU	2.87909e-209	0.29728	0.51	0.37	9.4604e-205
SLCO1A2	2.79998e-207	-0.263444	0.27	0.408	9.20046e-203
EDIL3	5.01832e-207	-0.237607	0.538	0.626	1.64897e-202
APBA2	1.48289e-206	0.208679	0.508	0.375	4.87263e-202
LRP2	4.93207e-204	-0.242929	0.123	0.24	1.62063e-199
GRM3	2.16188e-203	-0.236023	0.513	0.649	7.10373e-199
IL1RAPL1	5.61025e-203	-0.228161	0.557	0.661	1.84347e-198
EIF2AK2	1.79784e-201	0.21314	0.355	0.231	5.90751e-197
PDE1A	3.02247e-201	-0.302858	0.267	0.393	9.93153e-197
AK5	1.41363e-199	-0.264863	0.346	0.482	4.64505e-195
SAT1	1.09963e-198	0.26521	0.524	0.391	3.61328e-194
SLC22A15	1.12409e-198	-0.240855	0.355	0.467	3.69365e-194
AL133304.3	4.52061e-198	-0.250211	0.164	0.278	1.48543e-193
MAN2A1	1.39921e-197	-0.245316	0.665	0.73	4.59766e-193
FRMD4B	1.41383e-197	-0.231823	0.553	0.657	4.64569e-193
PSAP	2.11789e-197	0.20437	0.623	0.502	6.95918e-193
TRIM59	1.68575e-195	-0.234219	0.212	0.337	5.53922e-191
IFI16	3.27179e-195	0.216953	0.36	0.227	1.07508e-190
RYR2	6.87683e-194	-0.211846	0.094	0.197	2.25966e-189
PIEZO2	2.28238e-192	-0.246388	0.193	0.318	7.49967e-188
MT-ATP6	3.0066e-192	0.256169	0.363	0.247	9.8794e-188
FKBP5	3.24954e-192	0.208315	0.355	0.217	1.06777e-187
AC008571.2	7.93773e-192	-0.288335	0.149	0.268	2.60826e-187
LINC00844	4.46245e-191	-0.207424	0.108	0.21	1.46632e-186
MOG	1.5654e-190	-0.228489	0.258	0.397	5.14373e-186
HS3ST5	1.8916e-190	-0.250024	0.374	0.497	6.2156e-186
MYO1D	2.42642e-189	-0.254315	0.294	0.434	7.97297e-185
TLR2	4.22822e-189	0.219506	0.144	0.061	1.38935e-184
GLDN	1.13509e-188	-0.257984	0.281	0.399	3.72978e-184
TMTC2	1.33815e-188	-0.224502	0.6	0.712	4.39702e-184
PLCL1	5.50035e-184	-0.253461	0.531	0.651	1.80736e-179
AC009063.2	8.34857e-183	-0.252031	0.201	0.314	2.74326e-178
KCNH8	4.52077e-182	-0.237977	0.479	0.584	1.48548e-177
CNDP1	3.93349e-180	-0.243663	0.249	0.373	1.29251e-175
TTTY14	4.99341e-180	0.201756	0.511	0.363	1.64078e-175
NECAB1	1.2494e-177	-0.235262	0.219	0.337	4.1054e-173
SIPA1L2	6.3277e-176	0.20982	0.397	0.271	2.07922e-171
EPCAM-DT	6.97781e-176	0.22289	0.247	0.144	2.29284e-171
NRXN3	9.92388e-176	-0.264861	0.488	0.591	3.26089e-171
P4HA1	1.17601e-174	0.210834	0.484	0.357	3.86426e-170
ABCA8	1.43205e-174	-0.235939	0.276	0.406	4.70559e-170
MAP7	4.63538e-172	-0.248145	0.535	0.651	1.52314e-167
GNAI1	1.75312e-169	-0.246321	0.368	0.468	5.76056e-165
AGPAT4	1.0701e-168	-0.231815	0.366	0.472	3.51624e-164
LPGAT1	1.1767e-168	-0.222984	0.516	0.6	3.86653e-164
FCGBP	1.67721e-167	0.205108	0.12	0.048	5.51114e-163
CTSB	2.99164e-165	0.216345	0.299	0.188	9.83024e-161
TMEM144	1.89419e-164	-0.259447	0.43	0.556	6.22413e-160
ATP10B	2.32173e-164	-0.202132	0.464	0.568	7.62899e-160
CHST11	3.04396e-164	0.223075	0.602	0.473	1.00022e-159
HECW2	3.5856e-163	-0.221807	0.397	0.513	1.17819e-158
B2M	5.77544e-162	0.205483	0.457	0.338	1.89775e-157
SLC44A1	6.76259e-162	-0.220529	0.658	0.749	2.22212e-157
DISC1	3.03636e-161	0.214761	0.576	0.453	9.97719e-157
LRMDA	3.85165e-160	0.243405	0.502	0.355	1.26561e-155
LIPA	1.48307e-157	-0.217319	0.356	0.453	4.87321e-153
RUNX1	3.75753e-157	0.261674	0.291	0.184	1.23469e-152
ZNF536	9.35241e-157	-0.242583	0.373	0.507	3.07311e-152
DOCK5	1.94974e-156	-0.224501	0.454	0.586	6.40665e-152
DNAJC6	1.03842e-155	-0.227829	0.502	0.601	3.41216e-151
LINC00320	1.04089e-152	-0.227846	0.303	0.411	3.42027e-148
CST3	2.31039e-152	0.213434	0.421	0.305	7.59171e-148
FAM124A	2.43194e-152	-0.209595	0.29	0.4	7.99112e-148
BTBD3	4.69649e-150	-0.205258	0.355	0.453	1.54322e-145
ANLN	1.20984e-149	-0.219371	0.277	0.394	3.97541e-145
TMEFF1	1.67452e-149	-0.227102	0.314	0.409	5.50232e-145
CREB5	2.5614e-148	-0.210367	0.477	0.579	8.4165e-144
PEX5L	1.76231e-144	-0.234465	0.484	0.589	5.79078e-140
SLCO3A1	8.37281e-144	-0.218655	0.352	0.478	2.75122e-139
LINC00882	4.64116e-143	-0.204389	0.44	0.539	1.52504e-138
ETV6	1.26291e-141	0.206763	0.547	0.439	4.14981e-137
HHIP	3.50064e-139	-0.227229	0.309	0.414	1.15028e-134
ERC2	1.00905e-138	0.203587	0.383	0.276	3.31565e-134
LINC01170	1.32446e-136	-0.227951	0.259	0.367	4.35206e-132
KIRREL3	1.07496e-133	-0.214845	0.295	0.421	3.5322e-129
SLC7A14-AS1	2.51499e-133	-0.221685	0.306	0.438	8.26402e-129
CCDC26	7.948e-133	0.205141	0.108	0.047	2.61163e-128
LINC00278	2.64944e-132	0.214194	0.225	0.139	8.7058e-128
MT2A	7.59673e-132	0.207935	0.3	0.202	2.49621e-127
DBNDD2	2.2244e-131	-0.209269	0.223	0.319	7.30916e-127
AL033523.1	9.32911e-125	-0.236721	0.265	0.366	3.06545e-120
DENND3	1.04484e-122	0.204537	0.191	0.113	3.43323e-118
FTL	5.28186e-122	0.204289	0.591	0.511	1.73556e-117
MT-CO3	5.73735e-121	0.215575	0.42	0.33	1.88524e-116
RNASET2	1.11738e-118	0.206551	0.274	0.185	3.6716e-114
ZNF98	6.21397e-117	-0.284006	0.161	0.243	2.04185e-112
KIAA1324L	2.96122e-116	-0.203182	0.327	0.415	9.73029e-112
SKAP2	3.61305e-108	0.208264	0.249	0.168	1.18721e-103
RBM47	5.18426e-104	0.203231	0.201	0.128	1.70349e-99
PTPRC	1.26958e-103	0.216076	0.232	0.155	4.17171e-99
ARHGAP26	2.55523e-102	0.213859	0.468	0.388	8.39623e-98
LNCAROD	2.23599e-90	0.251085	0.216	0.149	7.34722e-86
HPSE2	3.85199e-59	-0.247427	0.148	0.199	1.26572e-54

## Sheet: ASD_vs_CON
Gene	p_val	avg_log2FC	pct.1	pct.2	p_val_adj
LINC00486	0	0.31029	0.561	0.329	0
CCK	0	0.222138	0.228	0.046	0
MTRNR2L12	0	0.231384	0.186	0.014	0
SPARCL1	0	0.307535	0.639	0.403	0
TUBB2A	0	0.210723	0.262	0.093	0
AL033523.1	0	-0.377836	0.197	0.366	0
HSP90AB1	0	0.235496	0.582	0.378	0
CLU	0	0.315503	0.612	0.37	0
LINC01515	0	-0.276825	0.022	0.162	0
NRGN	0	0.201213	0.228	0.065	0
GAPDH	0	0.259929	0.557	0.357	0
SCG3	0	0.281026	0.441	0.257	0
KNOP1	0	0.270422	0.49	0.285	0
CCDC144A	0	0.334323	0.677	0.436	0
APOE	0	0.277589	0.505	0.303	0
CST3	0	0.379385	0.576	0.305	0
MT-ND1	0	0.203339	0.298	0.136	0
MT-CO1	0	0.342296	0.648	0.394	0
MT-ATP6	0	0.285173	0.475	0.247	0
MT-CO3	0	0.278992	0.554	0.33	0
MT-ND3	0	0.209025	0.318	0.155	0
MT-ND4	0	0.242256	0.457	0.263	0
MT-CYB	0	0.248894	0.435	0.233	0
SRRM2	2.72018e-304	0.226451	0.754	0.552	8.93823e-300
MT-CO2	3.29822e-263	0.206277	0.504	0.325	1.08376e-258
EIF2AK2	1.17433e-247	0.207705	0.384	0.231	3.85873e-243
AC009063.2	7.28972e-247	-0.304179	0.183	0.314	2.39533e-242
MARCKS	1.85103e-231	0.230916	0.409	0.262	6.08229e-227
SAT1	2.3402e-202	0.226465	0.543	0.391	7.68966e-198
PTMA	7.55365e-200	0.201201	0.642	0.505	2.48205e-195
MAN2A1	4.25016e-176	-0.230442	0.688	0.73	1.39656e-171
SYNE1	3.12498e-171	0.211867	0.649	0.497	1.02684e-166
DPYD	7.13178e-170	-0.257654	0.448	0.538	2.34343e-165
AC098679.5	9.10278e-167	-0.203529	0.121	0.216	2.99108e-162
GRID2	1.12073e-160	-0.236737	0.351	0.527	3.68261e-156
AC008571.2	4.88864e-142	-0.276219	0.169	0.268	1.60636e-137
SLC1A2	2.45871e-135	0.206504	0.578	0.43	8.07907e-131
LINC00320	4.08167e-131	-0.233138	0.328	0.411	1.3412e-126
COL4A5	1.15992e-126	-0.227179	0.494	0.541	3.81137e-122
CLDND1	2.09524e-118	-0.229847	0.408	0.461	6.88475e-114
TMEM144	1.24221e-112	-0.20956	0.511	0.556	4.08177e-108
PAMR1	1.77613e-93	0.211587	0.281	0.207	5.83617e-89
HPSE2	5.50194e-76	0.204898	0.28	0.199	1.80788e-71
CNTNAP2	1.73141e-74	-0.219842	0.338	0.399	5.68924e-70
XIST	2.49045e-68	-0.217994	0.268	0.294	8.18338e-64

## Sheet: CNV_vs_ASD
Gene	p_val	avg_log2FC	pct.1	pct.2	p_val_adj
AC119673.2	0	0.245649	0.3	0.112	0
AC079352.1	0	-0.37672	0.326	0.558	0
AC012494.1	0	-0.463671	0.163	0.362	0
BCL6	0	0.45	0.516	0.272	0
FKBP5	0	0.406782	0.355	0.152	0
HSPB1	0	0.310952	0.282	0.114	0
CEBPD	0	0.332941	0.221	0.047	0
FNBP1	0	-0.237302	0.674	0.783	0
NEAT1	0	0.336475	0.824	0.824	0
NRGN	0	-0.224349	0.067	0.228	0
UBE3A	0	0.318369	0.763	0.619	0
HERC2	0	0.207766	0.771	0.711	0
XIST	0	-0.458686	0.053	0.268	0
PREX2	3.04578e-294	-0.293714	0.545	0.699	1.00081e-289
ZFYVE16	6.44567e-293	-0.239012	0.698	0.802	2.11798e-288
MS4A6A	1.49086e-278	0.268375	0.115	0.018	4.89882e-274
SNAP25	4.30801e-272	-0.222797	0.253	0.438	1.41557e-267
LDB3	7.0147e-264	-0.262662	0.149	0.301	2.30496e-259
LMCD1-AS1	9.46411e-263	-0.275737	0.507	0.669	3.10981e-258
HSPH1	3.55689e-261	0.351782	0.428	0.292	1.16876e-256
USP9Y	2.27296e-259	0.250129	0.557	0.373	7.46873e-255
CHORDC1	1.17636e-257	0.292263	0.454	0.315	3.8654e-253
CALN1	3.85588e-252	-0.244059	0.116	0.258	1.267e-247
HPSE2	1.84898e-245	-0.452325	0.148	0.28	6.07558e-241
DAAM2	1.50935e-244	-0.278084	0.369	0.545	4.95958e-240
ZBTB16	8.10801e-243	0.274209	0.517	0.377	2.66421e-238
SLC4A8	1.52742e-238	-0.2365	0.25	0.417	5.01894e-234
DPYSL5	1.7021e-238	-0.232058	0.177	0.332	5.59293e-234
PLP1	1.06482e-237	-0.283188	0.415	0.615	3.49888e-233
UTY	1.30862e-235	0.228682	0.777	0.583	4.3e-231
HIST1H2AC	4.19573e-235	0.337217	0.385	0.259	1.37868e-230
DPH6	1.79015e-231	-0.242681	0.369	0.541	5.88225e-227
LPAR1	8.61765e-230	-0.289569	0.4	0.547	2.83167e-225
AZIN1-AS1	1.50072e-227	-0.215704	0.266	0.431	4.93123e-223
NAALADL2	6.68734e-221	-0.231618	0.578	0.754	2.19739e-216
SLC6A1	4.71327e-218	-0.219964	0.453	0.61	1.54873e-213
AC004158.1	5.58321e-215	-0.227403	0.337	0.501	1.83459e-210
HLA-B	1.99119e-214	0.201432	0.231	0.106	6.54285e-210
WIF1	3.55833e-211	-0.259206	0.106	0.225	1.16923e-206
PPP1R14A	4.00811e-211	-0.216518	0.146	0.28	1.31702e-206
CALM1	1.62506e-207	-0.207597	0.551	0.7	5.33978e-203
GRAMD2B	4.87452e-205	-0.222879	0.482	0.629	1.60172e-200
CUEDC1	7.74468e-204	-0.20976	0.336	0.488	2.54482e-199
LINC00486	4.24511e-203	-0.209444	0.436	0.561	1.3949e-198
SPARCL1	9.44567e-203	-0.240215	0.448	0.639	3.10375e-198
SLC5A3	1.24399e-200	0.213931	0.266	0.142	4.08764e-196
FGFR2	4.31052e-198	-0.23399	0.454	0.596	1.41639e-193
SRGN	1.80893e-194	0.301222	0.175	0.073	5.94397e-190
SLC11A1	1.21376e-193	0.232823	0.1	0.023	3.98828e-189
TRIM2	3.49387e-193	-0.229756	0.636	0.746	1.14805e-188
PIK3C2B	3.59586e-193	-0.203075	0.295	0.45	1.18156e-188
SRCIN1	7.45286e-192	-0.243269	0.2	0.333	2.44893e-187
SCG3	3.09964e-181	-0.211685	0.291	0.441	1.01851e-176
MOBP	9.72921e-181	-0.320208	0.271	0.396	3.19692e-176
POLR2F	1.23991e-175	-0.276611	0.35	0.47	4.07421e-171
TTTY14	6.45366e-174	0.223397	0.511	0.362	2.12061e-169
AC090015.1	1.03367e-172	-0.225549	0.137	0.258	3.39654e-168
AP001977.1	6.72043e-172	0.231442	0.169	0.074	2.20827e-167
FAM13C	4.67946e-167	-0.226709	0.407	0.533	1.53762e-162
RNF220	7.70597e-167	-0.27824	0.442	0.561	2.5321e-162
GRID2	1.49353e-166	0.301749	0.507	0.351	4.90758e-162
LINC01608	3.00199e-163	-0.299298	0.24	0.355	9.86422e-159
FTL	3.19141e-156	0.263612	0.591	0.528	1.04866e-151
ST6GALNAC3	4.69445e-156	-0.23582	0.48	0.615	1.54255e-151
CERCAM	4.04333e-151	-0.22202	0.228	0.344	1.3286e-146
ACSL1	9.36544e-151	0.301921	0.297	0.199	3.07739e-146
ZNF98	2.25018e-149	-0.323463	0.161	0.264	7.39388e-145
SLC22A15	2.87105e-149	-0.210608	0.355	0.477	9.43399e-145
ABHD3	5.41395e-149	0.214848	0.32	0.208	1.77897e-144
GRM3	1.39927e-148	-0.214636	0.513	0.633	4.59785e-144
HSPA1A	5.1184e-148	0.267086	0.402	0.295	1.68185e-143
FCGBP	7.38322e-147	0.229841	0.12	0.045	2.42605e-142
STAT3	8.25313e-147	0.205559	0.491	0.394	2.71189e-142
PLD5	1.86012e-145	-0.214908	0.269	0.388	6.11215e-141
PLEKHH1	3.06482e-140	-0.236705	0.415	0.516	1.00707e-135
LINC02712	3.14485e-140	-0.210498	0.075	0.163	1.03336e-135
HIF1A	1.88842e-137	0.272874	0.493	0.406	6.20517e-133
SYNDIG1	4.30784e-137	-0.244713	0.397	0.516	1.41551e-132
PTGES3	1.0413e-135	0.211727	0.508	0.427	3.4216e-131
ERC2	1.894e-135	0.239507	0.383	0.275	6.22348e-131
TLR2	3.43388e-135	0.22648	0.144	0.066	1.12834e-130
F11-AS1	2.15234e-134	-0.216028	0.136	0.231	7.07239e-130
CNP	2.08731e-133	-0.241402	0.357	0.459	6.85868e-129
CNDP1	3.5861e-132	-0.237598	0.249	0.358	1.17836e-127
AC008691.1	4.75226e-132	-0.241315	0.09	0.182	1.56154e-127
PLCG2	1.67455e-131	0.239959	0.458	0.372	5.50241e-127
HS3ST5	1.69657e-129	-0.211501	0.374	0.496	5.57475e-125
EPCAM-DT	4.9838e-129	0.245033	0.247	0.156	1.63763e-124
HSPA1B	2.39383e-128	0.202267	0.279	0.178	7.8659e-124
MOG	5.49267e-128	-0.201284	0.258	0.375	1.80484e-123
AL163541.1	5.86572e-126	-0.228308	0.083	0.168	1.92742e-121
P4HA1	1.23092e-125	0.215867	0.484	0.391	4.04467e-121
AL589740.1	2.33435e-125	-0.203268	0.492	0.626	7.67044e-121
LINC01170	5.70173e-124	-0.222623	0.259	0.375	1.87353e-119
MMD2	8.94259e-117	-0.239702	0.3	0.387	2.93845e-112
TMEFF2	5.0866e-115	-0.230735	0.42	0.507	1.6714e-110
LINC00278	3.96045e-114	0.221074	0.225	0.136	1.30136e-109
SYNE1	9.24213e-112	-0.200825	0.55	0.649	3.03687e-107
AK5	1.29357e-111	-0.215857	0.346	0.452	4.25055e-107
VAV3	1.86993e-110	-0.203073	0.201	0.293	6.1444e-106
SLC5A11	6.36867e-105	-0.219484	0.192	0.288	2.09268e-100
GABRB1	2.25342e-96	-0.203447	0.304	0.412	7.40451e-92
NKAIN2	3.00016e-91	-0.208302	0.424	0.52	9.85822e-87
PAMR1	7.68203e-88	-0.23793	0.208	0.281	2.52424e-83
LINC00299	1.40806e-81	-0.205596	0.211	0.295	4.62674e-77
RUNX1	2.08348e-77	0.236673	0.291	0.216	6.84611e-73
SPP1	1.14979e-76	0.318618	0.383	0.334	3.7781e-72
ADGRV1	2.34058e-75	-0.22533	0.252	0.322	7.69091e-71
DENND3	3.90411e-71	0.205042	0.191	0.13	1.28285e-66
SLC4A4	4.33248e-70	-0.214236	0.308	0.375	1.42361e-65
LNCAROD	4.88845e-58	0.244338	0.216	0.16	1.6063e-53
RASGEF1C	7.54891e-49	-0.201265	0.186	0.238	2.4805e-44
KCNMB4	1.53141e-45	0.200049	0.298	0.26	5.03206e-41
