# Supplementary material for: Cell-type-specific effects of autism-associated 15q duplication syndrome in the human brain
Source: Am J Hum Genet. 2024 Jul 29;111(8):1544–58. doi: 10.1016/j.ajhg.2024.07.002 (PMC11339625; doi:10.1016/j.ajhg.2024.07.002)
Supplement: Data S1. Supplemental Excel and CSV files [file mmc2.zip › DEGs_CNV_vs_CON_combined_5.xlsx]

## Sheet: Microglia_CNV_vs_CON
Gene	p_val	avg_log2FC	pct.1	pct.2	p_val_adj
AC008691.1	0	-0.775079	0.317	0.782	0
AC011586.2	0	-1.22243	0.005	0.445	0
NEAT1	0	0.344551	0.963	0.927	0
LINC02712	0	-0.722102	0.279	0.715	0
SYNDIG1	0	-0.651247	0.51	0.875	0
ST6GALNAC3	4.70756e-293	-0.592813	0.581	0.931	1.54686e-293
SPP1	2.11769e-293	0.838597	0.681	0.339	6.95853e-293
FRMD4A	3.13491e-293	-0.259417	0.954	0.992	1.0301e-293
KCNIP1	9.8793e-293	-0.684859	0.068	0.411	3.24624e-293
P2RY12	3.16218e-287	-0.527551	0.599	0.881	1.03906e-282
HIF1A	2.75936e-268	0.625682	0.732	0.421	9.06699e-264
BCL6	1.35139e-265	0.655398	0.436	0.1	4.44054e-261
RASGEF1C	2.86411e-258	-0.545473	0.503	0.802	9.41118e-254
KCNQ3	7.82859e-254	-0.449964	0.708	0.947	2.5724e-249
NPAS3	1.46713e-252	-0.667759	0.107	0.429	4.82084e-248
SRGN	1.24294e-245	0.644636	0.655	0.294	4.08419e-241
ACSL1	6.96297e-241	0.695341	0.526	0.208	2.28796e-236
ARHGAP22	8.20678e-237	-0.404424	0.691	0.882	2.69667e-232
MS4A6A	5.56285e-207	0.624809	0.457	0.154	1.8279e-202
AL163541.1	8.86043e-206	-0.669052	0.227	0.572	2.91145e-201
AC008050.1	1.68993e-203	-0.670773	0.144	0.422	5.55296e-199
DSCAM	4.50131e-203	-0.494443	0.538	0.777	1.47908e-198
ERC2	1.32976e-195	0.608672	0.445	0.159	4.36945e-191
MIR99AHG	1.59853e-195	-0.482363	0.472	0.788	5.2526e-191
ABCC4	3.30115e-186	-0.384742	0.664	0.874	1.08472e-181
FAM20A	1.50697e-185	0.433586	0.274	0.036	4.95177e-181
LINC01146	5.2752e-179	0.417886	0.227	0.015	1.73338e-174
DTNA	2.26303e-171	-0.500677	0.299	0.595	7.4361e-167
HSPH1	2.73768e-171	0.543126	0.539	0.273	8.99576e-167
CEBPD	1.30715e-169	0.51901	0.456	0.164	4.29518e-165
ADAM28	6.21023e-162	-0.276645	0.812	0.928	2.04062e-157
NAMPT	9.78466e-160	0.474677	0.363	0.109	3.21514e-155
CD163L1	1.31223e-159	0.551205	0.344	0.104	4.31184e-155
LPAR1	8.06011e-159	-0.466587	0.324	0.616	2.64847e-154
CX3CR1	3.22186e-158	-0.466332	0.439	0.745	1.05867e-153
SIGLEC1	7.65414e-158	0.363289	0.207	0.015	2.51507e-153
MAFB	4.71566e-155	0.408511	0.294	0.064	1.54952e-150
PTPN14	1.59561e-152	-0.442242	0.105	0.345	5.243e-148
SAT1	4.79645e-148	0.279949	0.861	0.789	1.57607e-143
HSPB1	1.21816e-147	0.409977	0.292	0.068	4.00276e-143
KCNMA1	6.20604e-146	0.420874	0.728	0.508	2.03924e-141
SCIN	1.75631e-145	0.478716	0.483	0.226	5.77105e-141
SHROOM3	7.67682e-140	-0.351734	0.004	0.152	2.52252e-135
IFI6	1.28043e-139	0.297477	0.197	0.019	4.20736e-135
IGF1	3.53877e-139	-0.43202	0.149	0.391	1.1628e-134
CD163	3.71835e-139	0.436173	0.32	0.09	1.22181e-134
PDE4B	4.44961e-137	0.421306	0.77	0.526	1.4621e-132
AC106865.2	4.03313e-135	0.353824	0.265	0.059	1.32525e-130
A2M	2.69431e-132	-0.362891	0.581	0.8	8.85323e-128
FAM110B	2.11747e-129	0.480256	0.372	0.151	6.95779e-125
P3H2	5.7848e-129	-0.42599	0.307	0.566	1.90083e-124
ANKRD22	6.79626e-129	0.300181	0.218	0.035	2.23318e-124
OAS3	1.09513e-128	0.251659	0.194	0.023	3.59849e-124
FTL	1.58022e-128	0.448944	0.688	0.486	5.19244e-124
CAMK1D	2.89634e-128	-0.358003	0.569	0.774	9.51707e-124
HCG22	4.35515e-128	-0.344709	0.062	0.259	1.43106e-123
BLNK	1.24085e-127	-0.329181	0.613	0.797	4.07731e-123
AC131944.1	2.2763e-127	0.445818	0.276	0.071	7.47971e-123
LINC01141	7.44677e-127	-0.405695	0.357	0.618	2.44693e-122
PLSCR1	8.4414e-127	0.404312	0.554	0.34	2.77376e-122
CACNB4	2.69006e-125	-0.402945	0.451	0.666	8.83928e-121
FCGR2A	4.86053e-125	0.38039	0.411	0.168	1.59712e-120
TBC1D8	2.11441e-124	0.407196	0.317	0.105	6.94773e-120
IFIT3	1.55585e-123	0.280279	0.192	0.025	5.11237e-119
GK	2.96082e-123	0.391295	0.344	0.123	9.72897e-119
ZC3HAV1	4.43815e-122	0.424598	0.534	0.337	1.45833e-117
AP001977.1	4.13923e-121	0.467252	0.372	0.152	1.36011e-116
LINC00996	5.00719e-121	-0.403211	0.146	0.38	1.64531e-116
NAV2	6.32198e-120	-0.415837	0.481	0.719	2.07734e-115
FTH1	2.07713e-119	0.47564	0.62	0.424	6.82524e-115
HSP90AA1	1.35917e-117	0.40214	0.705	0.536	4.46611e-113
GPR65	1.4692e-115	0.326735	0.288	0.087	4.82763e-111
AZIN2	4.19923e-115	-0.376149	0.145	0.358	1.37983e-110
CPED1	1.15484e-114	-0.302616	0.67	0.835	3.79469e-110
AC087627.1	3.18711e-112	0.292996	0.206	0.038	1.04725e-107
SDCBP	5.07274e-112	0.388767	0.43	0.203	1.66685e-107
CACNA1D	1.88403e-110	-0.427094	0.213	0.426	6.19075e-106
TMEM176B	6.11566e-110	0.329865	0.319	0.114	2.00954e-105
P4HA1	6.22892e-110	0.383381	0.629	0.442	2.04676e-105
PGM5	5.3626e-109	-0.376397	0.31	0.536	1.7621e-104
MIR31HG	8.82694e-109	-0.39521	0.173	0.381	2.90045e-104
C1QC	8.95252e-109	0.378141	0.519	0.29	2.94171e-104
IQCJ-SCHIP1	9.00529e-109	0.401708	0.273	0.086	2.95905e-104
AC025569.1	9.52836e-109	-0.378857	0.364	0.578	3.13093e-104
TLR2	1.28279e-108	0.402946	0.552	0.351	4.21511e-104
ARID5B	2.48446e-108	0.424045	0.438	0.232	8.16369e-104
UBE3A	6.04223e-108	0.339555	0.656	0.45	1.98542e-103
LAP3	3.7725e-107	0.386695	0.437	0.235	1.23961e-102
FMNL3	6.86246e-107	-0.315514	0.576	0.758	2.25494e-102
PHACTR1	8.14591e-107	-0.378319	0.258	0.49	2.67666e-102
OXR1	1.18605e-106	-0.346463	0.589	0.756	3.89725e-102
JAK3	3.12808e-105	0.318115	0.335	0.126	1.02786e-100
PDE4D	5.22754e-105	-0.43152	0.179	0.385	1.71772e-100
IGF2R	1.31901e-104	0.338532	0.341	0.137	4.33412e-100
ENTPD1	1.51148e-104	-0.322935	0.564	0.748	4.96657e-100
TLN2	1.60269e-104	-0.293557	0.637	0.805	5.26627e-100
MARCH3	6.03771e-104	-0.37996	0.41	0.616	1.98393e-99
SLC1A3	1.53269e-103	0.260751	0.861	0.783	5.03625e-99
RASAL2	1.58977e-101	-0.292476	0.658	0.808	5.22382e-97
PCDH9	6.62023e-100	-0.448966	0.1	0.28	2.17534e-95
AC009432.2	1.02627e-99	-0.371574	0.195	0.425	3.37222e-95
TIAM1	1.27504e-99	-0.341667	0.467	0.67	4.18964e-95
SLC11A1	1.65386e-99	0.461828	0.373	0.183	5.4344e-95
FKBP5	9.07021e-99	0.406926	0.561	0.308	2.98038e-94
FCGBP	4.43222e-98	0.436151	0.46	0.268	1.45638e-93
PCNX2	7.30344e-98	-0.316763	0.556	0.748	2.39984e-93
IGSF21	7.30649e-98	-0.348539	0.455	0.645	2.40084e-93
BST2	9.12514e-98	0.261158	0.25	0.073	2.99843e-93
C1QB	1.91862e-97	0.357296	0.543	0.334	6.30438e-93
CCDC26	2.7483e-96	0.494452	0.334	0.146	9.03064e-92
AZIN1-AS1	7.50585e-96	-0.338079	0.189	0.399	2.46635e-91
LIMK2	3.40078e-95	0.304422	0.292	0.106	1.11746e-90
C4orf19	1.70166e-94	-0.335278	0.139	0.331	5.59149e-90
SOD2	3.05424e-94	0.344999	0.406	0.202	1.00359e-89
NLRP1	4.10984e-94	-0.347605	0.22	0.428	1.35045e-89
PTPN2	7.41216e-94	0.347913	0.563	0.401	2.43556e-89
CEMIP2	9.92502e-94	0.319998	0.269	0.091	3.26126e-89
MS4A7	1.19126e-93	0.346777	0.431	0.223	3.91435e-89
B2M	9.32836e-93	0.346459	0.604	0.44	3.06521e-88
HLA-A	1.33374e-91	0.309553	0.319	0.133	4.38254e-87
NCK2	2.20424e-91	0.28045	0.735	0.634	7.2429e-87
LINC01266	2.49731e-89	-0.397273	0.118	0.289	8.20593e-85
PPARG	3.64067e-89	0.381859	0.367	0.178	1.19629e-84
APOE	9.36814e-89	0.348375	0.644	0.477	3.07828e-84
LRP1B	2.02254e-88	-0.335802	0.134	0.314	6.64587e-84
TYMP	2.76727e-86	0.294422	0.329	0.144	9.09296e-82
P2RY13	4.17097e-86	-0.343295	0.284	0.481	1.37054e-81
LINC00278	1.35958e-85	0.386747	0.523	0.367	4.46745e-81
TTC28	2.73927e-85	-0.31741	0.53	0.707	9.00097e-81
HIF1A-AS3	3.36709e-85	0.336203	0.305	0.13	1.10639e-80
MYO1E	7.08451e-85	0.380495	0.413	0.225	2.3279e-80
ROR2	9.23899e-85	0.282958	0.179	0.041	3.03584e-80
HLA-B	1.65374e-84	0.334133	0.381	0.192	5.43404e-80
HERC5	4.73131e-84	0.254805	0.224	0.069	1.55466e-79
AKT3	1.21522e-81	-0.277663	0.624	0.777	3.99308e-77
FAM149A	2.23097e-81	-0.311444	0.476	0.648	7.33075e-77
CHORDC1	3.51787e-81	0.331184	0.434	0.244	1.15594e-76
SLC5A3	1.9704e-80	0.291853	0.261	0.099	6.47454e-76
MIR646HG	4.74793e-80	-0.355345	0.288	0.491	1.56012e-75
TBC1D4	2.13944e-79	-0.28682	0.562	0.728	7.03e-75
TBC1D14	3.0462e-79	0.30946	0.576	0.446	1.00095e-74
LY96	1.76861e-78	0.324405	0.421	0.241	5.81148e-74
PRDM11	2.35206e-78	-0.321523	0.16	0.334	7.72863e-74
MX2	5.10951e-78	0.434049	0.251	0.107	1.67893e-73
KHDRBS3	5.55098e-78	-0.315582	0.472	0.699	1.824e-73
PARP9	2.56994e-77	0.368019	0.368	0.217	8.44456e-73
ERBB4	5.06622e-77	-0.266649	0.049	0.18	1.66471e-72
AC079015.1	7.4116e-77	-0.307066	0.32	0.517	2.43538e-72
CHSY1	9.58721e-76	0.31564	0.583	0.431	3.15026e-71
CYTH1	1.94299e-75	0.30913	0.537	0.371	6.38447e-71
HIST1H2AC	1.99232e-75	0.338775	0.55	0.391	6.54656e-71
MFSD1	3.61263e-75	0.306943	0.5	0.319	1.18707e-70
TXNIP	4.26558e-75	0.316854	0.42	0.237	1.40163e-70
CTNND1	1.77002e-74	-0.253685	0.614	0.766	5.8161e-70
UGCG	6.00419e-73	0.332333	0.431	0.257	1.97292e-68
MRC1	6.22577e-72	-0.309695	0.301	0.51	2.04573e-67
ITGAX	2.39683e-71	-0.294234	0.341	0.529	7.87575e-67
NCKAP5	4.13623e-71	-0.279491	0.595	0.773	1.35913e-66
MAP3K8	8.26964e-71	0.328382	0.369	0.207	2.71732e-66
PID1	1.17725e-70	-0.32747	0.171	0.342	3.86831e-66
CYSLTR1	1.78033e-70	-0.262436	0.096	0.245	5.84998e-66
KLF12	1.92261e-70	-0.306308	0.149	0.311	6.31752e-66
HTRA1	6.21939e-70	-0.285711	0.463	0.643	2.04363e-65
CH25H	8.436e-70	0.334156	0.23	0.089	2.77199e-65
MED12L	6.66373e-69	-0.292827	0.313	0.506	2.18963e-64
TNFSF13B	1.09479e-68	0.294467	0.35	0.183	3.59736e-64
RGL1	8.04306e-68	0.319203	0.526	0.372	2.64287e-63
KLF6	9.96127e-68	0.262273	0.338	0.168	3.27317e-63
PYGL	1.24394e-67	0.292568	0.362	0.198	4.08745e-63
SHOC1	1.7051e-67	0.303984	0.456	0.281	5.6028e-63
LSAMP	4.63134e-67	-0.306429	0.091	0.226	1.52181e-62
AIG1	1.6655e-66	-0.290152	0.408	0.575	5.47266e-62
RGS10	1.99466e-66	-0.2725	0.465	0.629	6.55427e-62
GUCY1A1	3.7413e-66	-0.286454	0.147	0.299	1.22935e-61
CPEB4	6.28399e-66	0.298726	0.554	0.436	2.06486e-61
WLS	1.19644e-65	-0.276207	0.192	0.364	3.93139e-61
RASSF4	1.95771e-65	0.296573	0.459	0.319	6.43283e-61
AP000331.1	6.31925e-65	0.255833	0.302	0.143	2.07644e-60
HERC2	7.86208e-65	0.25291	0.63	0.487	2.5834e-60
STON2	4.05957e-64	-0.262084	0.126	0.276	1.33394e-59
ARHGAP17	1.02892e-62	-0.277391	0.374	0.533	3.38091e-58
RPS6KA5	1.68772e-62	-0.289932	0.225	0.387	5.54569e-58
OSBPL6	2.23883e-62	-0.293096	0.303	0.462	7.35657e-58
LEPR	3.98975e-62	0.266225	0.301	0.145	1.31099e-57
AL592429.2	1.0623e-61	-0.29021	0.113	0.255	3.49062e-57
GNA13	1.16159e-61	0.287248	0.572	0.406	3.81687e-57
AC007262.2	1.28584e-61	0.298682	0.42	0.256	4.22516e-57
OTULINL	1.69717e-61	-0.267519	0.412	0.589	5.57673e-57
ZFPM2-AS1	8.37405e-61	-0.327442	0.287	0.455	2.75163e-56
SPTLC3	1.88039e-60	-0.275307	0.219	0.387	6.17877e-56
MITF	3.46151e-60	0.301757	0.49	0.33	1.13742e-55
CPVL	5.37087e-60	0.269122	0.605	0.44	1.76481e-55
MRPS6	5.95979e-60	0.257682	0.254	0.114	1.95833e-55
NUFIP2	7.15348e-60	0.254933	0.584	0.447	2.35056e-55
UBXN2B	1.25787e-59	0.25535	0.399	0.231	4.13324e-55
MX1	1.15819e-58	0.321632	0.262	0.133	3.80569e-54
ITGAM	1.56235e-58	-0.268663	0.356	0.522	5.13372e-54
NRXN1	2.48809e-58	-0.250049	0.084	0.207	8.17562e-54
RGS1	4.52241e-58	0.299365	0.314	0.158	1.48602e-53
C1QA	5.30873e-58	0.264506	0.411	0.248	1.7444e-53
TNFRSF1B	7.49996e-58	0.260376	0.528	0.364	2.46441e-53
SNAP23	8.69172e-58	0.260778	0.432	0.269	2.85601e-53
APBA1	2.04472e-57	-0.283637	0.316	0.481	6.71874e-53
NIBAN1	9.44257e-57	0.305459	0.354	0.205	3.10273e-52
PLCXD3	1.46423e-56	-0.268725	0.08	0.199	4.81133e-52
NRXN3	7.46471e-56	-0.269206	0.046	0.146	2.45283e-51
ARHGAP32	9.56748e-56	-0.265923	0.406	0.564	3.14378e-51
TBC1D9	2.70934e-55	-0.252361	0.46	0.605	8.90262e-51
DEPTOR	7.30377e-55	-0.269217	0.326	0.485	2.39995e-50
IL1RAPL1	3.0583e-54	-0.277173	0.068	0.18	1.00493e-49
MRC2	3.62729e-54	-0.254439	0.198	0.346	1.19189e-49
GARNL3	4.00187e-54	-0.261662	0.265	0.417	1.31497e-49
TLR5	5.28647e-54	0.255283	0.397	0.247	1.73708e-49
KBTBD12	2.86989e-53	-0.262962	0.436	0.575	9.43016e-49
KIF26B	5.19704e-53	-0.273078	0.165	0.299	1.70769e-48
MT-ATP6	1.43838e-52	0.394221	0.336	0.217	4.72636e-48
STARD13	5.64573e-52	0.304725	0.45	0.308	1.85513e-47
CARD11	1.03571e-51	-0.252695	0.233	0.382	3.40324e-47
MICOS10	7.88327e-51	-0.278901	0.371	0.531	2.59036e-46
XACT	1.49474e-50	-0.33445	0.175	0.312	4.91156e-46
EML1	1.63841e-50	-0.254089	0.198	0.338	5.38365e-46
DUSP1	1.91255e-50	0.252058	0.192	0.08	6.28446e-46
DDX60L	3.61836e-49	0.296672	0.453	0.364	1.18896e-44
XIST	4.45327e-47	-0.287282	0.041	0.128	1.4633e-42
ADGRB3	2.39232e-46	-0.25076	0.118	0.234	7.86092e-42
ABCA1	1.89404e-45	0.25265	0.462	0.327	6.22364e-41
CTNNA3	7.97464e-45	-0.300398	0.116	0.229	2.62039e-40
AC087564.1	3.10972e-44	-0.263303	0.341	0.477	1.02182e-39
GLUL	9.85222e-44	0.261465	0.458	0.328	3.23734e-39
CD83	5.12244e-42	0.300915	0.181	0.082	1.68318e-37
MT-ND4	2.12335e-40	0.299348	0.314	0.202	6.97711e-36
AC008014.1	9.47163e-39	-0.265472	0.16	0.27	3.11228e-34
TANC1	4.50131e-38	-0.251496	0.292	0.403	1.47908e-33
PTPRD	1.21742e-35	-0.261462	0.102	0.196	4.00032e-31
UNC5C	1.12582e-32	-0.260843	0.128	0.224	3.69932e-28
DLG2	5.80509e-29	-0.254882	0.34	0.441	1.9075e-24
CADM2	1.62329e-28	-0.27582	0.167	0.256	5.33397e-24
IFI44L	2.89379e-28	0.330325	0.259	0.188	9.50871e-24
MT-CO2	2.2565e-24	0.263455	0.322	0.245	7.41465e-20
MT-CO3	2.13882e-19	0.266368	0.378	0.328	7.02794e-15

## Sheet: Neu L4_CNV_vs_CON
Gene	p_val	avg_log2FC	pct.1	pct.2	p_val_adj
GABRB3	1.36635e-224	0.481745	0.969	0.744	4.48971e-220
HERC2	1.17412e-149	0.584903	0.883	0.483	3.85805e-145
CACNA1B	2.2407e-121	0.511911	0.953	0.617	7.3627e-117
IL1RAPL1	9.03786e-119	-0.347494	0.88	0.957	2.96975e-114
ERBB4	2.25593e-118	-0.982854	0.122	0.494	7.41275e-114
GABRA5	2.76687e-112	0.499425	0.716	0.324	9.09166e-108
HSPA1A	2.70402e-111	0.379095	0.359	0.042	8.88514e-107
ROBO2	1.92328e-106	-0.474258	0.747	0.931	6.3197e-102
NPAS4	1.26362e-104	0.342841	0.269	0.009	4.15214e-100
GABRG3	1.66723e-100	0.398483	0.954	0.721	5.47836e-96
ZFYVE28	3.35305e-98	0.482102	0.746	0.358	1.10178e-93
NPAS3	4.33761e-94	-0.579248	0.523	0.761	1.4253e-89
CELF4	3.40284e-92	0.445002	0.931	0.625	1.11814e-87
SRRM3	1.10584e-84	0.447544	0.661	0.323	3.63369e-80
CACNA1A	1.17799e-82	0.415586	0.942	0.664	3.87077e-78
OCA2	6.31066e-82	0.439419	0.595	0.257	2.07362e-77
RBFOX3	3.52039e-81	0.457301	0.828	0.481	1.15677e-76
CNTN5	5.15596e-81	0.295133	0.964	0.814	1.6942e-76
CELF5	1.33163e-75	0.408008	0.695	0.359	4.37559e-71
CCDC144A	2.22804e-75	0.480153	0.772	0.434	7.32112e-71
SPTBN4	4.16214e-72	0.411648	0.747	0.435	1.36764e-67
XIST	1.04e-71	0.456694	0.182	0.003	3.41733e-67
QKI	2.90109e-71	-0.722756	0.35	0.576	9.53269e-67
ZNF331	1.22947e-70	0.31046	0.445	0.143	4.03991e-66
CTNNA3	7.16636e-70	-0.463769	0.544	0.762	2.35479e-65
PLCG2	7.87223e-69	0.343356	0.219	0.019	2.58674e-64
AC004949.1	3.50455e-68	0.460684	0.192	0.011	1.15156e-63
SHANK2	9.3869e-68	0.387019	0.823	0.498	3.08444e-63
LINC02346	1.86385e-67	0.256839	0.252	0.037	6.12442e-63
CYFIP1	1.23938e-65	0.305792	0.501	0.186	4.07247e-61
PLP1	4.64904e-65	-0.700487	0.085	0.329	1.52763e-60
ENSA	7.84357e-65	0.365083	0.609	0.295	2.57732e-60
FAM66D	8.35762e-65	0.35406	0.486	0.198	2.74623e-60
CHD5	2.10295e-64	0.44513	0.676	0.383	6.91009e-60
TCF25	3.34378e-64	0.39065	0.565	0.272	1.09873e-59
ELAVL3	2.04334e-63	0.351969	0.623	0.304	6.71422e-59
GOLGB1	6.17382e-63	0.372801	0.74	0.41	2.02866e-58
MT-CO2	1.74121e-62	0.427116	0.757	0.455	5.72143e-58
IQSEC1	5.87533e-62	0.365439	0.76	0.435	1.93057e-57
SGSM1	6.74543e-62	0.359181	0.638	0.323	2.21648e-57
GRIK1	6.99151e-62	-0.612594	0.031	0.253	2.29734e-57
ST18	8.21514e-62	-0.569783	0.015	0.227	2.69941e-57
RAB11FIP3	2.28634e-61	0.336967	0.506	0.212	7.5127e-57
FAM189A1	8.41241e-61	0.378636	0.828	0.521	2.76423e-56
PDE4A	1.30429e-60	0.271375	0.367	0.11	4.28578e-56
ANKRD24	1.33751e-60	0.326996	0.425	0.152	4.39493e-56
BDP1	2.46454e-60	0.381976	0.831	0.53	8.09822e-56
SRRM2	3.12039e-60	0.394983	0.638	0.328	1.02533e-55
STXBP1	4.21069e-60	0.354045	0.848	0.576	1.38359e-55
PDE4DIP	4.79615e-60	0.370282	0.755	0.446	1.57597e-55
ZDHHC11B	4.86872e-60	0.301193	0.393	0.128	1.59981e-55
NMT2	3.26139e-59	0.330162	0.538	0.247	1.07166e-54
DIXDC1	4.44692e-59	0.296754	0.534	0.227	1.46121e-54
AP001347.1	6.99819e-59	0.378598	0.525	0.245	2.29953e-54
FAM106A	1.05779e-58	0.361296	0.449	0.179	3.47581e-54
ANKRD11	1.06109e-58	0.364513	0.788	0.491	3.48665e-54
YPEL1	1.33177e-58	0.29765	0.422	0.153	4.37605e-54
GALNT17	1.54491e-58	0.37076	0.913	0.636	5.07644e-54
NKTR	2.00297e-58	0.358274	0.783	0.471	6.58156e-54
UNC13A	2.47752e-58	0.326178	0.552	0.25	8.14089e-54
CCDC3	2.54944e-58	0.3862	0.723	0.419	8.3772e-54
MPHOSPH8	3.12678e-58	0.369044	0.671	0.371	1.02743e-53
NMT1	4.82542e-58	0.309439	0.47	0.196	1.58559e-53
NXPH1	5.91903e-58	-0.561573	0.021	0.225	1.94493e-53
DOCK10	9.24958e-58	-0.506419	0.053	0.276	3.03932e-53
JPH3	1.03187e-57	0.28564	0.462	0.181	3.39063e-53
SLC2A3	1.53406e-57	0.273665	0.356	0.11	5.04077e-53
CACNA1C	1.5855e-57	0.313523	0.948	0.724	5.20979e-53
CLIP2	2.97029e-57	0.341609	0.537	0.236	9.76009e-53
RTF1	4.57063e-57	0.319574	0.552	0.255	1.50186e-52
MGAT5B	1.3352e-56	0.320421	0.544	0.248	4.38734e-52
CHD3	1.49406e-56	0.284128	0.363	0.114	4.90933e-52
BOD1L1	2.43544e-56	0.354743	0.623	0.315	8.0026e-52
LINC00342	8.78551e-56	0.407704	0.644	0.361	2.88683e-51
PNPLA7	1.06855e-55	0.281014	0.394	0.138	3.51114e-51
SLC8A2	1.13908e-55	0.279225	0.394	0.136	3.7429e-51
AUXG01000058.1	2.97174e-55	0.321129	0.514	0.224	9.76485e-51
AC246817.1	3.57251e-55	0.331393	0.425	0.161	1.17389e-50
LHFPL3	2.74401e-54	-0.614996	0.065	0.277	9.01655e-50
CRY2	3.00156e-54	0.268639	0.458	0.185	9.86282e-50
PPP2R2C	3.57034e-54	0.347066	0.839	0.545	1.17318e-49
SYT7	4.60508e-54	0.299351	0.499	0.225	1.51318e-49
BASP1-AS1	6.06905e-54	0.358131	0.774	0.492	1.99423e-49
NFIX	6.52589e-54	0.297289	0.585	0.29	2.14434e-49
LINC00632	7.06487e-54	0.341648	0.924	0.649	2.32145e-49
PI4KA	1.92063e-53	0.336425	0.794	0.515	6.31101e-49
PRKCZ	7.74544e-53	0.286	0.487	0.214	2.54508e-48
SVOP	1.30633e-52	0.319538	0.587	0.295	4.29247e-48
PER3	1.7021e-52	0.272022	0.48	0.197	5.59292e-48
ZFR2	2.57043e-52	0.286468	0.465	0.197	8.44616e-48
MT-ND4	5.06335e-52	0.380575	0.694	0.392	1.66377e-47
MYRIP	6.16614e-52	0.33689	0.906	0.643	2.02613e-47
UBC	6.2503e-52	0.263509	0.471	0.19	2.05379e-47
CENPC	7.88701e-52	0.331336	0.629	0.349	2.59159e-47
MROH1	8.64809e-52	0.268136	0.431	0.168	2.84168e-47
DDX24	9.54255e-52	0.337088	0.587	0.301	3.13559e-47
PTPRN2	9.97576e-52	0.315349	0.942	0.707	3.27794e-47
SNCB	1.10358e-51	0.26399	0.431	0.17	3.62626e-47
ABLIM2	1.34681e-51	0.326709	0.634	0.336	4.42548e-47
FAM81A	3.44046e-51	0.281025	0.468	0.195	1.1305e-46
ABR	4.06249e-51	0.307008	0.62	0.326	1.33489e-46
RPS6KA5	9.90755e-51	0.27676	0.485	0.205	3.25552e-46
CAMKK1	1.72562e-50	0.268097	0.402	0.155	5.6702e-46
CDK12	1.85647e-50	0.279807	0.501	0.224	6.10017e-46
KIF3C	4.4024e-50	0.276171	0.521	0.24	1.44658e-45
PCDH9-AS2	4.91092e-50	-0.411419	0.448	0.63	1.61368e-45
KIF1A	1.15324e-49	0.301744	0.546	0.278	3.78943e-45
NMNAT2	1.42158e-49	0.320634	0.746	0.451	4.67117e-45
KMT2A	2.18653e-49	0.321261	0.77	0.474	7.18472e-45
DLGAP4	2.93071e-49	0.307173	0.652	0.363	9.63003e-45
FAM228B	3.00673e-49	0.293464	0.544	0.257	9.8798e-45
DNM1	5.06977e-49	0.327349	0.746	0.474	1.66588e-44
CTIF	1.00963e-48	0.292171	0.577	0.292	3.31753e-44
MT-ND2	1.19132e-48	0.325122	0.566	0.279	3.91455e-44
ZER1	1.76224e-48	0.277915	0.461	0.201	5.79054e-44
DGCR9	2.03596e-48	0.320176	0.741	0.443	6.68996e-44
USP43	4.92663e-48	0.258893	0.416	0.169	1.61884e-43
NR1D2	1.21573e-47	0.276861	0.541	0.268	3.99477e-43
UNC13C	1.27963e-47	0.356996	0.708	0.413	4.20473e-43
MT-ND1	2.6631e-47	0.316798	0.577	0.291	8.75068e-43
MCHR2	2.67387e-47	0.356574	0.545	0.29	8.78607e-43
MYT1L	2.74121e-47	0.261418	0.961	0.785	9.00735e-43
MCF2L	1.18407e-46	0.259501	0.507	0.237	3.89073e-42
ANKRD12	1.66065e-46	0.313615	0.828	0.543	5.45674e-42
ADCY1	1.78696e-46	0.292489	0.591	0.307	5.87178e-42
ZBTB20	3.99671e-46	-0.584741	0.219	0.414	1.31328e-41
BMERB1	4.97989e-46	0.294888	0.671	0.387	1.63634e-41
SLC1A3	6.99222e-46	-0.483481	0.037	0.218	2.29757e-41
SYT17	1.01758e-45	0.274947	0.502	0.238	3.34368e-41
SYN3	1.18308e-45	0.334525	0.644	0.368	3.88749e-41
RAB11FIP4	1.25025e-45	0.268075	0.585	0.304	4.10818e-41
NUDT4	1.79365e-45	0.258159	0.533	0.267	5.89376e-41
SNAP91	1.95969e-45	0.316484	0.885	0.629	6.43934e-41
ZNF780B	2.44667e-45	0.296167	0.577	0.302	8.0395e-41
PTPRZ1	2.68526e-45	-0.519803	0.277	0.465	8.82349e-41
NTM	3.46417e-45	-0.264852	0.759	0.816	1.13829e-40
ANKRD26	4.71248e-45	0.308526	0.752	0.464	1.54847e-40
GRIN1	1.12259e-44	0.280147	0.541	0.279	3.68871e-40
WDR60	1.51652e-44	0.316866	0.681	0.407	4.98312e-40
CABP1	1.5482e-44	0.309969	0.78	0.493	5.08724e-40
HECTD4	1.91114e-44	0.302714	0.811	0.536	6.27982e-40
SMG6	2.06251e-44	0.261855	0.548	0.272	6.77719e-40
CNIH3	2.81183e-44	0.284209	0.642	0.357	9.23939e-40
VPS53	3.51868e-44	0.288818	0.702	0.417	1.1562e-39
DENND5B	4.82618e-44	0.299472	0.785	0.491	1.58583e-39
RAP1GAP2	6.36276e-44	0.289459	0.668	0.389	2.09074e-39
SNTB2	9.37185e-44	0.253843	0.438	0.193	3.0795e-39
PDCD7	1.06209e-43	0.255728	0.443	0.2	3.48993e-39
KANTR	1.52998e-43	0.282978	0.587	0.313	5.02738e-39
AP2A2	1.84827e-43	0.266092	0.533	0.273	6.07322e-39
PDZRN3	1.85847e-43	0.302923	0.873	0.638	6.10674e-39
BNIP3L	3.05085e-43	0.272275	0.573	0.301	1.00248e-38
CERS4	3.66983e-43	0.27431	0.435	0.193	1.20587e-38
SAFB2	8.29773e-43	0.254994	0.423	0.182	2.72655e-38
BRD4	1.15459e-42	0.251957	0.544	0.281	3.79388e-38
SLC1A2	1.55145e-42	-0.433577	0.615	0.692	5.09792e-38
SOX2-OT	1.7183e-42	-0.513839	0.206	0.397	5.64615e-38
SSBP3	2.91263e-42	0.287027	0.691	0.424	9.57061e-38
MT-CO3	3.03208e-42	0.362535	0.785	0.579	9.96311e-38
ADGRL1	4.17702e-42	0.250447	0.446	0.206	1.37253e-37
GALNT18	6.12226e-42	0.309273	0.693	0.409	2.01171e-37
PARM1	9.46502e-42	0.273739	0.535	0.275	3.11011e-37
RTN4RL1	1.19945e-41	0.26082	0.38	0.16	3.94126e-37
CDR2	1.5924e-41	0.268231	0.475	0.23	5.23247e-37
NIM1K	1.93867e-41	0.258967	0.495	0.241	6.37028e-37
SRP14	2.38414e-41	0.25054	0.423	0.187	7.83404e-37
CACNG3	2.41009e-41	0.281803	0.655	0.377	7.91933e-37
RIMBP2	2.59241e-41	0.287181	0.766	0.475	8.51841e-37
AKAP8L	4.59065e-41	0.25593	0.465	0.223	1.50844e-36
MAPT	5.45159e-41	0.289684	0.823	0.58	1.79134e-36
LUC7L	7.06296e-41	0.260203	0.583	0.313	2.32082e-36
IQCA1	7.3223e-41	0.261794	0.428	0.197	2.40603e-36
MAST1	8.09686e-41	0.255968	0.457	0.227	2.66055e-36
AP001977.1	1.02404e-40	0.254475	0.208	0.051	3.36488e-36
ADCY9	1.14427e-40	0.270367	0.534	0.277	3.75994e-36
LMTK2	1.14661e-40	0.281581	0.768	0.493	3.76764e-36
C11orf80	2.34816e-40	0.272416	0.635	0.362	7.71583e-36
HSPH1	2.37944e-40	0.306079	0.711	0.485	7.8186e-36
CLIP1	2.39867e-40	0.274184	0.689	0.411	7.88178e-36
MT-CO1	4.47555e-40	0.336495	0.873	0.687	1.47062e-35
CAMK1D	5.42682e-40	0.296194	0.94	0.706	1.7832e-35
KCND2	7.30413e-40	-0.275434	0.747	0.789	2.40006e-35
PPP1R13B	1.02735e-39	0.263348	0.585	0.322	3.37576e-35
ANKRD36B	1.26049e-39	0.252702	0.562	0.301	4.14185e-35
BPTF	1.44262e-39	0.289414	0.766	0.495	4.7403e-35
SPTAN1	1.83993e-39	0.264386	0.719	0.44	6.04583e-35
UBE3A	1.94758e-39	0.278733	0.849	0.628	6.39956e-35
BTBD8	3.64073e-39	0.273746	0.74	0.474	1.19631e-34
PKNOX2	4.47829e-39	0.295135	0.762	0.493	1.47152e-34
TCERG1L	4.57566e-39	0.281688	0.509	0.261	1.50352e-34
CACNA2D3	5.01506e-39	0.291568	0.902	0.669	1.6479e-34
SLC22A23	6.36088e-39	0.2731	0.632	0.37	2.09012e-34
GNB1	9.41578e-39	0.257402	0.698	0.42	3.09393e-34
PKD1	1.47364e-38	0.254113	0.489	0.256	4.84223e-34
CFL1	2.36586e-38	0.297595	0.464	0.248	7.77397e-34
PCDH15	3.38533e-38	-0.50404	0.161	0.344	1.11239e-33
SOX6	4.04619e-38	-0.446238	0.046	0.206	1.32954e-33
ITPR2	5.22867e-38	-0.458452	0.072	0.24	1.71809e-33
AKAP9	1.10466e-37	0.281353	0.808	0.529	3.62979e-33
AL589740.1	1.70356e-37	-0.401685	0.371	0.547	5.59772e-33
NSD2	2.09258e-37	0.256741	0.556	0.305	6.876e-33
NWD2	2.13876e-37	0.304311	0.853	0.59	7.02774e-33
CACNG8	2.37141e-37	0.261363	0.43	0.206	7.79221e-33
HS3ST2	2.94195e-37	0.292265	0.68	0.423	9.66697e-33
AEBP2	6.62246e-37	0.287737	0.806	0.562	2.17607e-32
AGPAT4	7.27587e-37	0.261821	0.692	0.427	2.39078e-32
WNK2	8.67955e-37	0.253548	0.637	0.373	2.85201e-32
GPC5	1.10004e-36	-0.544413	0.199	0.372	3.61461e-32
SYP	1.17518e-36	0.25033	0.565	0.314	3.86151e-32
TTC7B	1.23672e-36	0.26815	0.698	0.429	4.06374e-32
MAML2	1.28454e-36	-0.426269	0.049	0.205	4.22087e-32
OTUD7A	2.12858e-36	0.284455	0.912	0.669	6.99432e-32
DOCK4	2.45458e-36	-0.305435	0.664	0.726	8.06549e-32
ZMAT4	2.9094e-36	0.289415	0.881	0.639	9.56001e-32
AC016687.2	3.32488e-36	0.269783	0.254	0.083	1.09252e-31
CLSTN1	4.39253e-36	0.265084	0.742	0.499	1.44334e-31
CASC4	5.49448e-36	0.268226	0.74	0.474	1.80543e-31
LINC01821	5.92238e-36	0.302081	0.448	0.229	1.94604e-31
RAC1	7.23492e-36	0.252107	0.506	0.275	2.37732e-31
KCNQ2	1.02005e-35	0.252754	0.546	0.31	3.35179e-31
FBXO34	1.05562e-35	0.255914	0.677	0.416	3.46865e-31
MT-ATP6	1.08069e-35	0.294043	0.654	0.406	3.55105e-31
CNTNAP5	1.20548e-35	0.250949	0.922	0.759	3.96107e-31
NCKAP5	2.28419e-35	-0.410881	0.052	0.205	7.50563e-31
RNF144A	3.04915e-35	0.272718	0.78	0.523	1.00192e-30
AC108519.1	3.60473e-35	0.257513	0.518	0.28	1.18448e-30
HSPA12A	4.22439e-35	0.264546	0.731	0.487	1.38809e-30
SCAPER	4.891e-35	0.270482	0.818	0.558	1.60714e-30
YWHAH	5.99303e-35	0.316215	0.586	0.376	1.96925e-30
FBXL7	8.9067e-35	-0.402131	0.037	0.182	2.92665e-30
SLC22A10	9.29955e-35	0.323052	0.78	0.54	3.05574e-30
AC098829.1	9.94373e-35	0.362827	0.334	0.155	3.26741e-30
PRKAG2	1.76068e-34	0.268666	0.782	0.519	5.78542e-30
LUC7L3	2.10076e-34	0.293406	0.789	0.592	6.9029e-30
ANKRD33B	2.11816e-34	0.251132	0.599	0.347	6.96006e-30
SPOCK3	2.48661e-34	-0.505246	0.107	0.268	8.17076e-30
INPP4A	3.93335e-34	0.253728	0.732	0.468	1.29246e-29
ARHGAP15	5.85596e-34	0.287183	0.45	0.223	1.92421e-29
GRIA1	6.19042e-34	0.268946	0.902	0.684	2.03411e-29
RBM25	8.785e-34	0.276844	0.735	0.485	2.88666e-29
GCC2	1.65745e-33	0.262005	0.724	0.47	5.4462e-29
KIAA1211L	2.88408e-33	0.258666	0.706	0.459	9.4768e-29
PRRC2C	4.0297e-33	0.256938	0.719	0.46	1.32412e-28
ROBO1	2.01199e-32	-0.460106	0.102	0.26	6.61121e-28
ARHGAP21	2.56368e-32	0.269148	0.928	0.687	8.42401e-28
ZNF483	2.90316e-32	0.261175	0.712	0.49	9.53951e-28
HIVEP3	4.19841e-32	0.269541	0.844	0.602	1.37955e-27
LRRK1	6.73258e-32	0.265872	0.595	0.358	2.21226e-27
AC245060.5	9.66665e-32	0.266372	0.388	0.194	3.17636e-27
ADARB2	1.34591e-31	-0.336471	0.015	0.136	4.42253e-27
OSBPL1A	2.91971e-31	0.253017	0.772	0.553	9.59387e-27
ZBTB16	4.49534e-31	0.264487	0.784	0.534	1.47712e-26
MICAL3	6.31499e-31	0.257481	0.794	0.546	2.07504e-26
ARHGAP44	8.25539e-31	0.25055	0.771	0.529	2.71264e-26
PNISR	8.4844e-31	0.265695	0.817	0.598	2.78789e-26
AHI1	2.86038e-30	0.261394	0.866	0.616	9.39893e-26
SLC4A4	4.46555e-30	-0.386524	0.048	0.183	1.46734e-25
TUBB2A	8.3722e-30	0.254963	0.48	0.266	2.75102e-25
MT-CYB	9.44123e-30	0.254827	0.63	0.392	3.10229e-25
CCDC88A	1.56058e-29	0.269666	0.915	0.696	5.12789e-25
GOLGA4	5.47129e-29	0.252648	0.8	0.539	1.79781e-24
BEX2	7.45813e-29	0.25597	0.451	0.267	2.45067e-24
FRMD4B	8.31212e-29	-0.305872	0.018	0.13	2.73128e-24
AC008415.1	9.36898e-29	0.324328	0.546	0.335	3.07855e-24
SLIT3	1.43896e-28	0.259546	0.343	0.159	4.72829e-24
SRRM4	1.55673e-28	0.256985	0.801	0.561	5.11525e-24
SLIT1	4.53215e-28	0.251985	0.83	0.585	1.48922e-23
PREX2	8.57523e-28	-0.365321	0.049	0.177	2.81774e-23
PCSK2	9.96031e-28	0.260672	0.793	0.568	3.27286e-23
LINC01322	1.38168e-27	0.274835	0.622	0.412	4.54005e-23
BCAS1	1.89542e-27	-0.272662	0.005	0.101	6.22815e-23
LINC01608	2.80173e-26	-0.266915	0.009	0.106	9.20621e-22
YWHAB	2.70374e-25	0.257788	0.586	0.406	8.88423e-21
VAMP2	3.08465e-25	0.302266	0.545	0.413	1.01358e-20
ZNF385D	7.08459e-25	-0.344015	0.144	0.285	2.32793e-20
HS6ST3	1.69836e-24	-0.335676	0.465	0.585	5.58063e-20
SPRY4-AS1	3.69559e-24	-0.278939	0.356	0.505	1.21433e-19
AC012494.1	4.18622e-24	-0.289794	0.02	0.119	1.37555e-19
HPSE2	2.08273e-23	-0.303581	0.042	0.153	6.84363e-19
ZNF536	2.46465e-23	-0.288321	0.024	0.123	8.09859e-19
MOBP	2.72404e-23	-0.356087	0.075	0.194	8.95093e-19
PEBP1	1.27969e-22	0.26849	0.549	0.397	4.20492e-18
OBI1-AS1	1.4741e-22	-0.25603	0.016	0.108	4.84373e-18
NFIA	5.39329e-22	-0.389818	0.104	0.223	1.77218e-17
DLC1	1.05381e-21	-0.310663	0.079	0.196	3.46273e-17
ANKRD30BL	1.06077e-21	0.261563	0.631	0.461	3.4856e-17
CDH13	1.11199e-21	-0.378014	0.158	0.284	3.6539e-17
SGCZ	1.57528e-21	-0.279689	0.51	0.634	5.17622e-17
SST	1.23355e-18	-0.295641	0.036	0.126	4.05331e-14
PDE4B	1.60873e-18	-0.2861	0.561	0.628	5.28613e-14
TCF12	3.59016e-18	-0.364719	0.385	0.458	1.17969e-13
PITPNC1	8.10625e-17	-0.294837	0.238	0.351	2.66363e-12
ARHGAP24	6.21344e-15	-0.258508	0.053	0.136	2.04168e-10
LRMDA	1.48503e-14	-0.316056	0.136	0.23	4.87967e-10
AL160254.1	3.5604e-14	-0.256514	0.301	0.381	1.16991e-09
LUZP2	4.80214e-14	-0.30577	0.223	0.317	1.57793e-09
NEAT1	1.99184e-13	-0.328398	0.14	0.226	6.54498e-09
GAB1	2.27431e-13	-0.26595	0.368	0.432	7.47317e-09
ADGRV1	1.75353e-12	-0.318921	0.248	0.324	5.76193e-08
PRKD1	3.00738e-12	-0.250834	0.21	0.303	9.88195e-08
PLPPR1	2.1106e-11	-0.274039	0.102	0.177	6.93522e-07
PTN	2.34737e-11	-0.280789	0.15	0.23	7.71321e-07
PRKCA	9.36473e-11	-0.272704	0.352	0.407	3.07716e-06
RNF220	1.62494e-10	-0.330282	0.126	0.196	5.33939e-06
SLC9A9	1.87657e-10	-0.257242	0.179	0.256	6.16622e-06
RBMS3	9.95906e-10	-0.275352	0.319	0.376	3.27245e-05
ANO4	2.62365e-08	-0.256371	0.195	0.258	0.000862104
LPP	1.41161e-07	-0.250541	0.257	0.308	0.0046384

## Sheet: OPC_CNV_vs_CON
Gene	p_val	avg_log2FC	pct.1	pct.2	p_val_adj
KLRC2	7.18874e-272	-0.529538	0.217	0.59	2.36215e-267
UBE3A	4.23064e-217	0.369629	0.861	0.661	1.39015e-212
HERC2	2.34766e-197	0.358282	0.825	0.635	7.71417e-193
FOS	3.1289e-162	0.356451	0.212	0.013	1.02812e-157
PREX2	5.46817e-150	-0.297301	0.767	0.892	1.79679e-145
GPR158	1.4624e-145	-0.341262	0.718	0.859	4.80529e-141
BCL6	2.67956e-142	0.376504	0.564	0.312	8.80477e-138
EGR1	9.03247e-141	0.354755	0.192	0.014	2.96798e-136
PLCG2	1.11968e-127	0.375012	0.381	0.154	3.67917e-123
GABRB3	3.9546e-122	0.327557	0.766	0.57	1.29944e-117
AC011246.1	2.82292e-86	-0.330699	0.185	0.379	9.27584e-82
NR4A1	6.07937e-84	0.271905	0.183	0.044	1.99762e-79
BTG2	1.90134e-82	0.270527	0.249	0.088	6.24761e-78
HIST1H2AC	4.26246e-77	0.25214	0.213	0.068	1.4006e-72
CABLES1	1.18956e-75	-0.275222	0.48	0.659	3.90876e-71
CCSER1	3.03391e-66	-0.27814	0.554	0.715	9.96912e-62
LINC00639	5.96675e-60	-0.258012	0.377	0.558	1.96061e-55
GABRB1	5.6052e-56	-0.257365	0.348	0.516	1.84181e-51
ZNF804B	1.04082e-55	0.277631	0.27	0.128	3.42003e-51
ADAMTS9-AS2	8.54046e-50	0.270293	0.462	0.321	2.80631e-45
MYRFL	3.79719e-39	0.266506	0.242	0.138	1.24772e-34
AC093865.1	1.15774e-32	0.253024	0.417	0.318	3.80421e-28

## Sheet: Oligodendrocyte_CNV_vs_CON
Gene	p_val	avg_log2FC	pct.1	pct.2	p_val_adj
EPCAM-DT	0	0.563471	0.517	0.235	0
AC012494.1	0	-0.574112	0.441	0.784	0
ERBB4	0	0.347517	0.981	0.827	0
MOBP	0	-0.351067	0.816	0.96	0
PARP9	0	0.311806	0.237	0.021	0
BCL6	0	0.37526	0.341	0.083	0
LUCAT1	0	0.409258	0.216	0.032	0
FUT9	0	0.409323	0.819	0.582	0
SGK1	0	0.368349	0.84	0.699	0
HSPB1	0	0.292605	0.205	0.018	0
CLU	0	0.477266	0.496	0.164	0
SORBS1	0	0.385165	0.383	0.13	0
KCNMB4	0	0.542703	0.748	0.455	0
FRY	0	0.491138	0.506	0.199	0
HSP90AA1	0	0.417951	0.886	0.762	0
HERC2	0	0.387994	0.758	0.528	0
PLCG2	0	0.706829	0.432	0.07	0
NEDD4L	0	0.493199	0.544	0.207	0
PRKX	0	0.393261	0.318	0.069	0
XIST	0	-1.13532	0.027	0.505	0
COL4A5	0	-0.371798	0.797	0.908	0
UTY	0	0.533192	0.829	0.39	0
SEMA4B	6.13053e-293	0.259505	0.245	0.048	2.01443e-293
AC082651.1	1.06667e-288	0.348689	0.347	0.113	3.50498e-284
ZBTB16	3.28842e-288	0.417644	0.685	0.425	1.08054e-283
ARRB1	5.0538e-280	0.327481	0.349	0.114	1.66063e-275
HSP90AB1	1.10197e-279	0.404223	0.618	0.356	3.62097e-275
CNTNAP2	1.54782e-276	-0.646959	0.212	0.47	5.08598e-272
CHORDC1	1.04739e-271	0.396678	0.593	0.336	3.44163e-267
ZFYVE16	3.07837e-260	-0.267392	0.803	0.909	1.01152e-255
TSIX	8.10649e-251	-0.309912	0.006	0.199	2.66371e-246
PTGES3	2.1518e-249	0.368167	0.588	0.334	7.07059e-245
NLGN4Y	8.77711e-245	0.36089	0.538	0.251	2.88407e-240
TMEM178A	1.76066e-244	0.297898	0.267	0.075	5.78537e-240
DDX3Y	2.69819e-241	0.255911	0.28	0.082	8.86598e-237
LINC01515	3.1598e-241	-0.357558	0.005	0.189	1.03828e-236
BAALC	2.91464e-240	0.345423	0.317	0.108	9.57721e-236
HIST1H2AC	1.51437e-237	0.390814	0.508	0.277	4.97607e-233
SQSTM1	1.06292e-231	0.339743	0.483	0.234	3.49266e-227
LANCL1	9.18706e-229	-0.260441	0.761	0.862	3.01878e-224
RNASE1	7.54543e-225	-0.405354	0.316	0.522	2.47935e-220
STIP1	1.02236e-221	0.252298	0.29	0.095	3.35938e-217
HSPH1	5.07538e-221	0.342056	0.447	0.212	1.66772e-216
THUMPD3-AS1	2.31532e-220	0.346086	0.52	0.28	7.60791e-216
PPM1E	3.7728e-219	0.352924	0.244	0.073	1.2397e-214
XPO1	2.21561e-216	0.343702	0.631	0.408	7.28026e-212
KCNK10	6.28e-215	0.3211	0.375	0.154	2.06355e-210
UBE3A	1.65205e-213	0.319129	0.71	0.475	5.42847e-209
KNOP1	1.03221e-212	0.336953	0.545	0.309	3.39175e-208
USP9Y	1.89075e-206	0.294038	0.398	0.169	6.21281e-202
LINC01608	1.92081e-205	-0.270293	0.731	0.819	6.3116e-201
PTGDS	1.69038e-204	-0.278429	0.755	0.855	5.55442e-200
LRRC7	5.28766e-198	0.298141	0.93	0.713	1.73747e-193
AC092691.1	6.63593e-197	0.384364	0.46	0.227	2.1805e-192
CCDC144A	2.66382e-190	0.309707	0.586	0.358	8.75305e-186
CNTN1	1.90664e-188	0.352008	0.297	0.113	6.26503e-184
MCF2L	8.15402e-187	0.261608	0.374	0.167	2.67933e-182
RHOBTB3	1.5061e-186	0.323117	0.532	0.303	4.9489e-182
TTTY14	1.3045e-182	0.317056	0.319	0.129	4.28646e-178
ALDH3A2	3.62961e-181	0.291431	0.372	0.171	1.19265e-176
HSPA1A	2.39063e-180	0.388325	0.489	0.294	7.85536e-176
LRP4	1.35636e-178	0.286578	0.461	0.233	4.45685e-174
PDK4	4.2809e-173	0.26292	0.346	0.153	1.40666e-168
TPPP	8.58248e-172	0.279686	0.497	0.28	2.82012e-167
EFHD1	1.49837e-168	0.313536	0.636	0.471	4.9235e-164
FAM13C	1.20501e-165	-0.253362	0.684	0.815	3.95956e-161
RBFOX1	4.85717e-163	-0.540398	0.091	0.265	1.59602e-158
LINC01877	7.48063e-162	-0.361397	0.223	0.416	2.45806e-157
SMOC1	1.21378e-160	0.279653	0.397	0.198	3.98836e-156
DPYSL5	1.75828e-160	-0.358169	0.307	0.501	5.77754e-156
ARHGEF10	4.10086e-156	0.272442	0.687	0.497	1.3475e-151
PTP4A2	6.1473e-154	0.26173	0.701	0.535	2.01994e-149
STAT3	8.89195e-153	0.264211	0.414	0.217	2.92181e-148
MAML2	5.68749e-151	-0.366493	0.259	0.471	1.86885e-146
PPP1R14A	1.04383e-150	-0.313534	0.386	0.567	3.42992e-146
FIGN	1.70198e-148	0.319015	0.606	0.413	5.59253e-144
TBCD	2.76709e-148	0.296937	0.49	0.294	9.09237e-144
PDE4DIP	6.89653e-148	0.250881	0.497	0.285	2.26613e-143
UBE2B	1.05362e-145	0.257481	0.478	0.273	3.46208e-141
ZHX2	4.04989e-143	0.25628	0.742	0.595	1.33075e-138
SORCS2	1.04184e-142	0.302144	0.504	0.323	3.42337e-138
LRP1B	1.05573e-140	0.297183	0.901	0.668	3.46902e-136
RAB40B	1.91863e-139	0.263791	0.639	0.461	6.30444e-135
HSPA1B	2.27971e-136	0.286611	0.348	0.177	7.49091e-132
CARNS1	7.62886e-135	-0.280773	0.36	0.519	2.50677e-130
LINC00862	1.02852e-134	0.27912	0.516	0.323	3.3796e-130
NRXN1	3.02913e-132	0.369415	0.293	0.141	9.95341e-128
ITGA2	1.02328e-130	-0.319537	0.419	0.56	3.36239e-126
AC079352.1	1.08886e-130	-0.308778	0.513	0.701	3.57788e-126
NAALADL2	1.36587e-129	-0.278062	0.589	0.742	4.48812e-125
BCL2	3.69413e-129	0.334909	0.392	0.229	1.21385e-124
PTCSC3	3.4667e-126	-0.263285	0.124	0.291	1.13912e-121
MSI2	3.85352e-126	0.255058	0.653	0.47	1.26623e-121
FCHSD2	1.07397e-123	0.278902	0.832	0.601	3.52897e-119
AC090015.1	1.47871e-123	-0.311587	0.401	0.576	4.85889e-119
PDE7A	2.50564e-118	0.252091	0.594	0.407	8.23327e-114
INPP4B	2.86117e-117	-0.266032	0.06	0.195	9.40151e-113
CDH8	2.94412e-117	-0.277579	0.128	0.289	9.67409e-113
GRIK4	4.21714e-113	0.263932	0.439	0.274	1.38571e-108
GALNT13	1.10969e-112	-0.258091	0.582	0.729	3.64633e-108
NAV2	2.28441e-109	0.313116	0.462	0.303	7.50636e-105
DYSF	1.98959e-108	0.256165	0.495	0.318	6.53758e-104
PLA2G4C	2.81221e-107	0.253623	0.581	0.415	9.24064e-103
LANCL1-AS1	4.80519e-106	-0.257651	0.206	0.363	1.57894e-101
UNC79	2.98638e-105	-0.288129	0.314	0.472	9.81294e-101
PLD5	7.69814e-105	-0.281276	0.266	0.438	2.52953e-100
ASAP1	2.3243e-104	0.256978	0.634	0.466	7.63742e-100
LINC01630	5.81728e-104	-0.252672	0.523	0.662	1.9115e-99
LINC01170	2.56586e-102	-0.284532	0.458	0.629	8.43117e-98
AC098679.5	4.47042e-100	-0.255072	0.319	0.453	1.46894e-95
AL589740.1	1.81805e-98	-0.301306	0.29	0.444	5.97393e-94
LINC01006	1.82325e-98	-0.250735	0.141	0.281	5.99103e-94
LINC00844	4.47777e-90	-0.269065	0.265	0.392	1.47135e-85
AC233296.1	2.12119e-86	-0.273809	0.229	0.379	6.97001e-82
LINC01505	1.30581e-85	-0.309126	0.212	0.356	4.29078e-81
RORA	1.53345e-82	0.259721	0.415	0.282	5.03877e-78
AL392023.2	1.76219e-82	-0.260995	0.238	0.378	5.79037e-78
AL078590.2	1.11517e-81	-0.25383	0.324	0.459	3.66434e-77
RYR2	9.64153e-78	-0.25699	0.239	0.367	3.16811e-73

## Sheet: Inh-PVALB_CNV_vs_CON
Gene	p_val	avg_log2FC	pct.1	pct.2	p_val_adj
PLCG2	1.57856e-18	0.745002	0.544	0.027	5.18698e-14
CNTNAP3B	3.97173e-15	-0.319306	0.911	0.947	1.30507e-10
GABRB3	8.79677e-15	0.362747	0.968	0.832	2.89053e-10
MEG8	6.34542e-13	-0.251226	0.949	0.956	2.08504e-08
JUN	1.34259e-12	0.483627	0.456	0.062	4.4116e-08
HERC2	1.8533e-12	0.408953	0.943	0.646	6.08977e-08
AP001977.1	3.18827e-12	0.504122	0.405	0.035	1.04764e-07
PTMA	3.49289e-12	0.456994	0.747	0.319	1.14773e-07
PRDX2	5.18892e-12	0.452036	0.639	0.221	1.70503e-07
BTG1	6.27988e-12	0.49086	0.747	0.345	2.06351e-07
HSP90AB1	9.71311e-12	0.481947	0.905	0.646	3.19163e-07
SRP14	1.19264e-11	0.43908	0.728	0.283	3.91889e-07
TUBB2A	1.23221e-11	0.508784	0.722	0.319	4.04893e-07
HSP90AA1	1.75537e-11	0.472671	0.975	0.602	5.76797e-07
HSPH1	1.91846e-11	0.461636	0.842	0.425	6.30387e-07
SEPTIN6	2.405e-11	0.369458	0.633	0.204	7.90261e-07
SCG2	3.82256e-11	0.49318	0.867	0.558	1.25606e-06
SF3B2	6.08693e-11	0.363603	0.494	0.097	2.0001e-06
APBA2	9.62775e-11	0.409186	0.905	0.522	3.16358e-06
ARL6IP5	1.00666e-10	0.447007	0.747	0.372	3.30778e-06
GABRD	1.47537e-10	0.436511	0.778	0.416	4.84792e-06
LINC01170	1.50071e-10	0.425433	0.304	0	4.93119e-06
XIST	1.50071e-10	0.578088	0.304	0	4.93119e-06
OCA2	1.58699e-10	0.347052	0.373	0.035	5.21469e-06
OXR1	1.68815e-10	-0.28361	0.899	0.965	5.54709e-06
RAB11A	2.01641e-10	0.440335	0.772	0.372	6.62573e-06
GOT1	2.22836e-10	0.419808	0.772	0.398	7.32217e-06
TCF25	2.28062e-10	0.426771	0.747	0.389	7.4939e-06
GPX4	2.69714e-10	0.382342	0.614	0.204	8.86255e-06
PEA15	2.93876e-10	0.317631	0.437	0.071	9.65647e-06
STXBP1	3.70285e-10	0.385842	0.861	0.496	1.21672e-05
VDAC3	3.95814e-10	0.441456	0.734	0.354	1.3006e-05
STMN4	4.59958e-10	0.441313	0.658	0.283	1.51138e-05
SYT4	4.72675e-10	0.367045	0.639	0.212	1.55316e-05
PRMT1	5.08811e-10	0.311202	0.468	0.106	1.6719e-05
CEBPZOS	7.86251e-10	0.262403	0.481	0.106	2.58354e-05
YWHAH	1.0273e-09	0.405474	0.816	0.46	3.3756e-05
PRPF6	1.05993e-09	0.275566	0.456	0.088	3.48284e-05
MIR181A1HG	1.07648e-09	-0.38401	0.772	0.85	3.53719e-05
RPS23	1.18758e-09	0.305689	0.525	0.142	3.90228e-05
TAF1D	1.36495e-09	0.414548	0.753	0.434	4.48508e-05
HSPA1A	1.37082e-09	0.377207	0.475	0.115	4.50436e-05
JUND	1.38962e-09	0.332924	0.5	0.133	4.56616e-05
CKB	1.49272e-09	0.449823	0.842	0.549	4.90492e-05
ATP5MC3	1.65828e-09	0.4096	0.677	0.301	5.44894e-05
ADAM19	2.56954e-09	0.250012	0.348	0.035	8.44325e-05
CHCHD2	2.69829e-09	0.342417	0.563	0.177	8.86632e-05
SCG5	2.74915e-09	0.362988	0.804	0.407	9.03342e-05
ATP1B2	2.88602e-09	0.340398	0.57	0.204	9.48317e-05
NMT2	3.57004e-09	0.374875	0.658	0.257	0.000117308
BHLHE41	3.88988e-09	0.287746	0.468	0.124	0.000127818
AC004949.1	4.14638e-09	0.57553	0.278	0.009	0.000136246
C1QTNF7	5.87706e-09	0.410097	0.386	0.071	0.000193114
GNAS	5.88231e-09	0.378137	0.93	0.664	0.000193287
NDUFS2	6.10376e-09	0.329775	0.506	0.15	0.000200564
RHBDD2	6.80877e-09	0.265527	0.386	0.071	0.000223729
FOS	7.09123e-09	0.355027	0.291	0.018	0.000233011
RNASEK	8.13303e-09	0.319452	0.551	0.168	0.000267243
CFL1	8.8547e-09	0.323057	0.557	0.186	0.000290957
CALY	9.39918e-09	0.390044	0.759	0.407	0.000308848
ATP1A1	9.4372e-09	0.371496	0.943	0.549	0.000310097
CACYBP	9.65744e-09	0.314587	0.506	0.168	0.000317334
TECR	1.32123e-08	0.290305	0.519	0.159	0.000434141
TCEAL2	1.72455e-08	0.354933	0.582	0.212	0.000566669
SELENOM	1.7306e-08	0.318826	0.481	0.142	0.000568657
USP22	1.75275e-08	0.337632	0.804	0.442	0.000575937
PAPPA	1.89855e-08	0.315147	0.443	0.133	0.000623844
EIF1	1.92874e-08	0.383375	0.747	0.416	0.000633764
EEF1A2	2.03612e-08	0.303246	0.62	0.248	0.000669049
CYFIP1	2.14648e-08	0.375897	0.715	0.381	0.000705311
AP003086.1	2.4524e-08	0.320333	0.646	0.239	0.000805834
RSRC2	2.55639e-08	0.324682	0.709	0.327	0.000840003
GABRG3-AS1	2.94552e-08	0.291894	0.937	0.85	0.000967869
CAMK2N2	3.43362e-08	0.338374	0.487	0.159	0.00112825
KLC1	3.61837e-08	0.333865	0.81	0.469	0.00118896
ZNF365	3.71655e-08	0.330162	0.576	0.204	0.00122122
CYCS	3.76317e-08	0.377306	0.785	0.425	0.00123654
TMA7	4.00264e-08	0.314235	0.506	0.177	0.00131523
TUBA1B	4.09458e-08	0.364938	0.722	0.389	0.00134544
ATP6AP2	4.20831e-08	0.310653	0.728	0.31	0.00138281
DNAJA1	4.55697e-08	0.349967	0.671	0.336	0.00149738
STMN3	4.60607e-08	0.324342	0.582	0.239	0.00151351
SYP	4.75354e-08	0.368684	0.728	0.46	0.00156197
PEBP1	4.85797e-08	0.378542	0.823	0.558	0.00159628
PRNP	5.26592e-08	0.34457	0.816	0.425	0.00173033
AATK	5.39918e-08	0.267187	0.443	0.124	0.00177412
CADM3	5.40688e-08	0.301381	0.627	0.248	0.00177665
YPEL3	5.46931e-08	0.340322	0.563	0.239	0.00179716
ATP5MG	5.75243e-08	0.305175	0.747	0.354	0.00189019
ZEB1	5.90291e-08	-0.26899	0.867	0.867	0.00193964
MGST3	6.21663e-08	0.334949	0.835	0.487	0.00204272
LINC02693	6.99258e-08	0.340095	0.759	0.407	0.00229769
TMEM196	7.90224e-08	0.322498	0.487	0.177	0.0025966
TMEM59L	8.36369e-08	0.314073	0.646	0.292	0.00274822
SPOCK2	9.07725e-08	0.336683	0.741	0.416	0.00298269
BNIP3	9.14553e-08	0.301542	0.576	0.221	0.00300513
NSG1	9.60825e-08	0.260371	0.582	0.204	0.00315717
ACBD5	1.02679e-07	0.25764	0.481	0.159	0.00337394
STMN1	1.09081e-07	0.355303	0.747	0.442	0.00358429
AP2M1	1.11873e-07	0.318049	0.595	0.257	0.00367605
OTUD6B-AS1	1.20803e-07	0.267297	0.532	0.195	0.00396948
MAPT	1.21313e-07	0.292285	0.93	0.708	0.00398622
RPS6KA5	1.21772e-07	0.324236	0.785	0.407	0.0040013
NDUFA4	1.25179e-07	0.365248	0.753	0.46	0.00411325
BEX2	1.34231e-07	0.336359	0.696	0.363	0.00441069
TPI1	1.40664e-07	0.323983	0.601	0.265	0.00462208
NGRN	1.4202e-07	0.329692	0.608	0.274	0.00466663
PSIP1	1.63515e-07	0.341567	0.81	0.451	0.00537295
ZNF331	1.67526e-07	0.255107	0.449	0.133	0.00550472
ELOB	1.88914e-07	0.256387	0.418	0.115	0.00620754
SARAF	1.99401e-07	0.352327	0.81	0.513	0.0065521
PSMD8	2.02777e-07	0.283376	0.443	0.133	0.00666304
CDH18	2.19558e-07	-0.413985	0.715	0.779	0.00721445
SYNGR1	2.27028e-07	0.287282	0.595	0.257	0.00745991
AP001347.1	2.28303e-07	0.27143	0.418	0.115	0.00750181
SBDS	2.36918e-07	0.271654	0.475	0.159	0.00778488
H2AFV	2.44499e-07	0.252793	0.532	0.195	0.00803399
DNM1	2.68703e-07	0.331849	0.823	0.531	0.00882931
AL596087.2	2.86145e-07	-0.376058	0.62	0.761	0.00940243
PGAM1	2.93989e-07	0.307663	0.614	0.283	0.00966018
DYNLL2	2.94854e-07	0.259624	0.449	0.159	0.00968862
FAIM2	2.96863e-07	0.299149	0.677	0.319	0.00975461
CC2D2A	3.05937e-07	0.385906	0.646	0.336	0.0100528
AC069437.1	3.08763e-07	0.29377	0.494	0.177	0.0101457
YWHAQ	3.20897e-07	0.316557	0.696	0.336	0.0105443
HPSE2	3.23593e-07	-0.293426	0.854	0.903	0.0106329
GLB1	3.25251e-07	0.254244	0.671	0.283	0.0106874
AC098829.1	3.40611e-07	0.470271	0.734	0.487	0.0111921
PLK2	3.45891e-07	0.275919	0.487	0.168	0.0113656
SRP9	3.95278e-07	0.303822	0.551	0.239	0.0129884
RUFY2	4.25832e-07	0.30979	0.728	0.372	0.0139924
ATP6V0E2	4.32987e-07	0.284202	0.639	0.301	0.0142275
IBSP	4.42656e-07	0.256348	0.31	0.053	0.0145452
PRPF3	4.66675e-07	0.268852	0.418	0.124	0.0153345
EZH1	4.86712e-07	0.263976	0.437	0.142	0.0159929
LAPTM4B	4.91425e-07	0.305319	0.677	0.327	0.0161477
VDAC2	4.957e-07	0.276857	0.595	0.257	0.0162882
RAB6B	5.05133e-07	0.312382	0.715	0.389	0.0165982
LINC00960	5.22778e-07	0.253161	0.544	0.195	0.017178
DENND2A	5.28772e-07	0.299016	0.5	0.195	0.0173749
GABARAP	5.3366e-07	0.314287	0.538	0.221	0.0175355
PKNOX2	5.38439e-07	0.270663	0.956	0.805	0.0176926
ITM2B	5.41003e-07	0.306097	0.937	0.708	0.0177768
ADAM32	5.72567e-07	0.279849	0.5	0.186	0.018814
THY1	5.73136e-07	0.341453	0.722	0.434	0.0188327
CAP2	5.77763e-07	0.279648	0.905	0.646	0.0189847
C1QL1	6.36332e-07	0.30534	0.671	0.354	0.0209092
GRB2	6.75148e-07	0.280131	0.557	0.212	0.0221847
KIF1A	6.88295e-07	0.314268	0.759	0.496	0.0226167
AFF2	6.96264e-07	-0.320292	0.639	0.743	0.0228785
CHORDC1	7.05339e-07	0.289512	0.791	0.398	0.0231767
PRSS23	7.46196e-07	0.292218	0.595	0.257	0.0245192
PPFIBP1	7.59472e-07	0.265777	0.557	0.212	0.0249555
ESRRG	7.60082e-07	-0.282306	0.785	0.85	0.0249755
ZNF706	7.82148e-07	0.303186	0.753	0.381	0.0257006
FHL1	7.8738e-07	0.276042	0.684	0.336	0.0258725
ARF1	7.94462e-07	0.289036	0.614	0.301	0.0261052
BLCAP	8.62049e-07	0.298283	0.627	0.327	0.0283261
ENSA	9.95005e-07	0.313731	0.715	0.434	0.0326949
AC063944.1	1.03566e-06	0.265279	0.348	0.088	0.0340306
COX5A	1.05261e-06	0.28316	0.614	0.265	0.0345878
LINC00174	1.10258e-06	0.251313	0.443	0.142	0.0362296
ACTB	1.10709e-06	0.278277	0.734	0.363	0.036378
SLF1	1.11146e-06	0.260376	0.639	0.292	0.0365215
SAFB2	1.11665e-06	0.296425	0.646	0.327	0.036692
NPDC1	1.13942e-06	0.259366	0.538	0.212	0.0374402
DYNC1LI2	1.141e-06	0.268817	0.627	0.283	0.037492
UPP2	1.19998e-06	0.286568	0.627	0.31	0.0394301
AF117829.1	1.23302e-06	0.271339	0.703	0.319	0.0405159
CD47	1.24336e-06	0.290614	0.873	0.655	0.0408555
ATP5F1D	1.31756e-06	0.317982	0.557	0.257	0.0432937
TERF2IP	1.32753e-06	0.322511	0.759	0.442	0.0436212
CCDC59	1.50027e-06	0.273134	0.475	0.177	0.0492972
SRRM2	1.51083e-06	0.31092	0.816	0.522	0.0496445
LRRN1	1.51384e-06	0.295643	0.804	0.442	0.0497432

## Sheet: Astrocyte II_CNV_vs_CON
Gene	p_val	avg_log2FC	pct.1	pct.2	p_val_adj
CLU	0	0.440145	0.968	0.9	0
HSP90AA1	0	0.583125	0.902	0.697	0
ZNF98	0	-0.646189	0.626	0.905	0
HPSE2	1.31224e-284	-0.50745	0.713	0.876	4.31188e-280
APOE	1.37326e-247	0.50398	0.879	0.761	4.5124e-243
HSPB1	2.34064e-241	0.644046	0.533	0.202	7.69109e-237
GADD45B	7.10104e-222	0.349715	0.305	0.043	2.33333e-217
HLA-A	6.15009e-208	0.384864	0.458	0.154	2.02086e-203
CST3	5.43634e-203	0.396113	0.909	0.792	1.78633e-198
JUNB	2.27126e-198	0.354936	0.37	0.09	7.46314e-194
JUN	2.02942e-195	0.404874	0.452	0.152	6.66848e-191
TMEM108	2.11548e-195	-0.409278	0.636	0.823	6.95126e-191
CHL1	6.61935e-195	-0.378665	0.666	0.839	2.17505e-190
MT2A	1.37447e-194	0.50237	0.771	0.568	4.51638e-190
FSTL5	1.72501e-194	-0.437949	0.075	0.373	5.66823e-190
VIM	6.54141e-187	0.413377	0.518	0.224	2.14944e-182
CRYAB	3.84673e-182	0.475824	0.495	0.211	1.264e-177
FOS	4.975e-181	0.411576	0.297	0.061	1.63474e-176
BCL6	4.22373e-179	0.392398	0.825	0.579	1.38787e-174
CHI3L1	3.98316e-178	0.46315	0.389	0.12	1.30883e-173
BHLHE40	2.6469e-169	0.369155	0.49	0.216	8.69745e-165
UBE3A	3.44371e-168	0.293842	0.875	0.704	1.13157e-163
MT-ATP6	2.28802e-158	0.481116	0.593	0.353	7.5182e-154
AC053513.1	5.49746e-154	-0.383126	0.644	0.811	1.80641e-149
BAG3	1.80388e-151	0.405248	0.451	0.196	5.92736e-147
ANGPTL4	2.46977e-151	0.443381	0.538	0.277	8.1154e-147
UBC	2.02102e-150	0.390284	0.547	0.291	6.64086e-146
LINC01727	3.95539e-150	-0.401404	0.478	0.724	1.2997e-145
HILPDA	7.52256e-147	0.373213	0.386	0.138	2.47184e-142
MT-ND4	3.45214e-146	0.462487	0.575	0.348	1.13434e-141
HSPA1A	4.45485e-146	0.450038	0.445	0.189	1.46382e-141
DCHS2	3.21414e-143	0.370877	0.685	0.403	1.05613e-138
AQP4	2.06817e-141	0.299358	0.884	0.811	6.79582e-137
MT-ND2	3.72923e-141	0.366065	0.465	0.213	1.22539e-136
HERC2	8.70839e-140	0.25304	0.895	0.765	2.86149e-135
MT-CYB	5.97231e-136	0.471419	0.558	0.352	1.96244e-131
MT1X	3.4022e-130	0.331098	0.461	0.21	1.11793e-125
RGN	1.10755e-129	-0.316245	0.167	0.404	3.63931e-125
MCF2L2	5.21889e-129	0.31775	0.53	0.266	1.71487e-124
SLC8A1	2.25024e-127	0.382943	0.431	0.178	7.39406e-123
H3F3B	4.0346e-126	0.331525	0.523	0.283	1.32573e-121
MT-ND3	4.95526e-126	0.335786	0.461	0.223	1.62825e-121
ZFP36L1	6.58102e-126	0.332047	0.691	0.439	2.16246e-121
HSP90AB1	7.27574e-124	0.323802	0.662	0.44	2.39074e-119
DAAM2	1.64487e-123	-0.34967	0.47	0.655	5.40488e-119
WFDC1	1.70295e-123	-0.386584	0.096	0.311	5.59573e-119
PRSS35	1.33057e-122	0.255823	0.326	0.112	4.3721e-118
MT-CO3	4.56648e-120	0.451981	0.619	0.45	1.5005e-115
ETV5	3.84478e-119	-0.306207	0.209	0.464	1.26335e-114
HAP1	1.38711e-118	0.330893	0.481	0.248	4.55791e-114
RANBP17	3.38958e-118	0.284682	0.372	0.143	1.11378e-113
VAV3	4.15519e-118	-0.301794	0.69	0.815	1.36535e-113
MT-ND1	1.92624e-117	0.319785	0.449	0.224	6.32943e-113
HSPD1	6.62036e-117	0.313583	0.579	0.332	2.17538e-112
PPP1R3C	2.02039e-116	0.368524	0.559	0.33	6.63879e-112
GAPDH	2.16897e-115	0.343903	0.663	0.49	7.12702e-111
PRICKLE2	5.42955e-115	-0.338914	0.656	0.758	1.78409e-110
DGKZ	2.18181e-114	-0.333367	0.437	0.629	7.1692e-110
ARL6IP1	5.25266e-114	0.345377	0.518	0.314	1.72597e-109
MT-CO2	8.65798e-114	0.390175	0.567	0.366	2.84493e-109
FTL	1.62755e-113	0.343159	0.751	0.592	5.34797e-109
SQSTM1	2.86152e-113	0.371371	0.638	0.415	9.40268e-109
HSPE1	3.12823e-112	0.317165	0.451	0.225	1.02791e-107
MT1E	6.55287e-111	0.342582	0.562	0.354	2.15321e-106
DDIT4	3.99019e-110	0.286194	0.447	0.216	1.31114e-105
AC097518.2	6.41359e-110	-0.362867	0.483	0.679	2.10744e-105
AGT	1.662e-109	0.324101	0.614	0.414	5.46117e-105
AC087854.1	4.93603e-109	0.347293	0.674	0.476	1.62193e-104
WIF1	1.74441e-108	-0.33643	0.508	0.703	5.73194e-104
TUBB2B	7.55168e-108	0.298465	0.629	0.403	2.48141e-103
CPM	2.22393e-107	-0.273162	0.119	0.335	7.3076e-103
AL591686.2	6.62119e-107	-0.384762	0.298	0.513	2.17566e-102
BSG	9.33299e-107	0.308839	0.568	0.361	3.06673e-102
CALN1	2.6733e-106	-0.388195	0.301	0.534	8.7842e-102
AKAP12	6.0675e-106	0.290564	0.651	0.413	1.99372e-101
CD63	2.34273e-105	0.284061	0.478	0.264	7.69799e-101
MT3	1.992e-103	0.282484	0.808	0.659	6.54552e-99
LRRTM4	3.78887e-102	-0.404504	0.437	0.682	1.24498e-97
LGR6	2.8015e-101	-0.288447	0.094	0.299	9.20545e-97
HSPA1B	8.42767e-101	0.289789	0.322	0.126	2.76925e-96
TFRC	1.51758e-98	0.334223	0.582	0.364	4.98661e-94
PCLO	7.63405e-96	0.29898	0.362	0.159	2.50847e-91
ACTG1	6.29262e-95	0.292557	0.587	0.402	2.06769e-90
RGS7	8.29716e-95	-0.308671	0.555	0.72	2.72637e-90
ALDH1A1	9.45832e-95	-0.298536	0.638	0.763	3.10791e-90
MMD2	1.97666e-93	-0.304027	0.727	0.782	6.49509e-89
CANX	3.23694e-93	0.266042	0.557	0.357	1.06363e-88
AC106845.1	1.28378e-92	-0.266491	0.623	0.761	4.21838e-88
EIF1	2.88095e-92	0.271553	0.523	0.32	9.4665e-88
MT-CO1	3.54841e-91	0.361426	0.634	0.477	1.16597e-86
NTNG1	1.27014e-88	0.267228	0.401	0.191	4.17354e-84
PTMA	1.47936e-87	0.279015	0.575	0.39	4.86102e-83
STAT3	2.07391e-87	0.259776	0.651	0.449	6.81468e-83
ACTB	2.5164e-86	0.278535	0.593	0.418	8.26864e-82
PDE3B	3.08292e-86	-0.270843	0.65	0.755	1.01302e-81
PSAP	3.42324e-85	0.258114	0.719	0.575	1.12484e-80
SARAF	2.47062e-84	0.264929	0.604	0.426	8.1182e-80
RNF19A	1.31869e-83	0.268872	0.732	0.566	4.33308e-79
ANTXR1	1.53993e-83	-0.270258	0.545	0.671	5.06005e-79
TKT	7.88671e-82	0.254057	0.616	0.435	2.59149e-77
DNAJB1	9.80579e-81	0.261096	0.306	0.136	3.22208e-76
ITM2C	2.4093e-79	0.282334	0.677	0.557	7.91672e-75
NWD1	1.3958e-78	-0.273438	0.328	0.508	4.58646e-74
ZFP36L2	1.051e-77	0.259299	0.527	0.334	3.45349e-73
C4orf19	6.80052e-77	-0.27311	0.499	0.642	2.23458e-72
MIR4300HG	1.77379e-75	0.292405	0.619	0.409	5.82849e-71
GRIK2	1.19038e-73	-0.27696	0.184	0.356	3.91148e-69
DENND2A	1.5173e-73	-0.277873	0.304	0.484	4.98569e-69
F11-AS1	1.65829e-73	-0.25073	0.626	0.743	5.44898e-69
HEPN1	4.43676e-71	0.257367	0.651	0.503	1.45787e-66
MIR181A1HG	5.51391e-71	-0.256313	0.163	0.338	1.81181e-66
HGF	7.53751e-70	0.257593	0.516	0.324	2.47675e-65
CTXND1	1.31425e-69	-0.271663	0.278	0.451	4.3185e-65
AC079352.1	4.3788e-68	-0.312427	0.297	0.478	1.43883e-63
TAFA1	1.16692e-66	-0.288038	0.538	0.688	3.8344e-62
POU6F2	3.14494e-63	-0.272048	0.276	0.442	1.0334e-58
PLD5	2.04272e-60	-0.269007	0.382	0.531	6.71218e-56
AC002069.2	2.17818e-60	0.258014	0.355	0.191	7.1573e-56
PTPRD	1.27674e-59	-0.300596	0.514	0.63	4.19525e-55
SGCZ	1.1522e-52	-0.31729	0.195	0.332	3.78602e-48
RGS6	5.55027e-50	0.262883	0.28	0.148	1.82376e-45
IL1RAPL1	6.36895e-40	-0.28306	0.045	0.135	2.09277e-35
CACNA2D3	3.82607e-38	-0.267689	0.216	0.327	1.25721e-33
HSPH1	5.93681e-38	0.278971	0.375	0.261	1.95078e-33

## Sheet: Astrocyte I_CNV_vs_CON
Gene	p_val	avg_log2FC	pct.1	pct.2	p_val_adj
HSP90AA1	3.34313e-90	0.702598	0.883	0.593	1.09852e-85
HSPB1	1.41691e-56	0.621889	0.588	0.243	4.65583e-52
AC012405.1	2.43015e-50	-0.643444	0.324	0.667	7.98524e-46
HERC2	1.08059e-49	0.374065	0.851	0.637	3.5507e-45
HSP90AB1	6.40816e-48	0.455083	0.614	0.306	2.10566e-43
CRYAB	3.5266e-43	0.568325	0.639	0.364	1.15881e-38
HSPE1	4.19849e-41	0.427854	0.473	0.196	1.37958e-36
SQSTM1	7.28397e-41	0.478754	0.542	0.274	2.39344e-36
AC119673.2	7.28313e-39	0.349116	0.551	0.232	2.39316e-34
DAAM2	8.262e-37	-0.343902	0.74	0.847	2.71481e-32
UBE3A	1.40326e-36	0.354444	0.78	0.527	4.61096e-32
FTL	1.50771e-36	0.4514	0.598	0.345	4.9542e-32
HAP1	2.54483e-36	0.307409	0.298	0.081	8.36206e-32
SLC39A11	4.45071e-36	-0.328996	0.696	0.816	1.46246e-31
BCL6	1.27612e-35	0.395418	0.761	0.484	4.19319e-31
DNAJB1	3.02684e-35	0.383293	0.321	0.102	9.94591e-31
HSPA1A	9.99954e-35	0.468961	0.591	0.317	3.28575e-30
FOS	3.15376e-34	0.426057	0.47	0.198	1.03629e-29
TFRC	9.46578e-33	0.44314	0.425	0.185	3.11036e-28
CACNA2D3	3.4767e-32	-0.628023	0.186	0.428	1.14241e-27
HSPD1	7.64589e-32	0.355217	0.54	0.275	2.51236e-27
ANTXR1	1.73121e-31	-0.358052	0.596	0.722	5.6886e-27
NEAT1	2.38122e-31	0.260787	0.998	0.969	7.82446e-27
AC073941.1	5.70525e-31	-0.492786	0.208	0.458	1.87469e-26
GADD45B	7.07948e-31	0.290587	0.244	0.06	2.32625e-26
BAG3	7.37653e-30	0.370912	0.473	0.229	2.42385e-25
ZNF98	9.46761e-30	-0.51384	0.147	0.391	3.11096e-25
PCLO	2.95589e-29	0.3726	0.465	0.223	9.71276e-25
HSPA9	4.6141e-29	0.356689	0.489	0.248	1.51615e-24
ADAMTS9	1.52609e-28	-0.440291	0.255	0.512	5.01457e-24
ADAMTSL3	2.13039e-28	-0.520826	0.051	0.259	7.00025e-24
UBC	2.72732e-28	0.335443	0.596	0.334	8.96169e-24
NAMPT	2.84224e-28	0.339031	0.282	0.093	9.33931e-24
VCAN	3.38771e-28	-0.416413	0.462	0.685	1.11317e-23
NUP210L	4.76443e-28	0.2659	0.325	0.119	1.56555e-23
RGS7	8.56706e-28	-0.34962	0.574	0.74	2.81505e-23
PLCG2	1.6756e-27	0.288681	0.343	0.138	5.50586e-23
CEBPD	5.22208e-27	0.379934	0.321	0.121	1.71592e-22
GINS3	1.3537e-25	-0.437037	0.133	0.34	4.44812e-21
HSPA8	9.63105e-25	0.276232	0.405	0.191	3.16467e-20
ATP1B3	1.28365e-24	0.30771	0.425	0.21	4.21794e-20
TOB1	9.35106e-24	0.310922	0.446	0.223	3.07266e-19
ALDH1A1	1.10162e-23	-0.363198	0.51	0.675	3.61981e-19
HSPH1	1.16932e-23	0.400613	0.439	0.24	3.84228e-19
VIM	7.25092e-23	0.292682	0.421	0.219	2.38258e-18
IDI1	1.22746e-22	0.389787	0.454	0.259	4.03333e-18
SAT1	2.07407e-22	0.330297	0.689	0.47	6.81519e-18
CHI3L1	3.91057e-22	0.270135	0.17	0.041	1.28497e-17
HSPA4L	4.99441e-22	0.286453	0.394	0.194	1.64111e-17
C1orf54	5.20105e-22	0.262135	0.349	0.162	1.70901e-17
PLCB1	1.3131e-21	-0.438426	0.277	0.466	4.31473e-17
TIPARP	1.4184e-21	0.305463	0.391	0.201	4.66072e-17
C1orf52	1.72893e-21	0.262025	0.412	0.215	5.6811e-17
MROH7	3.86454e-21	-0.281133	0.561	0.703	1.26985e-16
DLGAP1	1.47652e-20	-0.28621	0.702	0.784	4.85171e-16
CYCS	1.54932e-20	0.255563	0.258	0.1	5.09092e-16
EIF1	2.18604e-20	0.252237	0.412	0.219	7.18312e-16
HPSE2	2.51979e-20	-0.528054	0.12	0.302	8.27977e-16
JUN	2.62036e-20	0.286449	0.614	0.366	8.61025e-16
FAM171A1	3.57083e-20	-0.28325	0.647	0.741	1.17334e-15
CALM2	4.14436e-20	0.282966	0.787	0.602	1.36179e-15
WDR49	4.21837e-20	-0.305058	0.558	0.712	1.38612e-15
LINC01748	4.56131e-20	-0.27811	0.593	0.732	1.4988e-15
H3F3B	6.37736e-20	0.298669	0.506	0.294	2.09554e-15
NPL	7.23611e-20	-0.27885	0.577	0.714	2.37771e-15
NWD1	7.54485e-20	-0.306862	0.264	0.463	2.47916e-15
SLC8A1	1.24692e-19	0.269627	0.266	0.103	4.09726e-15
ZSCAN18	2.16726e-19	0.257673	0.394	0.211	7.12139e-15
ELOVL5	1.02391e-18	0.306618	0.635	0.411	3.36446e-14
GPCPD1	1.38989e-18	0.263504	0.481	0.287	4.56705e-14
ATG4B	1.70054e-18	0.297829	0.415	0.241	5.58781e-14
RNF19A	2.90303e-18	0.258219	0.827	0.707	9.53907e-14
CD38	4.62395e-18	-0.361761	0.337	0.502	1.51939e-13
JUNB	4.63583e-18	0.256883	0.364	0.179	1.52329e-13
AL589740.1	5.53134e-18	-0.272309	0.691	0.845	1.81754e-13
STAT3	6.99913e-18	0.262011	0.609	0.406	2.29985e-13
TRPM3	2.60285e-17	-0.397189	0.407	0.554	8.55271e-13
AC008957.2	4.08712e-17	0.270841	0.46	0.283	1.34299e-12
GLUL	8.12702e-17	0.253888	0.859	0.686	2.67046e-12
LINC00609	4.6891e-16	-0.334499	0.548	0.686	1.54079e-11
TMEM108	6.34332e-16	-0.312126	0.327	0.484	2.08435e-11
AL627316.1	1.24398e-15	-0.292244	0.085	0.235	4.08759e-11
AC023095.1	2.28604e-15	-0.288712	0.405	0.554	7.5117e-11
SERPINI2	6.18287e-15	-0.280707	0.317	0.477	2.03163e-10
ROBO2	6.51582e-15	-0.315063	0.135	0.293	2.14103e-10
ST6GALNAC3	1.67391e-14	-0.258817	0.548	0.676	5.50029e-10
AL160272.1	2.21165e-14	-0.285457	0.474	0.621	7.26726e-10
AC084198.2	6.95656e-14	-0.270161	0.332	0.473	2.28585e-09
TOGARAM2	8.32319e-14	-0.254417	0.196	0.347	2.73492e-09
ADRA1A	1.26583e-13	-0.258072	0.409	0.55	4.1594e-09
DCLK1	4.97403e-13	-0.305903	0.492	0.632	1.63442e-08
PPP1R3C	7.63943e-13	0.266144	0.53	0.37	2.51024e-08
STXBP5L	8.72808e-13	-0.327434	0.303	0.43	2.86796e-08
TNC	1.8464e-12	-0.267851	0.614	0.687	6.0671e-08
ST6GAL2	2.02325e-12	-0.26448	0.216	0.362	6.64821e-08
TNR	5.48773e-12	-0.256008	0.109	0.235	1.80321e-07
SYNPO2	5.53967e-12	-0.264763	0.101	0.228	1.82028e-07
COL21A1	7.9306e-12	-0.28752	0.127	0.255	2.60592e-07
CNKSR2	8.11877e-12	-0.27775	0.362	0.488	2.66775e-07
RGS6	9.02313e-12	0.254555	0.495	0.337	2.96491e-07
USH1C	1.31672e-11	-0.263044	0.194	0.329	4.3266e-07
HMGCS1	3.19528e-11	0.287504	0.494	0.352	1.04994e-06
SLC38A1	3.5169e-11	-0.286302	0.426	0.551	1.15562e-06
LINC01088	3.55723e-11	-0.325814	0.143	0.263	1.16887e-06
ZFAND5	3.95676e-11	0.252419	0.577	0.423	1.30015e-06
AL591686.2	4.09014e-11	-0.274406	0.264	0.399	1.34398e-06
PDK4	4.64385e-11	0.300469	0.365	0.236	1.52592e-06
MT2A	7.6018e-11	0.275045	0.612	0.511	2.49787e-06
KCNJ3	9.11858e-11	-0.285325	0.127	0.239	2.99627e-06
AC008014.1	7.89459e-10	-0.254708	0.319	0.438	2.59408e-05
GRIA1	1.53804e-09	-0.254214	0.383	0.5	5.05383e-05
XIST	8.62962e-09	-0.405379	0.171	0.253	0.000283561
L3MBTL4	1.26648e-08	-0.255096	0.285	0.387	0.000416152
LRRTM4	2.04177e-08	-0.261179	0.396	0.496	0.000670904
EPHA6	3.7044e-08	-0.264818	0.232	0.338	0.00121723

## Sheet: Inh-SST_CNV_vs_CON
Gene	p_val	avg_log2FC	pct.1	pct.2	p_val_adj
HERC2	7.48029e-81	0.413539	0.839	0.535	2.45795e-76
GABRB3	2.14219e-77	0.384837	0.956	0.731	7.03903e-73
XIST	4.52123e-72	0.574962	0.237	0.005	1.48563e-67
PLCG2	6.87567e-72	0.408137	0.336	0.054	2.25928e-67
AC004949.1	9.73321e-65	0.4754	0.232	0.014	3.19824e-60
FOS	2.87058e-64	0.318148	0.222	0.01	9.43242e-60
HSPA1A	7.51053e-61	0.367592	0.365	0.094	2.46788e-56
APBA2	2.80363e-53	0.355717	0.79	0.526	9.21245e-49
ENSA	2.38995e-52	0.355544	0.757	0.463	7.85313e-48
SGSM1	1.54603e-44	0.338866	0.748	0.492	5.0801e-40
ARHGAP28	1.25391e-42	0.285411	0.39	0.14	4.12023e-38
HSPH1	5.87668e-42	0.368121	0.75	0.526	1.93102e-37
AC098829.1	3.38027e-41	0.4778	0.511	0.283	1.11072e-36
AC005753.2	5.28677e-41	0.26662	0.392	0.15	1.73718e-36
SPTBN4	2.25447e-39	0.299102	0.8	0.555	7.40797e-35
UBE3A	3.8743e-38	0.259332	0.893	0.687	1.27306e-33
SYN3	6.43882e-38	0.388997	0.655	0.458	2.11573e-33
HSPA12A	6.94329e-38	0.301664	0.876	0.665	2.2815e-33
ABR	7.88203e-38	0.29081	0.708	0.457	2.58996e-33
TCF25	2.13381e-37	0.30107	0.658	0.407	7.01149e-33
CTIF	2.16775e-36	0.266666	0.751	0.488	7.123e-32
MPHOSPH8	5.65248e-35	0.277316	0.748	0.495	1.85735e-30
AUXG01000058.1	1.37197e-34	0.273529	0.568	0.334	4.50815e-30
KIF1A	1.55308e-34	0.269295	0.629	0.39	5.10325e-30
CPLX2	1.75292e-34	0.259443	0.489	0.25	5.75994e-30
CDKL1	3.88207e-34	0.279959	0.488	0.255	1.27561e-29
GABRG3	7.81257e-34	0.381378	0.681	0.5	2.56713e-29
CELF4	4.38312e-33	0.255348	0.913	0.723	1.44025e-28
ANK1	2.22368e-32	0.268166	0.706	0.453	7.30678e-28
HS6ST3	1.31175e-31	-0.477642	0.278	0.468	4.31027e-27
LINC01170	1.86279e-31	0.304941	0.284	0.097	6.12095e-27
LRRC4C	4.76375e-31	-0.414498	0.507	0.654	1.56532e-26
DPP10	7.42479e-31	-0.361268	0.591	0.757	2.43971e-26
SOX5	1.76346e-30	-0.346732	0.624	0.728	5.79456e-26
LUZP2	1.84445e-30	-0.41134	0.282	0.492	6.06069e-26
CIT	5.29197e-30	0.318866	0.69	0.457	1.73889e-25
SRRM3	2.37294e-29	0.253959	0.746	0.524	7.79724e-25
AP001347.1	1.79582e-28	0.290768	0.663	0.443	5.90088e-24
LINC01322	4.58907e-27	0.278053	0.879	0.672	1.50792e-22
DOCK4	6.04339e-27	-0.34166	0.565	0.66	1.9858e-22
CCDC144A	2.99707e-26	0.251728	0.73	0.496	9.84809e-22
LINC00535	1.3003e-25	0.304815	0.518	0.316	4.27267e-21
COL25A1	7.88041e-25	-0.265119	0.682	0.735	2.58942e-20
PTCHD1-AS	7.59558e-24	0.268018	0.468	0.252	2.49583e-19
TAFA1	6.30862e-23	-0.325108	0.03	0.147	2.07295e-18
AL589740.1	6.42916e-23	-0.33335	0.044	0.169	2.11256e-18
AC025159.1	8.66554e-23	0.25162	0.572	0.366	2.84741e-18
ST18	1.11526e-21	-0.324591	0.027	0.14	3.66463e-17
ERBB4	4.37105e-21	-0.367027	0.47	0.656	1.43628e-16
SLC1A3	9.92243e-21	-0.363205	0.057	0.179	3.26041e-16
RYR3	2.46117e-20	-0.304183	0.252	0.406	8.08715e-16
ADAMTS9-AS2	6.21582e-19	0.281661	0.628	0.447	2.04246e-14
SST	3.33855e-18	0.280929	0.685	0.582	1.09702e-13
SLC4A4	7.19269e-17	-0.280042	0.065	0.174	2.36344e-12
TAFA2	8.88828e-17	-0.290203	0.501	0.606	2.9206e-12
ARPP21	3.06794e-16	-0.277536	0.029	0.118	1.0081e-11
NFIB	1.70713e-15	-0.258886	0.05	0.147	5.60947e-11
CTNNA3	4.98193e-15	-0.279886	0.529	0.613	1.63701e-10
ADARB2	1.19423e-14	-0.309431	0.046	0.137	3.92412e-10
PDE7B	4.34229e-14	-0.294073	0.247	0.368	1.42683e-09
SLC1A2	7.00276e-14	-0.390018	0.498	0.558	2.30104e-09
GPC5	8.74751e-14	-0.3824	0.216	0.32	2.87434e-09
CLSTN2	2.25668e-13	-0.269259	0.207	0.319	7.41523e-09
PREX2	9.63952e-13	-0.254001	0.1	0.199	3.16745e-08
CDH20	6.71315e-12	-0.263135	0.073	0.159	2.20587e-07
AC011287.1	6.92332e-12	-0.280685	0.048	0.125	2.27493e-07
LINGO2	1.89366e-11	-0.254575	0.435	0.561	6.22238e-07
DSCAM	3.55142e-11	-0.331902	0.24	0.331	1.16696e-06
GRM3	1.32797e-10	-0.324936	0.15	0.235	4.36358e-06
PLXDC2	8.35898e-10	-0.263451	0.113	0.196	2.74668e-05
NFIA	1.81513e-09	-0.266262	0.167	0.252	5.96433e-05
PTPRK	2.92475e-09	-0.255665	0.096	0.174	9.61044e-05
MAML2	1.03479e-08	-0.250677	0.206	0.288	0.000340022
PTPRZ1	5.60938e-08	-0.272357	0.378	0.429	0.00184319

## Sheet: Inh-SV2C_CNV_vs_CON
Gene	p_val	avg_log2FC	pct.1	pct.2	p_val_adj
PLCG2	5.48606e-111	0.792818	0.582	0.02	1.80266e-106
GABRB3	2.81674e-96	0.369007	0.99	0.859	9.25552e-92
XIST	2.11389e-82	0.858738	0.446	0.007	6.94604e-78
HERC2	1.8666e-79	0.499333	0.954	0.594	6.13347e-75
AC004949.1	2.91032e-64	0.643188	0.381	0.016	9.56301e-60
TCF25	6.14978e-60	0.487375	0.791	0.369	2.02076e-55
TMEM179	9.87732e-54	0.376851	0.502	0.111	3.24559e-49
AC098829.1	3.9217e-53	0.588034	0.744	0.384	1.28863e-48
NUP210L	2.07376e-52	0.343954	0.418	0.061	6.81416e-48
HSPH1	1.40556e-50	0.466719	0.858	0.471	4.61852e-46
BMERB1	3.59659e-50	0.419575	0.868	0.551	1.1818e-45
SRP14	2.35027e-48	0.443215	0.704	0.3	7.72276e-44
SF3B2	2.86332e-48	0.371737	0.539	0.16	9.40857e-44
ZC3H15	1.19358e-47	0.382714	0.682	0.278	3.92197e-43
DDRGK1	1.68948e-47	0.292398	0.445	0.086	5.55146e-43
C1QTNF7	4.99015e-47	0.392887	0.458	0.11	1.63971e-42
SNX31	5.91031e-47	0.32581	0.373	0.057	1.94207e-42
APBA2	3.36356e-46	0.425229	0.871	0.524	1.10523e-41
PRPF3	5.87646e-46	0.323627	0.502	0.129	1.93095e-41
RPL37A	1.03795e-45	0.416797	0.77	0.407	3.41061e-41
PDXK	2.14849e-45	0.35721	0.7	0.3	7.05973e-41
AL390957.1	7.84773e-45	0.339101	0.395	0.069	2.57869e-40
SAFB2	1.22778e-44	0.367996	0.665	0.271	4.03438e-40
VDAC3	2.2994e-44	0.397111	0.668	0.299	7.55559e-40
ADCY10	9.64334e-44	0.349722	0.409	0.092	3.16871e-39
AC007563.2	1.15633e-43	0.496873	0.532	0.179	3.7996e-39
CPLX2	1.50475e-43	0.373601	0.612	0.231	4.94444e-39
NDUFA4	9.76743e-43	0.429077	0.798	0.419	3.20948e-38
MTERF1	1.22579e-42	0.418823	0.641	0.272	4.02781e-38
SRRM2	1.93188e-42	0.382898	0.781	0.422	6.34797e-38
DDX24	3.39283e-42	0.414056	0.794	0.454	1.11485e-37
MPHOSPH8	4.96398e-42	0.392547	0.803	0.445	1.63111e-37
TSPYL2	2.8384e-41	0.348933	0.682	0.299	9.3267e-37
DNM1	2.84644e-41	0.367289	0.851	0.53	9.35311e-37
CDKL1	3.17562e-41	0.356673	0.589	0.224	1.04348e-36
HIST1H4C	3.88213e-41	0.271301	0.415	0.091	1.27563e-36
DDX5	4.87346e-41	0.374052	0.893	0.606	1.60137e-36
PTGES3	1.57991e-40	0.347141	0.741	0.344	5.19143e-36
TERF2IP	1.7307e-40	0.396297	0.821	0.467	5.68692e-36
NPM2	1.86556e-40	0.296345	0.526	0.163	6.13005e-36
PRPF8	5.51778e-40	0.299368	0.544	0.18	1.81309e-35
H1FX	1.41487e-39	0.295979	0.476	0.146	4.64911e-35
ATP6V0A1	1.49229e-39	0.356524	0.854	0.52	4.90351e-35
ZBTB8A	2.79864e-39	0.260465	0.413	0.094	9.19606e-35
TRAP1	4.85028e-39	0.335205	0.609	0.249	1.59375e-34
PRDX2	5.31639e-39	0.329134	0.505	0.165	1.74691e-34
RAB11A	9.54005e-39	0.389418	0.747	0.391	3.13477e-34
TGOLN2	2.11951e-38	0.337974	0.67	0.309	6.96448e-34
SLC7A5	2.17018e-38	0.302926	0.412	0.101	7.13099e-34
GNAS	2.97841e-38	0.344946	0.951	0.707	9.78674e-34
PRKCH	4.24559e-38	0.27674	0.27	0.022	1.39506e-33
P4HA2	6.71678e-38	0.27425	0.433	0.114	2.20707e-33
THRA	6.75529e-38	0.33659	0.585	0.237	2.21972e-33
KIF1A	8.06421e-38	0.374885	0.761	0.471	2.64982e-33
LINC01411	1.26941e-37	0.314694	0.298	0.037	4.17116e-33
CC2D2A	2.94464e-37	0.390602	0.66	0.329	9.67581e-33
MAST1	3.7616e-37	0.322145	0.672	0.3	1.23602e-32
MED10	6.02011e-37	0.283766	0.505	0.168	1.97815e-32
CELF5	6.37213e-37	0.368061	0.754	0.42	2.09382e-32
CACYBP	7.62877e-37	0.279284	0.535	0.186	2.50674e-32
CLU	1.06903e-36	0.388892	0.771	0.42	3.51272e-32
HSPA1A	1.22305e-36	0.325625	0.428	0.126	4.01883e-32
BEX2	1.36804e-36	0.363026	0.721	0.366	4.49526e-32
YPEL3	1.50071e-36	0.315966	0.625	0.261	4.93117e-32
DNAJA1	1.90025e-36	0.337138	0.639	0.284	6.24402e-32
CLSTN1	1.98468e-36	0.342011	0.843	0.542	6.52145e-32
COX7C	2.25045e-36	0.281894	0.595	0.234	7.39476e-32
ATG4B	3.13856e-36	0.305553	0.538	0.196	1.0313e-31
TMEM106C	3.50313e-36	0.25162	0.366	0.078	1.15109e-31
SH3PXD2A	4.072e-36	0.340065	0.833	0.455	1.33802e-31
H3F3B	9.19849e-36	0.357172	0.667	0.309	3.02253e-31
ENO2	9.98271e-36	0.318581	0.571	0.234	3.28022e-31
TFDP2	1.10402e-35	0.352283	0.89	0.571	3.62771e-31
LINC01588	1.12458e-35	0.256053	0.361	0.078	3.69525e-31
GABRA5	1.24779e-35	0.337554	0.675	0.321	4.10011e-31
JUND	1.98263e-35	0.270788	0.496	0.168	6.51473e-31
GARS	2.68421e-35	0.326799	0.614	0.272	8.82004e-31
NMT1	2.76183e-35	0.284039	0.561	0.212	9.0751e-31
MAPT	3.01227e-35	0.319696	0.938	0.703	9.89801e-31
PNPLA7	3.77633e-35	0.252797	0.489	0.155	1.24087e-30
PEG10	3.82978e-35	0.344157	0.595	0.247	1.25843e-30
PPFIA3	7.50696e-35	0.256752	0.443	0.13	2.46671e-30
BAALC-AS1	1.14178e-34	0.325045	0.491	0.176	3.75177e-30
RSRC2	1.14893e-34	0.314083	0.629	0.281	3.77527e-30
CD247	1.20136e-34	0.282102	0.419	0.116	3.94756e-30
CCND2	1.28462e-34	0.326331	0.717	0.354	4.22114e-30
UBE3A	1.38608e-34	0.29251	0.967	0.767	4.55453e-30
CRY2	1.7404e-34	0.27909	0.532	0.195	5.71879e-30
NCDN	2.01717e-34	0.257972	0.435	0.132	6.62823e-30
AC002463.1	2.18051e-34	0.373488	0.619	0.287	7.16492e-30
UQCR10	3.3261e-34	0.271485	0.451	0.139	1.09292e-29
IQSEC3	3.8675e-34	0.288433	0.579	0.233	1.27082e-29
NSG2	5.07054e-34	0.351355	0.827	0.529	1.66613e-29
PITHD1	5.23198e-34	0.274147	0.465	0.154	1.71918e-29
ST13	5.26183e-34	0.296017	0.728	0.37	1.72898e-29
MTCH1	5.51331e-34	0.284502	0.597	0.246	1.81162e-29
CARS	6.13614e-34	0.327155	0.538	0.221	2.01627e-29
LINC00174	6.29625e-34	0.258725	0.494	0.164	2.06888e-29
ZNF451-AS1	1.09521e-33	0.260574	0.471	0.149	3.59876e-29
ATP5MD	1.16855e-33	0.261268	0.572	0.227	3.83973e-29
SNHG5	1.44531e-33	0.273087	0.604	0.246	4.74916e-29
HMGXB4	1.60258e-33	0.27716	0.534	0.201	5.26593e-29
AC074032.1	1.69511e-33	0.290419	0.572	0.221	5.56996e-29
BNIP3L	4.33608e-33	0.335316	0.738	0.394	1.42479e-28
TCEAL2	6.11174e-33	0.29557	0.592	0.255	2.00826e-28
PSMD8	6.45975e-33	0.266385	0.419	0.124	2.12261e-28
ZNF675	6.47655e-33	0.319881	0.651	0.316	2.12813e-28
LEPR	7.57084e-33	0.313921	0.528	0.202	2.4877e-28
STMN4	8.28937e-33	0.250464	0.465	0.149	2.7238e-28
AP2M1	9.45146e-33	0.267426	0.544	0.209	3.10566e-28
PTMA	9.50908e-33	0.392432	0.773	0.473	3.12459e-28
CRYAB	1.05599e-32	0.334751	0.456	0.154	3.46987e-28
CYCS	1.13043e-32	0.284493	0.528	0.198	3.71449e-28
STXBP1	1.82239e-32	0.323959	0.923	0.625	5.98818e-28
MAX	2.34696e-32	0.29997	0.614	0.275	7.71188e-28
CKB	2.39634e-32	0.383075	0.76	0.432	7.87413e-28
YARS	2.86595e-32	0.282938	0.558	0.233	9.41724e-28
TAF1D	3.19152e-32	0.325554	0.778	0.445	1.0487e-27
ATP6V1F	3.39636e-32	0.251833	0.484	0.173	1.11601e-27
UBXN2A	3.75107e-32	0.301341	0.621	0.281	1.23256e-27
ATP5F1D	3.88195e-32	0.259555	0.476	0.168	1.27557e-27
GRIPAP1	4.14167e-32	0.271779	0.559	0.221	1.36091e-27
MAP1LC3B	4.16451e-32	0.291803	0.625	0.284	1.36842e-27
MAPK1IP1L	4.85645e-32	0.271387	0.549	0.221	1.59578e-27
SYN3	5.55783e-32	0.354814	0.86	0.653	1.82625e-27
VAMP2	5.98213e-32	0.375073	0.857	0.536	1.96567e-27
STMN3	5.99914e-32	0.270017	0.549	0.223	1.97126e-27
SARS	6.99252e-32	0.275725	0.541	0.218	2.29767e-27
HPCAL1	7.50087e-32	0.33888	0.614	0.286	2.46471e-27
GRIN1	1.04604e-31	0.317785	0.793	0.48	3.43719e-27
DDX46	1.23196e-31	0.28724	0.687	0.334	4.04809e-27
CRMP1	1.37283e-31	0.26638	0.652	0.299	4.51098e-27
ENSA	1.97256e-31	0.312541	0.774	0.436	6.48163e-27
HSPA9	2.1372e-31	0.285018	0.677	0.322	7.02262e-27
BTG1	2.36274e-31	0.307191	0.499	0.198	7.76371e-27
MYO9B	2.67541e-31	0.251187	0.418	0.129	8.79114e-27
PAFAH1B1	2.74296e-31	0.286438	0.913	0.669	9.01308e-27
MAPRE3	2.80434e-31	0.275716	0.632	0.297	9.21477e-27
BEX4	3.36916e-31	0.323777	0.655	0.329	1.10707e-26
SYP	4.59192e-31	0.306727	0.674	0.335	1.50886e-26
WDR37	6.02881e-31	0.31	0.742	0.42	1.98101e-26
PKD1	6.44251e-31	0.28205	0.66	0.309	2.11694e-26
MGAT4C	8.38791e-31	-0.285669	0.856	0.887	2.75618e-26
CCDC59	1.25912e-30	0.316501	0.551	0.249	4.13733e-26
PEBP1	1.31552e-30	0.366849	0.83	0.521	4.32268e-26
GABRG3	1.48786e-30	0.250963	0.974	0.865	4.88897e-26
SEZ6L2	1.66016e-30	0.33862	0.79	0.479	5.45511e-26
PGP	2.76997e-30	0.291318	0.654	0.307	9.10185e-26
HSP90AB1	2.91177e-30	0.357401	0.916	0.662	9.56778e-26
TBC1D8	3.11597e-30	0.288776	0.604	0.277	1.02388e-25
KCNQ2	4.52534e-30	0.263622	0.618	0.281	1.48698e-25
DNHD1	5.3932e-30	0.255615	0.488	0.184	1.77215e-25
ATP6V1G1	5.95453e-30	0.271577	0.605	0.266	1.9566e-25
THY1	6.05268e-30	0.343476	0.728	0.407	1.98885e-25
HINT1	6.6092e-30	0.282619	0.658	0.31	2.17172e-25
CHCHD2	6.77792e-30	0.255292	0.571	0.239	2.22716e-25
RPL28	7.4132e-30	0.280391	0.638	0.299	2.4359e-25
RPL41	8.39115e-30	0.301347	0.685	0.354	2.75725e-25
HLA-A	8.99154e-30	0.251415	0.425	0.138	2.95453e-25
PCSK1N	9.48879e-30	0.342122	0.622	0.312	3.11792e-25
CORO1C	1.21278e-29	0.273415	0.634	0.305	3.98508e-25
OIP5-AS1	1.32063e-29	0.319888	0.864	0.542	4.33947e-25
YWHAQ	1.56658e-29	0.281162	0.701	0.354	5.14762e-25
SVIL	1.81395e-29	0.261431	0.512	0.195	5.96046e-25
PDE10A	1.83952e-29	-0.273244	0.857	0.852	6.04449e-25
TTTY14	2.10611e-29	-0.384646	0.495	0.796	6.92046e-25
TUBB2A	2.48555e-29	0.343449	0.667	0.354	8.16726e-25
NGRN	2.54609e-29	0.287204	0.667	0.327	8.3662e-25
PAK2	3.23862e-29	0.273153	0.634	0.3	1.06418e-24
PTDSS1	3.36548e-29	0.255796	0.522	0.208	1.10586e-24
LINC00159	3.62161e-29	0.253281	0.398	0.124	1.19003e-24
ZNF483	5.5143e-29	0.304732	0.907	0.649	1.81194e-24
LINC02693	6.78115e-29	0.286049	0.638	0.306	2.22822e-24
BIN1	6.96735e-29	0.26355	0.501	0.205	2.2894e-24
ELAVL1	7.30414e-29	0.25071	0.508	0.206	2.40007e-24
SARAF	7.30784e-29	0.319702	0.837	0.562	2.40128e-24
CHD5	8.84733e-29	0.286054	0.717	0.388	2.90714e-24
NPHP3	9.0169e-29	0.250204	0.495	0.195	2.96286e-24
ATP1B2	9.07905e-29	0.254249	0.548	0.237	2.98329e-24
RAB6B	9.74829e-29	0.266185	0.661	0.327	3.20319e-24
GABRG3-AS1	1.29548e-28	0.344233	0.764	0.449	4.2568e-24
ABR	1.3864e-28	0.291655	0.765	0.419	4.55558e-24
NPDC1	1.70381e-28	0.267268	0.597	0.274	5.59855e-24
TIMP3	1.79092e-28	0.251741	0.479	0.18	5.88478e-24
ST8SIA5	1.81768e-28	0.341815	0.637	0.332	5.97272e-24
EIF1B	1.93202e-28	0.286943	0.658	0.331	6.34842e-24
CDKL2	1.98016e-28	0.300469	0.751	0.428	6.5066e-24
ADAM32	3.33267e-28	0.29021	0.565	0.258	1.09508e-23
SOGA3	3.65204e-28	0.270746	0.648	0.318	1.20002e-23
CELF4	6.33219e-28	0.268116	0.948	0.767	2.08069e-23
AP2A2	7.26341e-28	0.26535	0.678	0.347	2.38669e-23
NLGN4Y	9.24706e-28	-0.369359	0.516	0.779	3.03849e-23
GDAP1	1.31302e-27	0.317417	0.896	0.615	4.31447e-23
KCND2	1.36305e-27	-0.26526	0.877	0.905	4.47885e-23
CTTN	1.59953e-27	0.263244	0.621	0.293	5.25588e-23
LINC01170	1.69057e-27	0.264843	0.285	0.06	5.55504e-23
RGS12	2.31516e-27	0.323711	0.934	0.723	7.60737e-23
TTC19	2.60453e-27	0.284605	0.828	0.51	8.55821e-23
SPTBN4	2.62384e-27	0.298158	0.854	0.562	8.62167e-23
KCNC1	4.09202e-27	0.31408	0.708	0.394	1.3446e-22
ATP5PF	4.30301e-27	0.266913	0.589	0.272	1.41393e-22
MFAP3	4.37116e-27	0.259794	0.558	0.247	1.43632e-22
CFL1	5.30472e-27	0.266143	0.635	0.302	1.74308e-22
ADCYAP1R1	5.91785e-27	0.258034	0.667	0.321	1.94454e-22
HERPUD1	6.16195e-27	0.263441	0.475	0.192	2.02476e-22
ZBTB16	6.28531e-27	0.270307	0.944	0.761	2.06529e-22
CHORDC1	7.22454e-27	0.28296	0.705	0.395	2.37391e-22
ZNF565	7.54724e-27	0.250109	0.545	0.231	2.47995e-22
SRRM1	7.76345e-27	0.259746	0.705	0.366	2.55099e-22
INPP5F	8.41752e-27	0.287532	0.823	0.499	2.76591e-22
SRRM3	8.95916e-27	0.297283	0.818	0.505	2.94389e-22
HMGN3	1.03332e-26	0.271861	0.697	0.376	3.39539e-22
SQLE	1.32238e-26	0.254579	0.496	0.202	4.34521e-22
YWHAH	1.65329e-26	0.289145	0.671	0.35	5.43255e-22
CRBN	1.73795e-26	0.288499	0.721	0.416	5.71073e-22
LONRF2	2.20265e-26	0.296469	0.8	0.489	7.2377e-22
WDR19	2.50257e-26	0.260382	0.649	0.316	8.2232e-22
BEX1	2.67313e-26	0.308761	0.698	0.388	8.78365e-22
MORF4L1	2.94803e-26	0.285833	0.773	0.439	9.68693e-22
USP9Y	4.3171e-26	-0.347021	0.504	0.751	1.41856e-21
TPM1	5.13572e-26	0.261662	0.608	0.3	1.68755e-21
YWHAG	5.54599e-26	0.279007	0.811	0.476	1.82236e-21
UBE2B	7.21698e-26	0.27551	0.775	0.467	2.37143e-21
AL357873.1	7.24193e-26	0.29317	0.718	0.406	2.37963e-21
BEX3	8.4208e-26	0.311485	0.768	0.466	2.76699e-21
SCG2	9.25537e-26	0.353169	0.834	0.545	3.04122e-21
PSIP1	1.0263e-25	0.279886	0.834	0.549	3.37232e-21
KLC1	1.19305e-25	0.288322	0.856	0.536	3.92024e-21
SGSM1	1.43223e-25	0.277856	0.564	0.272	4.70618e-21
GRK4	1.4339e-25	0.258703	0.581	0.278	4.71166e-21
CANX	1.52666e-25	0.258818	0.732	0.41	5.01644e-21
RBFOX3	1.55123e-25	0.270542	0.937	0.709	5.09718e-21
ARNT2	1.58344e-25	0.275262	0.97	0.78	5.20301e-21
H3F3A	1.62856e-25	0.271623	0.657	0.337	5.35129e-21
SUGP2	2.14071e-25	0.273052	0.737	0.428	7.03415e-21
CENPC	2.43946e-25	0.273588	0.764	0.432	8.01583e-21
OCA2	2.54076e-25	0.352996	0.652	0.351	8.34868e-21
GNG4	3.04428e-25	0.300547	0.621	0.327	1.00032e-20
GAS7	3.16943e-25	0.284184	0.904	0.679	1.04144e-20
YWHAB	3.49072e-25	0.303824	0.771	0.448	1.14702e-20
PRPF4B	3.72568e-25	0.264133	0.698	0.388	1.22422e-20
USP11	4.19578e-25	0.277254	0.728	0.423	1.37869e-20
HSP90AA1	4.27473e-25	0.314197	0.959	0.729	1.40463e-20
SNRNP70	4.46415e-25	0.26982	0.731	0.416	1.46687e-20
FBXO42	9.77068e-25	0.256888	0.738	0.419	3.21055e-20
FBXO21	1.07011e-24	0.261682	0.684	0.381	3.51628e-20
NAP1L3	1.15477e-24	0.276949	0.702	0.373	3.79445e-20
NSUN6	1.21523e-24	0.254919	0.685	0.36	3.99312e-20
EIF1AX	1.76953e-24	0.260687	0.674	0.357	5.81451e-20
LY6H	1.77569e-24	0.259273	0.546	0.255	5.83474e-20
CSNK1A1	2.17779e-24	0.276986	0.904	0.609	7.156e-20
GPALPP1	2.76583e-24	0.250012	0.637	0.334	9.08824e-20
HSD17B12	4.61531e-24	0.266245	0.505	0.231	1.51655e-19
GGA2	5.98665e-24	0.25343	0.707	0.388	1.96715e-19
SLC5A4-AS1	6.22885e-24	0.250727	0.395	0.145	2.04674e-19
MAPK6	7.14084e-24	0.254853	0.598	0.31	2.34641e-19
AC025159.1	1.15348e-23	0.317322	0.702	0.42	3.79022e-19
NPTXR	1.34102e-23	0.275511	0.73	0.439	4.40646e-19
FXYD6	1.36891e-23	0.294506	0.871	0.63	4.49812e-19
HSPA12A	1.69528e-23	0.282183	0.883	0.605	5.57051e-19
WDR59	1.69708e-23	0.253382	0.71	0.382	5.57643e-19
SV2A	1.79523e-23	0.257451	0.704	0.391	5.89894e-19
NFIX	1.82065e-23	0.281388	0.845	0.586	5.98248e-19
LRFN2	1.88787e-23	0.276128	0.548	0.264	6.20336e-19
CALM3	1.95203e-23	0.285269	0.728	0.435	6.41418e-19
GAD1	2.77174e-23	0.271954	0.914	0.725	9.10766e-19
SPOCK2	3.06242e-23	0.260841	0.617	0.335	1.00628e-18
NAP1L4	3.50133e-23	0.263362	0.758	0.461	1.1505e-18
PSAP	3.52415e-23	0.278286	0.778	0.48	1.158e-18
LINC00511	3.97047e-23	0.289708	0.454	0.196	1.30466e-18
MORF4L2	1.33365e-22	0.254256	0.79	0.476	4.38224e-18
SKP1	1.3965e-22	0.270031	0.774	0.471	4.58874e-18
MIAT	1.40673e-22	0.280664	0.797	0.521	4.62238e-18
RNPC3	2.51349e-22	0.262512	0.773	0.504	8.25908e-18
FAM189A1	3.61074e-22	0.305002	0.825	0.559	1.18645e-17
PI4KA	3.98396e-22	0.255073	0.841	0.548	1.30909e-17
UTY	4.54182e-22	-0.323734	0.478	0.706	1.4924e-17
KMT2A	5.97449e-22	0.255455	0.91	0.668	1.96316e-17
CCDC144A	1.8045e-21	0.258561	0.805	0.504	5.92942e-17
NRIP3	2.47676e-21	0.293728	0.771	0.514	8.1384e-17
SELENOW	3.30891e-21	0.265904	0.717	0.432	1.08727e-16
LRP1B	3.64806e-21	-0.254142	0.833	0.849	1.19872e-16
SEM1	3.88434e-21	0.263073	0.804	0.533	1.27635e-16
HNRNPU	4.91447e-21	0.250887	0.87	0.561	1.61485e-16
SNAP25-AS1	6.11026e-21	0.277199	0.757	0.496	2.00777e-16
CALB2	6.93766e-21	0.327326	0.379	0.158	2.27965e-16
NKAIN2	1.03168e-20	-0.263782	0.841	0.902	3.38999e-16
MIR2052HG	1.63146e-20	0.295945	0.403	0.177	5.36082e-16
EIF1	2.47504e-20	0.262259	0.647	0.385	8.13273e-16
CALY	2.66446e-20	0.266623	0.741	0.46	8.75514e-16
PRNP	2.69816e-20	0.260576	0.824	0.567	8.86587e-16
RASGRF1	4.85839e-20	0.251266	0.757	0.488	1.59642e-15
DCC	1.31337e-19	-0.327329	0.649	0.735	4.31561e-15
PPFIBP1	1.36627e-19	0.271213	0.758	0.517	4.48942e-15
RIPOR2	1.54578e-19	0.25426	0.834	0.555	5.07928e-15
TAF15	2.24887e-19	0.251718	0.813	0.561	7.38956e-15
AC024901.1	2.66953e-18	0.263868	0.72	0.451	8.7718e-14
GAPDH	1.2576e-17	0.261837	0.718	0.46	4.13235e-13
SPOCK3	1.36716e-17	-0.25079	0.787	0.785	4.49236e-13
CCK	1.11975e-15	0.330286	0.728	0.533	3.67937e-11
THSD7A	4.50753e-15	-0.301227	0.657	0.723	1.48113e-10
MT-CO3	6.86728e-15	-0.362467	0.68	0.717	2.25652e-10
CDH4	2.35114e-14	0.27673	0.622	0.407	7.72561e-10
KCNH7	6.61882e-13	-0.262832	0.677	0.75	2.17488e-08
PCDH15	1.00634e-11	-0.313557	0.546	0.611	3.30673e-07
MT-ATP6	1.49371e-11	-0.365712	0.544	0.603	4.9082e-07
TAFA1	5.75855e-11	-0.386797	0.243	0.372	1.8922e-06
PDE4B	1.29293e-10	-0.261919	0.624	0.643	4.24843e-06
CLSTN2	7.45841e-10	-0.303884	0.419	0.507	2.45076e-05
ST6GALNAC5	1.12981e-09	-0.284418	0.432	0.518	3.71244e-05
MIR181A1HG	1.14309e-09	-0.271659	0.485	0.567	3.75607e-05
NCKAP5	7.91615e-09	-0.288996	0.426	0.505	0.000260117
MT-CO2	3.76042e-08	-0.285496	0.705	0.672	0.00123564
SGO1-AS1	1.34594e-07	-0.316502	0.383	0.471	0.00442262
RALYL	1.05037e-06	-0.261194	0.551	0.584	0.0345141

## Sheet: Inh-VIP_CNV_vs_CON
Gene	p_val	avg_log2FC	pct.1	pct.2	p_val_adj
GABRB3	7.33298e-119	0.461552	0.974	0.787	2.40954e-114
HERC2	5.34865e-80	0.4821	0.914	0.577	1.75751e-75
PLCG2	8.6392e-76	0.585718	0.431	0.041	2.83876e-71
AC098829.1	7.0971e-59	0.616094	0.635	0.269	2.33204e-54
XIST	2.67216e-55	0.635399	0.292	0.008	8.78046e-51
HSPA1A	1.16485e-51	0.40531	0.433	0.104	3.82758e-47
AC004949.1	5.20386e-50	0.542608	0.27	0.01	1.70994e-45
C1QTNF7	7.88773e-45	0.333944	0.305	0.04	2.59183e-40
TCF25	1.12843e-42	0.389809	0.72	0.405	3.7079e-38
LINC01060	2.78254e-41	0.283593	0.259	0.021	9.14315e-37
TERF2IP	1.9499e-39	0.36385	0.743	0.434	6.40718e-35
CYFIP1	4.1664e-37	0.316783	0.613	0.294	1.36904e-32
APBA2	5.10538e-37	0.33999	0.845	0.572	1.67758e-32
CALB2	5.26209e-35	0.362144	0.821	0.503	1.72907e-30
FOS	6.41503e-35	0.289844	0.219	0.019	2.10792e-30
H3F3A	3.72883e-34	0.315799	0.635	0.326	1.22526e-29
HSPH1	5.76225e-34	0.365913	0.774	0.487	1.89342e-29
RPL37A	1.76607e-33	0.348611	0.66	0.383	5.80313e-29
GABRG3	1.81714e-33	0.250499	0.974	0.866	5.97094e-29
UBE3A	2.15804e-33	0.265384	0.943	0.777	7.0911e-29
SRP14	2.53924e-33	0.306913	0.577	0.277	8.34369e-29
PTMA	3.57865e-33	0.341009	0.722	0.441	1.17591e-28
NPM2	4.98107e-33	0.271073	0.478	0.187	1.63673e-28
NDUFA4	2.31312e-32	0.308361	0.707	0.393	7.60067e-28
PRPF3	1.13416e-31	0.250424	0.402	0.139	3.72674e-27
TSPYL2	8.7612e-31	0.286189	0.607	0.311	2.87884e-26
DNAJA1	1.01312e-29	0.279102	0.567	0.272	3.329e-25
TGOLN2	1.07964e-29	0.266117	0.563	0.276	3.54758e-25
CPLX2	1.84247e-29	0.320283	0.545	0.282	6.05418e-25
DNM1	2.50132e-29	0.28703	0.757	0.49	8.21909e-25
H3F3B	7.10974e-29	0.28797	0.607	0.317	2.33619e-24
KIF1A	7.9277e-29	0.30278	0.743	0.496	2.60496e-24
PDXK	8.8853e-29	0.254822	0.563	0.282	2.91962e-24
MTCH1	9.74063e-29	0.255329	0.49	0.224	3.20067e-24
CDKL1	2.35624e-28	0.272008	0.518	0.245	7.74237e-24
ENO2	2.5626e-28	0.260278	0.534	0.26	8.42045e-24
PCSK1N	4.23512e-28	0.289252	0.566	0.284	1.39162e-23
PEG10	5.18716e-28	0.28728	0.557	0.277	1.70445e-23
PTGES3	5.81033e-28	0.264554	0.652	0.358	1.90922e-23
AC002463.1	7.05615e-28	0.310762	0.521	0.258	2.31858e-23
THRA	7.87356e-28	0.260529	0.511	0.242	2.58717e-23
SNX3	1.03678e-27	0.263615	0.59	0.313	3.40674e-23
SRRM2	1.48024e-27	0.301452	0.683	0.423	4.86391e-23
SAFB2	1.56452e-27	0.268596	0.591	0.317	5.14086e-23
STXBP1	1.94264e-27	0.265292	0.869	0.619	6.38331e-23
MPHOSPH8	2.31576e-27	0.281316	0.737	0.478	7.60936e-23
BMERB1	3.06652e-27	0.28673	0.851	0.616	1.00763e-22
ENSA	3.52023e-27	0.271152	0.696	0.418	1.15671e-22
ACTB	3.84948e-27	0.273828	0.689	0.392	1.2649e-22
CC2D2A	5.39934e-27	0.294413	0.517	0.255	1.77417e-22
BEX2	8.19856e-27	0.282068	0.612	0.344	2.69396e-22
PEBP1	8.2204e-27	0.301373	0.758	0.488	2.70114e-22
BEX4	1.15005e-26	0.263791	0.579	0.308	3.77895e-22
L3MBTL1	1.83141e-26	0.252827	0.62	0.335	6.01784e-22
CENPC	1.9355e-26	0.273883	0.687	0.414	6.35986e-22
LINC01170	2.02527e-26	0.299585	0.382	0.142	6.65483e-22
CALY	6.16072e-26	0.291031	0.737	0.464	2.02435e-21
ZNF675	2.82976e-25	0.266488	0.524	0.271	9.29832e-21
FAM189A1	3.86741e-25	0.285034	0.838	0.634	1.27079e-20
SGSM1	9.40925e-25	0.266173	0.617	0.354	3.09179e-20
ANKRD29	1.10457e-24	0.27379	0.716	0.447	3.62951e-20
HMGN3	1.62735e-24	0.256202	0.692	0.41	5.3473e-20
RPS15	2.59561e-24	0.250045	0.488	0.245	8.52891e-20
CLU	2.68412e-24	0.290872	0.696	0.447	8.81973e-20
AP001347.1	3.91007e-24	0.310733	0.614	0.371	1.28481e-19
PSIP1	4.606e-24	0.261898	0.798	0.535	1.51349e-19
CHORDC1	7.25879e-24	0.260454	0.665	0.398	2.38517e-19
DDX24	9.29736e-24	0.275787	0.718	0.494	3.05502e-19
CKB	1.052e-23	0.275248	0.677	0.407	3.45676e-19
GABRG3-AS1	1.52135e-23	0.294125	0.762	0.515	4.99901e-19
HSPD1	2.19189e-23	0.254843	0.586	0.327	7.20234e-19
UCHL1	2.4615e-23	0.250391	0.708	0.424	8.08825e-19
MIAT	4.09569e-23	0.27698	0.892	0.657	1.3458e-18
VDAC3	7.96755e-23	0.253719	0.579	0.338	2.61806e-18
VAMP2	9.79676e-23	0.281824	0.809	0.559	3.21912e-18
NAP1L4	1.70678e-22	0.25292	0.706	0.466	5.60831e-18
OCA2	3.77189e-22	0.274637	0.365	0.151	1.23941e-17
NFIX	9.52538e-22	0.254207	0.745	0.513	3.12994e-17
HS6ST3	5.90862e-21	-0.274773	0.768	0.867	1.94151e-16
CHST15	7.09907e-20	0.270645	0.648	0.419	2.33268e-15
AC079793.1	7.61648e-20	0.266946	0.259	0.086	2.5027e-15
NTM	8.09154e-20	-0.273557	0.73	0.804	2.6588e-15
HSP90AB1	1.88505e-19	0.259103	0.844	0.696	6.1941e-15
AL445250.1	7.1408e-18	0.272057	0.662	0.427	2.34639e-13
SPRY4-AS1	6.15818e-17	-0.296098	0.276	0.428	2.02352e-12
SYN3	1.23308e-16	0.254408	0.735	0.536	4.05177e-12
PDZRN3	1.27966e-14	0.259444	0.639	0.427	4.20483e-10
SLC1A3	1.70882e-14	-0.341788	0.042	0.147	5.615e-10
LHFPL3	2.82035e-14	-0.372129	0.215	0.352	9.26738e-10
ZNF804B	1.56222e-13	-0.335873	0.38	0.505	5.13331e-09
NKAIN2	3.16522e-13	-0.312371	0.55	0.635	1.04006e-08
TMTC2	8.49996e-12	-0.321889	0.285	0.403	2.793e-07
NCKAP5	2.01227e-11	-0.267245	0.373	0.499	6.61211e-07
NXPH1	3.28247e-11	-0.288921	0.049	0.139	1.07859e-06
PCDH15	6.14335e-11	-0.354816	0.258	0.365	2.01864e-06
MT-ATP6	7.59727e-11	-0.297841	0.613	0.642	2.49639e-06
BRINP3	3.21849e-10	-0.302159	0.187	0.294	1.05756e-05
CLSTN2	2.68803e-09	-0.270201	0.403	0.512	8.83259e-05
ST18	3.56939e-09	-0.285842	0.127	0.223	0.000117287
MAML2	1.27124e-08	-0.255195	0.129	0.22	0.000417716
FBXL7	3.09195e-08	-0.26895	0.142	0.232	0.00101598
GPC6	3.22357e-08	-0.297243	0.146	0.236	0.00105923
SGCD	4.70497e-08	-0.274951	0.39	0.466	0.00154601
IL1RAPL2	1.82333e-07	-0.299185	0.242	0.329	0.00599129
SOX6	5.40675e-07	-0.251059	0.076	0.146	0.017766
SLC1A2	7.67302e-07	-0.331242	0.52	0.539	0.0252128
GPC5	1.47561e-06	-0.310587	0.142	0.216	0.0484871

[truncated: 7 more sheets: Neu L23_CNV_vs_CON, Pericyte_CNV_vs_CON, Endothelial_CNV_vs_CON, OL_CNV_vs_CON, Inh-PVALB II_CNV_vs_CON, Neu L56_CNV_vs_CON, T Cells_CNV_vs_CON]
