# Supplementary material for: Cell-type-specific effects of autism-associated 15q duplication syndrome in the human brain
Source: Am J Hum Genet. 2024 Jul 29;111(8):1544–58. doi: 10.1016/j.ajhg.2024.07.002 (PMC11339625; doi:10.1016/j.ajhg.2024.07.002)
Supplement: Data S1. Supplemental Excel and CSV files [file mmc2.zip › DEGs_neuroncells_3.xlsx]

## Sheet: CNV_vs_CON
Gene	p_val	avg_log2FC	pct.1	pct.2	p_val_adj
NCDN	0	0.281707	0.41	0.116	0
JUN	0	0.251013	0.311	0.061	0
SLC6A17	0	0.274143	0.496	0.18	0
ENSA	0	0.371839	0.71	0.355	0
PEA15	0	0.260733	0.384	0.101	0
ADCY10	0	0.264283	0.308	0.061	0
LINC01280	0	0.240552	0.196	0.001	0
KIF1A	0	0.358886	0.668	0.331	0
ATG4B	0	0.290023	0.439	0.149	0
H1FX	0	0.229757	0.342	0.079	0
ZFYVE28	0	0.365749	0.723	0.369	0
AC098829.1	0	0.587207	0.56	0.225	0
C1QTNF7	0	0.313097	0.29	0.034	0
HSPA1A	0	0.41377	0.423	0.065	0
AC004949.1	0	0.606981	0.319	0.013	0
CYCS	0	0.293519	0.481	0.167	0
SRRM3	0	0.395084	0.758	0.4	0
PEG10	0	0.277046	0.452	0.146	0
SNX31	0	0.29956	0.325	0.064	0
GRIN1	0	0.335551	0.668	0.337	0
SF3B2	0	0.300472	0.414	0.109	0
CHORDC1	0	0.352372	0.617	0.297	0
AP001977.1	0	0.328865	0.259	0.036	0
BTG1	0	0.312767	0.409	0.125	0
MPHOSPH8	0	0.404137	0.755	0.399	0
HSPH1	0	0.405724	0.782	0.469	0
PCDH9	0	-0.247805	0.906	0.936	0
PRKCH	0	0.215369	0.212	0.017	0
DDX24	0	0.385007	0.704	0.37	0
CYFIP1	0	0.328975	0.614	0.257	0
GABRB3	0	0.459696	0.971	0.737	0
GABRA5	0	0.324757	0.483	0.167	0
HERC2	0	0.542501	0.899	0.49	0
APBA2	0	0.363035	0.824	0.499	0
SRP14	0	0.34843	0.548	0.218	0
TERF2IP	0	0.357584	0.698	0.353	0
PLCG2	0	0.614661	0.425	0.031	0
ANKRD11	0	0.372569	0.84	0.517	0
TCF25	0	0.482116	0.697	0.307	0
FLCN	0	0.303515	0.389	0.106	0
THRA	0	0.309637	0.479	0.156	0
NMT1	0	0.317826	0.528	0.196	0
CELF5	0	0.362343	0.717	0.371	0
SAFB2	0	0.313698	0.56	0.228	0
DNAJB1	0	0.2342	0.316	0.059	0
SPTBN4	0	0.361617	0.805	0.479	0
SGSM1	0	0.362533	0.669	0.324	0
SYN3	0	0.466005	0.762	0.451	0
TSPYL2	0	0.305641	0.535	0.198	0
XIST	0	0.742965	0.343	0.005	0
CHD5	4.65438e-308	0.389811	0.703	0.382	1.52938e-303
ARF1	1.13648e-307	0.274159	0.511	0.196	3.73435e-303
SRRM2	1.02517e-305	0.36832	0.703	0.368	3.3686e-301
NPM2	7.61007e-305	0.248918	0.416	0.128	2.50059e-300
AP2A2	1.28807e-304	0.31755	0.601	0.275	4.23248e-300
PDE4DIP	1.19857e-302	0.376952	0.8	0.483	3.93838e-298
FBXO21	3.66353e-300	0.303168	0.576	0.256	1.2038e-295
LINC01411	1.30974e-298	0.237274	0.208	0.017	4.30367e-294
CENPC	2.67681e-298	0.325899	0.687	0.351	8.79574e-294
CACYBP	2.85072e-297	0.25659	0.452	0.155	9.36717e-293
STIP1	1.94324e-295	0.209763	0.352	0.091	6.38529e-291
CRY2	2.10201e-294	0.252046	0.473	0.169	6.90699e-290
CDKL1	9.4682e-294	0.304532	0.532	0.222	3.11116e-289
LINC02693	1.09741e-293	0.320502	0.617	0.292	3.60599e-289
PTGES3	6.46324e-293	0.285536	0.597	0.269	2.12376e-288
UBC	2.79425e-292	0.284247	0.549	0.219	9.18164e-288
STXBP1	7.3932e-291	0.343099	0.864	0.56	2.42933e-286
H3F3B	3.35543e-290	0.310383	0.526	0.218	1.10256e-285
FOS	4.39559e-290	0.232163	0.192	0.013	1.44435e-285
MTCH1	1.12007e-289	0.284493	0.503	0.2	3.68043e-285
TCEAL2	1.18071e-288	0.25576	0.486	0.181	3.87969e-284
MYO9B	1.96972e-288	0.280173	0.423	0.141	6.4723e-284
ZNF331	2.50499e-288	0.259981	0.466	0.169	8.23115e-284
CADM3	2.79351e-287	0.262862	0.529	0.215	9.1792e-283
GDAP1L1	3.33348e-287	0.238743	0.392	0.121	1.09535e-282
RPS6KA5	8.66153e-286	0.312256	0.563	0.241	2.84609e-281
ABR	6.50672e-284	0.311126	0.691	0.355	2.13804e-279
PSMD8	9.41419e-284	0.210297	0.342	0.087	3.09341e-279
STMN4	1.1021e-283	0.257592	0.473	0.175	3.62139e-279
PHYHIP	3.78629e-283	0.26395	0.326	0.084	1.24414e-278
CHCHD2	4.5585e-283	0.246109	0.481	0.175	1.49788e-278
INPP5A	9.86498e-283	0.293025	0.513	0.213	3.24153e-278
TMEM179	1.48213e-281	0.239397	0.35	0.097	4.87012e-277
DNM1	6.55299e-281	0.341211	0.789	0.49	2.15325e-276
NUDC	5.0211e-280	0.229262	0.397	0.125	1.64988e-275
CC2D2A	1.83778e-279	0.337003	0.499	0.214	6.03876e-275
PRKAR1B	2.72122e-279	0.298741	0.616	0.296	8.94167e-275
KCNC1	3.88646e-279	0.314325	0.604	0.289	1.27705e-274
PRKCZ	5.92151e-279	0.273766	0.545	0.234	1.94575e-274
BEX4	7.39737e-279	0.314334	0.533	0.235	2.4307e-274
DNAJA1	7.69164e-279	0.285799	0.548	0.23	2.5274e-274
CACNA1B	2.80925e-278	0.353827	0.942	0.657	9.23092e-274
UNC13A	3.57175e-278	0.301722	0.608	0.288	1.17364e-273
NAPA	4.33541e-278	0.224013	0.39	0.122	1.42457e-273
SLC7A5	1.33145e-277	0.21098	0.286	0.061	4.37501e-273
BMERB1	1.342e-276	0.332085	0.765	0.441	4.40966e-272
MEG3	3.80849e-276	0.246082	0.984	0.875	1.25143e-271
CTTN	5.87783e-276	0.308404	0.556	0.258	1.9314e-271
MAST1	4.57693e-274	0.278032	0.55	0.244	1.50393e-269
STMN3	4.68285e-274	0.234858	0.429	0.148	1.53874e-269
PITHD1	9.71337e-273	0.223625	0.375	0.115	3.19172e-268
JUND	4.5395e-272	0.24131	0.463	0.172	1.49163e-267
ABI3BP	8.72354e-272	0.220546	0.251	0.042	2.86647e-267
BEX2	5.18048e-271	0.339095	0.58	0.282	1.70225e-266
CDK12	7.04657e-271	0.276376	0.601	0.277	2.31543e-266
H3F3A	8.79423e-271	0.263048	0.506	0.206	2.8897e-266
MAPK8IP3	1.05649e-268	0.271098	0.556	0.247	3.47151e-264
ADAM32	2.30141e-268	0.302252	0.462	0.186	7.56221e-264
TRAP1	9.12577e-268	0.258977	0.511	0.211	2.99864e-263
TGOLN2	4.14327e-267	0.242042	0.504	0.204	1.36144e-262
PRPF3	6.03086e-267	0.226101	0.395	0.127	1.98168e-262
PDXK	2.2325e-266	0.253887	0.533	0.227	7.33576e-262
VAMP2	3.37604e-266	0.385596	0.707	0.432	1.10933e-261
CPLX2	7.85786e-266	0.270895	0.471	0.185	2.58201e-261
AC005753.2	9.02318e-266	0.21592	0.304	0.074	2.96493e-261
AP001347.1	1.89451e-264	0.340035	0.621	0.311	6.22516e-260
NMT2	2.5542e-264	0.26699	0.514	0.217	8.39284e-260
DDRGK1	5.81277e-264	0.225713	0.369	0.113	1.91002e-259
GRIPAP1	1.72028e-263	0.23582	0.457	0.17	5.65267e-259
BRSK2	4.9002e-263	0.240767	0.447	0.167	1.61016e-258
CCDC59	6.26882e-263	0.279576	0.466	0.185	2.05987e-258
CFL1	1.07114e-262	0.28697	0.531	0.233	3.51968e-258
KCNQ2	2.30304e-262	0.294708	0.561	0.259	7.56755e-258
CALY	1.0571e-261	0.298918	0.59	0.276	3.47351e-257
AP2M1	1.4659e-261	0.245484	0.465	0.179	4.81679e-257
TPM1	5.27305e-261	0.269786	0.556	0.253	1.73267e-256
ATP6V1F	6.52552e-261	0.230536	0.394	0.131	2.14422e-256
RTF1	8.18647e-261	0.276313	0.592	0.281	2.68999e-256
CCDC144A	3.11418e-260	0.376125	0.81	0.499	1.02329e-255
RSRC2	4.02057e-260	0.267275	0.542	0.241	1.32112e-255
PCNT	5.16674e-260	0.314797	0.547	0.25	1.69774e-255
CLTB	5.66143e-260	0.228317	0.421	0.148	1.86029e-255
MROH1	5.77743e-260	0.26902	0.525	0.228	1.8984e-255
PTMA	6.07616e-260	0.349719	0.651	0.351	1.99657e-255
CTIF	8.55823e-260	0.294711	0.719	0.385	2.81215e-255
BIN1	4.6538e-259	0.242925	0.433	0.158	1.52919e-254
ATP1A3	5.63323e-259	0.255286	0.551	0.24	1.85102e-254
FAM184B	9.71303e-259	0.237812	0.393	0.131	3.1916e-254
YARS	1.12686e-258	0.227363	0.433	0.158	3.70275e-254
EIF1B	1.08254e-256	0.281114	0.521	0.232	3.55711e-252
YWHAH	1.09234e-256	0.360474	0.651	0.354	3.58931e-252
SLC2A3	2.03737e-256	0.22582	0.364	0.112	6.69459e-252
ANXA11	2.1955e-256	0.260183	0.356	0.113	7.21419e-252
LINC01588	2.89567e-256	0.205702	0.279	0.064	9.51489e-252
ST13	4.90012e-256	0.260115	0.561	0.258	1.61013e-251
RAB11FIP3	6.26038e-256	0.274121	0.567	0.26	2.0571e-251
MAPK6	7.93582e-256	0.282979	0.521	0.232	2.60763e-251
ATP6V1G1	1.23621e-255	0.248456	0.473	0.189	4.06205e-251
PKD1	1.42171e-255	0.271991	0.546	0.249	4.67158e-251
VDAC3	3.30424e-255	0.280765	0.52	0.236	1.08574e-250
LRIF1	5.11478e-255	0.222436	0.342	0.101	1.68067e-250
PCSK1N	1.41011e-254	0.266411	0.475	0.192	4.63347e-250
PTPRN	2.56802e-254	0.210921	0.448	0.165	8.43824e-250
CIT	7.27692e-254	0.345234	0.751	0.441	2.39112e-249
NRXN2	2.52807e-253	0.263624	0.599	0.284	8.30699e-249
SNCB	6.83488e-253	0.24391	0.47	0.187	2.24587e-248
NGRN	8.83229e-253	0.277767	0.526	0.236	2.9022e-248
TPI1	1.32197e-252	0.225392	0.421	0.148	4.34387e-248
TNFSF13B	9.65443e-252	0.244491	0.356	0.115	3.17235e-247
MAPT	2.19062e-251	0.31577	0.88	0.607	7.19817e-247
RPL37A	3.37263e-250	0.343289	0.654	0.373	1.10821e-245
BNIP3L	3.59944e-250	0.287583	0.659	0.34	1.18274e-245
FAIM2	6.25311e-250	0.239368	0.555	0.244	2.05471e-245
ZER1	7.09861e-250	0.263708	0.547	0.247	2.33253e-245
PI4KA	8.48409e-250	0.319112	0.823	0.52	2.78779e-245
GABARAPL1	2.48866e-249	0.222573	0.437	0.164	8.17748e-245
CHGB	3.06678e-249	0.230476	0.434	0.158	1.00771e-244
PRPF8	2.78855e-248	0.203111	0.403	0.139	9.16289e-244
H2AFZ	2.93381e-248	0.254512	0.413	0.152	9.64022e-244
NDUFA4	3.1782e-247	0.318521	0.637	0.337	1.04433e-242
AUXG01000058.1	9.83191e-247	0.25804	0.55	0.246	3.23067e-242
PDCD7	1.25463e-245	0.250082	0.511	0.221	4.1226e-241
AKAP8L	2.04731e-245	0.247698	0.522	0.226	6.72724e-241
GABARAP	3.75811e-243	0.236815	0.438	0.169	1.23488e-238
HSPA12A	1.40465e-242	0.330934	0.832	0.536	4.61554e-238
SNU13	5.73342e-242	0.213522	0.407	0.145	1.88394e-237
ZFR2	8.83578e-242	0.243536	0.507	0.217	2.90335e-237
EIF5	9.34795e-242	0.261989	0.51	0.225	3.07164e-237
AGAP3	3.8317e-241	0.221463	0.465	0.187	1.25906e-236
CCDC92	6.52532e-241	0.271767	0.642	0.331	2.14415e-236
SRRM1	9.58836e-241	0.272517	0.607	0.302	3.15064e-236
ENO2	1.4267e-240	0.240732	0.502	0.216	4.68801e-236
CALCOCO2	2.6481e-240	0.20487	0.366	0.12	8.70139e-236
CDKL2	6.33967e-240	0.238202	0.519	0.228	2.08315e-235
TAF1D	1.38535e-239	0.293042	0.662	0.37	4.55211e-235
TBC1D8	1.568e-239	0.25909	0.509	0.226	5.15228e-235
ZSCAN18	2.14856e-239	0.207264	0.391	0.136	7.05995e-235
RAB6B	2.2697e-239	0.260883	0.609	0.309	7.45802e-235
KLF13	3.06643e-239	0.221743	0.384	0.134	1.0076e-234
SYN1	1.47987e-238	0.215746	0.47	0.191	4.8627e-234
MAP1LC3B	4.0871e-238	0.219322	0.481	0.198	1.34298e-233
ZNF675	4.11841e-238	0.261431	0.505	0.224	1.35327e-233
HSPE1	4.26762e-238	0.202902	0.38	0.129	1.4023e-233
GFPT2	9.81065e-238	0.220651	0.37	0.125	3.22368e-233
TSPYL1	6.36996e-237	0.260271	0.58	0.279	2.09311e-232
BLCAP	6.44406e-237	0.211008	0.446	0.175	2.11745e-232
KIAA0513	2.70199e-236	0.251579	0.53	0.243	8.87848e-232
IQSEC3	8.89287e-236	0.231962	0.503	0.215	2.92211e-231
RAN	1.68822e-235	0.209002	0.394	0.139	5.54732e-231
AC027031.2	4.9742e-235	0.219724	0.317	0.093	1.63447e-230
YPEL3	3.37613e-234	0.238566	0.459	0.188	1.10936e-229
KNDC1	4.98741e-234	0.230638	0.455	0.183	1.63881e-229
USP11	6.44317e-234	0.245727	0.589	0.282	2.11716e-229
WDR37	3.23594e-233	0.262205	0.637	0.334	1.0633e-228
RBFOX3	2.71681e-232	0.329694	0.822	0.51	8.92716e-228
CELF4	8.38463e-232	0.322468	0.899	0.613	2.75511e-227
HPCAL1	1.18121e-231	0.27469	0.328	0.105	3.88135e-227
CARS	6.85185e-231	0.232825	0.407	0.157	2.25145e-226
MEAF6	7.91461e-231	0.200843	0.425	0.162	2.60066e-226
TFDP2	1.0345e-230	0.313214	0.784	0.474	3.39926e-226
YWHAQ	2.59848e-230	0.24929	0.602	0.301	8.53835e-226
UBE3A	1.10973e-229	0.29736	0.903	0.655	3.64645e-225
MTERF1	4.26251e-229	0.29723	0.58	0.298	1.40062e-224
ZC3H15	7.02167e-229	0.228832	0.545	0.252	2.30725e-224
UBB	1.01228e-228	0.207905	0.494	0.204	3.32624e-224
HSPA9	1.07114e-228	0.221409	0.539	0.246	3.51967e-224
MAPRE3	1.28558e-228	0.2221	0.518	0.233	4.2243e-224
HAGH	1.89045e-228	0.211695	0.484	0.203	6.21182e-224
DNAJB6	5.42126e-228	0.244352	0.594	0.291	1.78137e-223
SYP	1.80393e-227	0.257312	0.608	0.305	5.92754e-223
ZNF483	2.54455e-226	0.306495	0.819	0.533	8.36114e-222
NFIX	2.96502e-226	0.297273	0.539	0.264	9.74277e-222
ATP5MC3	3.03276e-225	0.232151	0.432	0.173	9.96534e-221
CCSAP	4.16385e-225	0.268148	0.619	0.323	1.3682e-220
TOLLIP	2.00715e-224	0.205236	0.399	0.15	6.59529e-220
PTDSS1	2.0245e-224	0.200998	0.402	0.149	6.65229e-220
GABARAPL2	4.9241e-224	0.228386	0.476	0.204	1.61801e-219
HERPUD1	1.12609e-223	0.212675	0.356	0.122	3.7002e-219
L3MBTL1	1.42451e-223	0.23127	0.476	0.205	4.6808e-219
SUDS3	4.65155e-223	0.233513	0.517	0.237	1.52845e-218
UBE2B	6.63828e-223	0.271282	0.683	0.387	2.18127e-218
FHL1	8.5636e-223	0.220987	0.487	0.212	2.81391e-218
USP36	1.2665e-222	0.203752	0.417	0.159	4.16158e-218
SPOCK2	2.9175e-222	0.221385	0.473	0.2	9.5866e-218
ANKRD12	8.63438e-222	0.310332	0.902	0.62	2.83717e-217
AC092835.1	1.75462e-221	0.220884	0.425	0.168	5.76551e-217
SEZ6L2	1.93311e-221	0.259958	0.602	0.304	6.352e-217
KCNAB2	2.38999e-221	0.228746	0.444	0.186	7.85327e-217
HPRT1	4.82216e-221	0.244886	0.623	0.32	1.58451e-216
CAMKK1	1.2894e-220	0.209525	0.348	0.117	4.23683e-216
ACTN4	1.70424e-220	0.21969	0.445	0.182	5.59996e-216
CCBE1	4.06803e-220	0.268962	0.26	0.065	1.33671e-215
VDAC1	6.57221e-220	0.204976	0.495	0.215	2.15956e-215
PEBP1	7.54454e-220	0.34083	0.687	0.419	2.47906e-215
PPFIA4	1.66405e-219	0.221625	0.427	0.171	5.4679e-215
RPAP2	4.28872e-219	0.27048	0.739	0.43	1.40923e-214
AP3B2	6.20698e-219	0.239363	0.543	0.256	2.03955e-214
VPS53	8.24407e-219	0.284795	0.758	0.452	2.70892e-214
HSPA4	1.05792e-217	0.205811	0.532	0.24	3.47621e-213
BNIP3	2.18457e-217	0.216093	0.434	0.178	7.17827e-213
RPS15	2.67428e-217	0.227235	0.453	0.191	8.78742e-213
SAFB	3.7589e-217	0.20308	0.479	0.206	1.23514e-212
TMOD1	9.62921e-217	0.237534	0.414	0.165	3.16406e-212
TXLNG	9.68968e-217	0.214097	0.463	0.196	3.18393e-212
PPP2CB	1.65329e-216	0.216353	0.52	0.237	5.43254e-212
BRD4	2.18327e-216	0.234783	0.605	0.305	7.17402e-212
OCA2	2.47279e-216	0.295611	0.416	0.172	8.12533e-212
ADGRL1	6.6249e-216	0.220379	0.519	0.237	2.17688e-211
SUGP2	6.96205e-216	0.272326	0.707	0.413	2.28766e-211
N4BP2L1	6.22157e-215	0.257529	0.575	0.295	2.04435e-210
COLQ	1.34526e-214	0.241356	0.47	0.207	4.42039e-210
JPH3	1.49259e-214	0.213632	0.469	0.199	4.90449e-210
WDR19	2.54407e-214	0.236207	0.577	0.281	8.35956e-210
DKK3	4.16137e-214	0.242053	0.553	0.27	1.36738e-209
PSMA7	5.30462e-214	0.208973	0.418	0.167	1.74304e-209
NMNAT2	1.52063e-213	0.30504	0.849	0.549	4.99664e-209
LUC7L	4.71654e-213	0.252149	0.655	0.351	1.54981e-208
KDM4B	9.65314e-213	0.235372	0.538	0.256	3.17192e-208
CLSTN1	2.38389e-212	0.278587	0.777	0.492	7.83322e-208
CEP57	2.9791e-212	0.23616	0.605	0.31	9.78902e-208
YWHAB	1.14997e-211	0.310477	0.685	0.408	3.77867e-207
PLD3	3.0252e-211	0.252762	0.683	0.386	9.9405e-207
CAMK2B	3.0287e-211	0.271252	0.764	0.472	9.95201e-207
FAM153CP	4.4508e-211	0.311421	0.709	0.432	1.46249e-206
CLIP1	7.59406e-211	0.277959	0.751	0.448	2.49533e-206
NSD2	3.58696e-210	0.250553	0.639	0.34	1.17864e-205
EIF1AX	3.81479e-210	0.2133	0.516	0.236	1.2535e-205
DSTN	5.69269e-210	0.214342	0.555	0.267	1.87056e-205
YY1	2.31192e-209	0.207676	0.488	0.218	7.59675e-205
SNX3	7.19624e-209	0.222653	0.537	0.259	2.36461e-204
CLSTN3	1.29552e-208	0.218512	0.548	0.264	4.25696e-204
TAGLN3	2.21519e-208	0.224993	0.538	0.258	7.27889e-204
FOXK2	4.3284e-208	0.226702	0.582	0.292	1.42227e-203
GRB2	7.35372e-208	0.209374	0.53	0.248	2.41636e-203
CPNE5	8.78948e-208	0.226322	0.387	0.151	2.88813e-203
WIPF3	9.37205e-208	0.204651	0.345	0.12	3.07956e-203
SNRNP70	4.61928e-207	0.232588	0.597	0.307	1.51785e-202
FAM81A	1.19603e-206	0.241086	0.497	0.228	3.93003e-202
ATXN7L3B	2.46808e-206	0.211101	0.447	0.192	8.10985e-202
GGA2	2.85213e-206	0.227804	0.577	0.288	9.3718e-202
ELAVL3	1.15403e-205	0.251856	0.682	0.374	3.79202e-201
HMGN3	1.41121e-205	0.237605	0.545	0.271	4.63708e-201
LONRF2	2.54404e-205	0.300156	0.711	0.437	8.35946e-201
SOD1	4.94059e-205	0.212444	0.495	0.224	1.62343e-200
COX7C	6.22665e-205	0.206023	0.49	0.221	2.04601e-200
LINC00159	1.42295e-203	0.212792	0.333	0.116	4.67566e-199
HK1	1.90388e-203	0.206661	0.526	0.247	6.25596e-199
SMARCA4	2.20179e-203	0.224365	0.538	0.258	7.23486e-199
MTPN	5.98544e-203	0.215836	0.496	0.229	1.96676e-198
PKM	4.01093e-202	0.211845	0.536	0.259	1.31795e-197
PSIP1	4.23617e-202	0.266768	0.739	0.454	1.39196e-197
PAK2	6.99065e-201	0.203447	0.487	0.221	2.29706e-196
KMT2A	1.60484e-200	0.284271	0.846	0.548	5.27336e-196
GARS	1.78007e-200	0.220829	0.478	0.222	5.84912e-196
PPIL4	1.93636e-200	0.204173	0.48	0.217	6.36268e-196
PCMT1	6.15989e-200	0.223782	0.572	0.292	2.02408e-195
GGT7	6.33773e-200	0.212723	0.521	0.249	2.08251e-195
SH3BP5	1.42179e-199	0.207078	0.512	0.24	4.67185e-195
ATP6V1B2	2.05814e-199	0.215662	0.552	0.274	6.76286e-195
NSG2	3.79742e-199	0.260846	0.707	0.419	1.2478e-194
TMEM59L	5.19009e-199	0.247625	0.554	0.286	1.70541e-194
GOLGB1	1.01408e-198	0.254279	0.707	0.402	3.33217e-194
PKIG	1.24259e-198	0.231817	0.548	0.275	4.08302e-194
DDX46	1.72177e-198	0.212776	0.577	0.29	5.65757e-194
HINT1	1.72387e-198	0.254562	0.549	0.28	5.66446e-194
GOLM1	5.68744e-198	0.218995	0.531	0.256	1.86884e-193
WDR60	6.93291e-198	0.267324	0.719	0.428	2.27809e-193
ZNF544	1.15015e-197	0.202314	0.512	0.238	3.77927e-193
ANKRD26	1.47305e-197	0.280545	0.806	0.51	4.84031e-193
MIR2052HG	1.24941e-196	0.329123	0.389	0.171	4.10543e-192
RASGRF1	2.98597e-196	0.250759	0.59	0.313	9.8116e-192
CEP126	4.99752e-196	0.254229	0.64	0.353	1.64214e-191
MCF2L	5.71873e-195	0.224691	0.588	0.301	1.87912e-190
PGRMC1	2.11345e-194	0.216434	0.51	0.241	6.94459e-190
RAC1	2.6571e-194	0.234602	0.569	0.293	8.73098e-190
ZNF540	2.6829e-194	0.200804	0.508	0.236	8.81575e-190
LUC7L3	4.28544e-194	0.289741	0.844	0.612	1.40815e-189
PRRC2C	8.0943e-194	0.270786	0.803	0.502	2.6597e-189
BEX3	8.53698e-194	0.304295	0.636	0.382	2.80517e-189
SCRN1	9.57009e-194	0.20786	0.56	0.282	3.14464e-189
MORF4L2	1.07884e-193	0.241227	0.663	0.381	3.54497e-189
ST18	2.30336e-193	-0.473879	0.042	0.207	7.5686e-189
RNMT	5.77366e-193	0.215131	0.578	0.298	1.89717e-188
ZNF680	1.2451e-192	0.218138	0.492	0.233	4.09128e-188
GPI	1.7603e-192	0.212439	0.609	0.315	5.78417e-188
SLC1A3	2.69272e-192	-0.463412	0.047	0.214	8.84802e-188
ATP6V0A1	3.21756e-192	0.242931	0.728	0.438	1.05726e-187
GAS7	5.43777e-192	0.284443	0.759	0.48	1.7868e-187
LINC00662	7.5259e-192	0.215788	0.539	0.265	2.47294e-187
MRPS5	8.55296e-192	0.204043	0.517	0.25	2.81042e-187
PGP	2.27854e-191	0.235798	0.517	0.259	7.48705e-187
CACNA1A	4.91376e-191	0.30556	0.924	0.672	1.61461e-186
GABRG3	5.14965e-191	0.299101	0.878	0.685	1.69212e-186
ZCCHC14	6.2482e-191	0.215918	0.562	0.282	2.05309e-186
SULT4A1	6.71797e-191	0.212277	0.531	0.262	2.20746e-186
RAB11FIP4	9.71846e-191	0.222948	0.605	0.317	3.19339e-186
VSTM2B	1.44198e-190	0.204728	0.366	0.141	4.7382e-186
FAM126B	3.80827e-190	0.255409	0.725	0.434	1.25136e-185
PPP1R13B	7.46269e-190	0.237372	0.673	0.373	2.45217e-185
SYT7	1.14488e-189	0.207341	0.392	0.163	3.76197e-185
GNAL	2.26905e-189	0.299147	0.534	0.277	7.45588e-185
LEPR	2.46301e-189	0.211181	0.383	0.155	8.09319e-185
PRNP	3.22418e-189	0.262004	0.699	0.423	1.05943e-184
SMAP2	1.35623e-188	0.235991	0.639	0.357	4.45644e-184
SLC38A1	7.9244e-188	0.258662	0.719	0.425	2.60388e-183
GRK4	1.48935e-187	0.204529	0.505	0.242	4.89387e-183
NR1D2	3.1083e-187	0.209237	0.573	0.287	1.02136e-182
CKB	2.25166e-186	0.306274	0.629	0.374	7.39872e-182
PLP1	2.67267e-186	-0.595877	0.104	0.278	8.78214e-182
ZNF780B	4.03765e-186	0.218078	0.599	0.309	1.32673e-181
NSF	6.52412e-186	0.240535	0.717	0.427	2.14376e-181
PLK2	7.18251e-186	0.213314	0.439	0.198	2.3601e-181
SLITRK4	1.00082e-184	0.202217	0.486	0.227	3.28859e-180
ABLIM2	1.07227e-184	0.245192	0.647	0.358	3.52338e-180
FAM106A	1.81867e-184	0.248581	0.533	0.267	5.97598e-180
C11orf58	2.22625e-184	0.230963	0.676	0.388	7.31522e-180
QKI	3.34425e-184	-0.327222	0.699	0.753	1.09889e-179
MBTPS1	8.25143e-184	0.226751	0.61	0.336	2.71134e-179
LINC00632	1.03245e-183	0.282654	0.935	0.695	3.39252e-179
CNST	1.07776e-183	0.22505	0.518	0.26	3.5414e-179
SH3PXD2A	1.14212e-183	0.2407	0.698	0.392	3.7529e-179
SCG2	1.34594e-183	0.270804	0.584	0.297	4.42263e-179
FNBP4	5.6151e-183	0.217109	0.628	0.339	1.84506e-178
OIP5-AS1	2.47944e-182	0.245086	0.661	0.377	8.14721e-178
BAIAP2	2.99351e-182	0.216162	0.418	0.185	9.83639e-178
CAPZB	3.12031e-182	0.217118	0.664	0.368	1.0253e-177
AC007563.2	4.46523e-182	0.304157	0.463	0.222	1.46723e-177
SPTAN1	6.51866e-182	0.25024	0.798	0.504	2.14197e-177
AC246817.1	8.95852e-182	0.250891	0.241	0.069	2.94368e-177
ZNF248	1.50148e-181	0.24874	0.736	0.452	4.9337e-177
BOD1L1	3.25445e-180	0.224247	0.648	0.355	1.06938e-175
OAZ1	4.00783e-180	0.239288	0.512	0.266	1.31693e-175
ZBTB8OS	4.03396e-180	0.203474	0.567	0.287	1.32552e-175
USP22	5.6755e-180	0.205164	0.596	0.318	1.86491e-175
UQCRH	3.49483e-179	0.207024	0.513	0.256	1.14836e-174
FAM66D	4.13385e-179	0.214412	0.452	0.211	1.35834e-174
RNF149	5.17141e-179	0.218943	0.605	0.33	1.69927e-174
LARP1	7.50238e-179	0.213317	0.64	0.348	2.46521e-174
YWHAG	7.90121e-179	0.235731	0.736	0.443	2.59626e-174
ARMC9	1.27135e-178	0.252916	0.538	0.286	4.17753e-174
EIF1	1.50671e-178	0.280114	0.572	0.331	4.95091e-174
MGAT5B	1.99541e-178	0.221951	0.441	0.204	6.55672e-174
SRPK1	2.48758e-178	0.235298	0.611	0.344	8.17393e-174
LINC02224	2.82195e-178	0.202846	0.216	0.056	9.27266e-174
THY1	2.99399e-178	0.268855	0.596	0.34	9.83797e-174
MORF4L1	1.43655e-177	0.219961	0.653	0.377	4.72034e-173
SKP1	2.28433e-177	0.23526	0.629	0.359	7.50607e-173
ARL6IP1	2.89871e-177	0.229485	0.593	0.321	9.52488e-173
PTPN2	3.14248e-177	0.22376	0.585	0.317	1.03259e-172
CHST15	3.758e-177	0.237882	0.455	0.215	1.23484e-172
UCHL1	4.73138e-177	0.272575	0.709	0.448	1.55468e-172
FBXO33	9.14485e-177	0.201572	0.471	0.223	3.00491e-172
NKTR	3.9382e-176	0.261525	0.831	0.536	1.29405e-171
TAF15	5.02672e-176	0.234283	0.698	0.415	1.65173e-171
FXYD6	1.4721e-175	0.264284	0.679	0.401	4.83719e-171
CSNK1A1	4.33865e-175	0.246422	0.785	0.506	1.42564e-170
NCOR2	1.2753e-174	0.207592	0.536	0.277	4.19051e-170
NCS1	3.60058e-174	0.216253	0.548	0.289	1.18312e-169
PPIG	1.46536e-173	0.219206	0.666	0.378	4.81503e-169
PSAP	2.15372e-173	0.233403	0.641	0.373	7.07691e-169
MGST3	2.71514e-173	0.213399	0.654	0.371	8.92168e-169
FBXO42	3.04701e-173	0.21154	0.633	0.349	1.00122e-168
BTBD8	3.83799e-173	0.260569	0.813	0.537	1.26112e-168
IGSF9B	5.86796e-173	0.20803	0.444	0.207	1.92815e-168
SMG6	8.49379e-172	0.205815	0.592	0.315	2.79097e-167
CMIP	9.10906e-172	0.24527	0.791	0.494	2.99315e-167
ADCY1	1.17251e-171	0.260746	0.651	0.381	3.85275e-167
ZNF706	1.60406e-171	0.221388	0.661	0.38	5.2708e-167
RIMBP2	3.68767e-171	0.283782	0.822	0.549	1.21173e-166
SOGA3	4.51553e-171	0.200834	0.571	0.304	1.48376e-166
ADCY9	1.1472e-170	0.215022	0.561	0.293	3.7696e-166
AC009975.1	1.77437e-170	0.218904	0.186	0.041	5.83039e-166
RNPC3	3.52409e-170	0.249352	0.729	0.465	1.15798e-165
PPP2R2C	8.45391e-170	0.270466	0.805	0.523	2.77787e-165
FAM189A1	2.16815e-169	0.279675	0.776	0.5	7.12432e-165
RPL41	4.4577e-169	0.229719	0.536	0.288	1.46475e-164
CRBN	4.84815e-169	0.214605	0.585	0.326	1.59305e-164
RNF115	1.11225e-168	0.201545	0.594	0.32	3.65473e-164
GNB1	1.64276e-168	0.223352	0.751	0.46	5.39795e-164
SNTB2	4.2623e-168	0.212618	0.462	0.225	1.40055e-163
KSR2	1.83945e-167	0.273853	0.875	0.595	6.04425e-163
ZBTB16	8.32555e-167	0.280557	0.761	0.499	2.73569e-162
PRPF4B	1.55096e-166	0.206974	0.606	0.336	5.0963e-162
TOP1	1.82923e-166	0.205966	0.661	0.371	6.01068e-162
AFF4	3.65531e-166	0.228423	0.742	0.446	1.2011e-161
SUB1	4.3077e-166	0.22135	0.628	0.366	1.41547e-161
ZNF37A	7.40144e-166	0.207569	0.635	0.346	2.43204e-161
SLC1A2	1.60723e-165	-0.491328	0.548	0.619	5.2812e-161
NCOR1	3.19688e-165	0.240205	0.818	0.551	1.05046e-160
TPST1	8.56748e-165	0.239669	0.707	0.423	2.81519e-160
GABRG2	6.5587e-164	0.258479	0.758	0.497	2.15512e-159
RAB2A	1.42234e-163	0.223258	0.754	0.474	4.67366e-159
FBXO34	1.37247e-162	0.237862	0.684	0.416	4.50981e-158
CAMK2N1	3.27855e-162	0.281758	0.76	0.514	1.0773e-157
NACA	5.71476e-162	0.207247	0.52	0.274	1.87781e-157
OSBPL1A	1.78556e-161	0.262869	0.833	0.577	5.86716e-157
CACNG3	2.41733e-161	0.255078	0.669	0.399	7.94311e-157
TBCD	7.28339e-161	0.200625	0.597	0.328	2.39325e-156
AC024901.1	1.01893e-160	0.258561	0.578	0.328	3.34811e-156
NSUN6	1.3258e-160	0.206103	0.574	0.31	4.35646e-156
KLC1	1.08028e-159	0.219069	0.731	0.457	3.5497e-155
PNISR	1.22904e-159	0.262024	0.881	0.641	4.03851e-155
ARGLU1	1.55028e-159	0.263091	0.864	0.642	5.09407e-155
ATP1B3	6.36054e-159	0.203381	0.618	0.347	2.09001e-154
NPTXR	3.49834e-158	0.20153	0.538	0.286	1.14952e-153
SVOP	5.49011e-158	0.208491	0.588	0.326	1.80399e-153
FSD1L	1.25871e-157	0.212736	0.619	0.358	4.136e-153
CABP1	2.09568e-157	0.264522	0.624	0.365	6.88619e-153
NEMF	3.28422e-157	0.203797	0.668	0.39	1.07916e-152
TUBB2A	1.10595e-156	0.208406	0.536	0.28	3.63403e-152
MAPK1	1.25923e-156	0.214544	0.734	0.452	4.13771e-152
ACTB	2.21773e-156	0.225422	0.635	0.371	7.28724e-152
MAPK14	2.92663e-156	0.215819	0.685	0.403	9.6166e-152
AL357153.2	1.3104e-155	0.213739	0.629	0.359	4.30584e-151
AC025159.1	1.71769e-155	0.240862	0.574	0.321	5.64417e-151
SHANK2	2.71522e-155	0.257327	0.815	0.545	8.92194e-151
ERO1B	3.56065e-155	0.2129	0.611	0.347	1.17e-150
KANTR	4.78036e-155	0.207265	0.646	0.365	1.57078e-150
MTCL1	1.06854e-154	0.21591	0.636	0.362	3.5111e-150
EP400	1.68287e-154	0.200725	0.622	0.355	5.52973e-150
SCG5	2.47783e-154	0.202424	0.644	0.376	8.14191e-150
GNAS	3.06126e-154	0.266676	0.799	0.559	1.0059e-149
AJAP1	3.96173e-154	0.217133	0.569	0.319	1.30179e-149
INTU	6.38793e-154	0.203492	0.608	0.341	2.09901e-149
MICAL3	1.28806e-153	0.256162	0.865	0.594	4.23244e-149
NFASC	6.98671e-153	0.229285	0.773	0.486	2.29576e-148
AAK1	1.20429e-152	0.261896	0.906	0.664	3.95718e-148
AP2B1	4.1805e-152	0.213609	0.73	0.458	1.37367e-147
MPRIP	9.09758e-152	0.218905	0.732	0.451	2.98937e-147
OGA	2.48065e-151	0.227636	0.777	0.513	8.15116e-147
TTC19	1.63454e-149	0.210156	0.698	0.431	5.37093e-145
RUNDC3B	2.8864e-149	0.233662	0.783	0.488	9.48441e-145
RBM25	8.75617e-149	0.240536	0.777	0.505	2.87719e-144
SNRPN	1.07291e-148	0.270767	0.807	0.556	3.52548e-144
DENND5B	1.18784e-148	0.245383	0.856	0.57	3.90313e-144
RAB3GAP1	7.05629e-148	0.219993	0.743	0.473	2.31863e-143
NKAIN2	2.41634e-147	-0.227647	0.82	0.87	7.93985e-143
AEBP2	2.78531e-147	0.26319	0.89	0.635	9.15225e-143
HSPA4L	3.09849e-147	0.200171	0.607	0.338	1.01813e-142
DTNB	6.73159e-146	0.249166	0.833	0.556	2.21193e-141
CALM3	2.81015e-145	0.252256	0.66	0.429	9.23387e-141
BCLAF1	1.07143e-142	0.201818	0.7	0.432	3.5206e-138
CACNA1C	1.11411e-142	0.245864	0.958	0.747	3.66087e-138
AGPAT4	1.90706e-142	0.218938	0.743	0.463	6.2664e-138
BEX1	1.0868e-141	0.259119	0.605	0.382	3.57111e-137
DYNLL1	2.20944e-140	0.221241	0.571	0.341	7.25999e-136
DPP10	9.34713e-140	-0.248002	0.791	0.861	3.07137e-135
LMTK2	1.18978e-139	0.206264	0.703	0.436	3.90949e-135
DDX5	1.80229e-139	0.226992	0.779	0.547	5.92216e-135
BDP1	7.12463e-138	0.234305	0.795	0.526	2.34108e-133
SON	1.23901e-137	0.202425	0.722	0.464	4.07127e-133
NUCKS1	2.46222e-137	0.202385	0.726	0.457	8.0906e-133
SRRM4	9.24175e-137	0.252708	0.855	0.603	3.03675e-132
ARID5B	1.7082e-136	0.227035	0.738	0.477	5.61297e-132
PAFAH1B1	9.52669e-136	0.216165	0.845	0.605	3.13038e-131
AMPH	2.62223e-135	0.234499	0.788	0.513	8.61638e-131
GLG1	3.32441e-135	0.210042	0.777	0.49	1.09237e-130
TAFA5	4.64361e-135	0.204489	0.658	0.392	1.52584e-130
ATP9A	3.98126e-134	0.201918	0.754	0.473	1.3082e-129
CTNNA3	5.46028e-134	-0.333365	0.603	0.675	1.79419e-129
BASP1-AS1	9.43776e-134	0.242706	0.586	0.348	3.10115e-129
PRMT8	1.0544e-133	0.204529	0.553	0.318	3.46466e-129
TTBK2	1.92988e-133	0.214753	0.741	0.472	6.34139e-129
KCNB1	4.82648e-133	0.223408	0.782	0.518	1.58593e-128
VGLL4	4.28516e-132	0.212522	0.688	0.433	1.40806e-127
HECTD4	4.82236e-132	0.231841	0.849	0.575	1.58458e-127
OSBP2	7.98939e-131	0.223285	0.784	0.509	2.62523e-126
HOOK3	9.67042e-131	0.202337	0.748	0.481	3.1776e-126
ANKH	9.96976e-130	0.218872	0.777	0.51	3.27596e-125
GALNT17	2.05116e-128	0.260473	0.875	0.64	6.73989e-124
NPAS3	2.62909e-127	-0.274586	0.722	0.839	8.63894e-123
TSC22D1	7.77505e-127	0.246914	0.878	0.655	2.5548e-122
GDAP1	1.59588e-126	0.237894	0.842	0.61	5.24392e-122
UBR2	2.38266e-126	0.212014	0.777	0.509	7.82918e-122
HNRNPU	9.78898e-126	0.202176	0.79	0.526	3.21656e-121
INPP4A	1.11223e-125	0.210522	0.794	0.512	3.65468e-121
CALN1	1.37707e-124	0.243525	0.61	0.366	4.52491e-120
TMEM161B-AS1	1.84765e-124	0.241733	0.887	0.659	6.07118e-120
CASC4	1.24609e-122	0.206973	0.793	0.52	4.09451e-118
MAPRE2	1.37976e-122	0.204493	0.803	0.537	4.53377e-118
RAB11A	1.63004e-122	0.218046	0.61	0.394	5.35615e-118
TUT4	2.532e-122	0.215427	0.804	0.547	8.31989e-118
SARAF	1.04071e-121	0.206748	0.68	0.452	3.41965e-117
AHI1	4.16244e-121	0.2424	0.934	0.713	1.36773e-116
RGS12	4.25489e-120	0.247478	0.512	0.294	1.39811e-115
ARID4B	1.07187e-119	0.213237	0.833	0.557	3.52206e-115
DAAM1	1.41782e-119	0.213026	0.817	0.545	4.65882e-115
LHFPL3	1.05793e-118	-0.402269	0.277	0.425	3.47625e-114
DOCK4	1.42724e-117	-0.251554	0.726	0.719	4.68978e-113
ROBO2	3.06416e-116	-0.211946	0.891	0.954	1.00685e-111
HMGB1	4.62301e-116	0.212019	0.822	0.578	1.51907e-111
MSRA	1.75201e-115	0.224811	0.911	0.722	5.75694e-111
EPB41L3	8.10318e-115	0.227797	0.812	0.558	2.66263e-110
PTPRN2	1.21499e-113	0.227074	0.964	0.763	3.99233e-109
ADAMTS9-AS2	1.594e-113	0.259695	0.498	0.292	5.23771e-109
GPC5	2.21242e-113	-0.497322	0.232	0.356	7.26978e-109
KCND3	1.5602e-112	0.204936	0.731	0.475	5.12666e-108
ZMYND8	2.46087e-112	0.20061	0.746	0.496	8.08617e-108
PEX5L	5.68511e-112	-0.204057	0.79	0.763	1.86807e-107
CCNH	6.47147e-112	0.238683	0.83	0.623	2.12646e-107
KIAA1211L	7.01064e-111	0.250847	0.488	0.306	2.30363e-106
GOLGA4	3.41537e-110	0.210791	0.844	0.571	1.12226e-105
PREPL	1.14967e-107	0.203793	0.827	0.585	3.77772e-103
NSD3	3.98493e-106	0.20683	0.865	0.629	1.30941e-101
BASP1	1.68493e-105	0.21147	0.796	0.588	5.5365e-101
ARHGAP44	3.77729e-105	0.203607	0.82	0.554	1.24118e-100
ARNT2	4.29363e-105	0.22516	0.819	0.597	1.41084e-100
SELENOW	2.05653e-104	0.202335	0.56	0.362	6.75756e-100
SPRY4-AS1	2.54254e-103	-0.292489	0.343	0.47	8.35454e-99
CAMK1D	5.04357e-103	0.232719	0.86	0.646	1.65727e-98
OTUD7A	1.96544e-102	0.222859	0.92	0.693	6.45824e-98
GALNT18	2.37564e-102	0.21146	0.734	0.49	7.80612e-98
UNC13C	7.35187e-102	0.243796	0.625	0.408	2.41575e-97
GRM3	8.74718e-102	-0.375156	0.4	0.487	2.87423e-97
TIAM1	6.45523e-101	0.223725	0.798	0.517	2.12113e-96
SEZ6L	9.25134e-101	0.209315	0.65	0.422	3.0399e-96
BCAS1	1.28109e-100	-0.241636	0.016	0.102	4.20955e-96
DIP2C	4.52914e-100	0.216443	0.895	0.669	1.48823e-95
GRK3	8.89323e-97	0.214007	0.797	0.559	2.92223e-92
AL589740.1	1.58236e-96	-0.335692	0.369	0.489	5.19949e-92
PDE4B	7.74878e-96	-0.243632	0.684	0.707	2.54617e-91
PCDH15	3.43495e-94	-0.368774	0.349	0.469	1.12869e-89
RPS6KA2	4.48803e-92	0.236425	0.819	0.592	1.47472e-87
CCK	5.19916e-92	0.253011	0.566	0.381	1.70839e-87
HSP90AB1	1.01321e-89	0.208291	0.793	0.628	3.32931e-85
RGS6	4.522e-88	0.238066	0.742	0.559	1.48588e-83
PCSK2	1.56549e-87	0.209173	0.764	0.532	5.14405e-83
SGCZ	1.23902e-86	-0.285678	0.566	0.696	4.0713e-82
SRGAP3	2.47277e-86	0.205218	0.913	0.695	8.12528e-82
MIAT	8.8353e-86	0.209767	0.842	0.586	2.90319e-81
AC012494.1	3.97985e-85	-0.253473	0.027	0.11	1.30774e-80
LINC01322	1.17783e-82	0.200128	0.666	0.442	3.87022e-78
PDZRN3	1.7556e-81	0.203366	0.785	0.568	5.76873e-77
MOBP	2.19295e-81	-0.307629	0.059	0.154	7.20581e-77
SNAP91	4.6951e-81	0.206914	0.897	0.649	1.54276e-76
ARPP19	9.5532e-78	0.214182	0.599	0.424	3.13909e-73
NCKAP5	1.09719e-76	-0.325841	0.166	0.275	3.60526e-72
ZNF804B	6.91786e-75	-0.311301	0.332	0.44	2.27314e-70
SYN2	1.10307e-74	0.200109	0.923	0.72	3.62456e-70
CUX2	2.97816e-74	0.219887	0.458	0.305	9.78594e-70
LRMDA	2.55018e-72	-0.324349	0.089	0.183	8.37963e-68
PTPRZ1	7.11357e-71	-0.345371	0.385	0.451	2.33745e-66
MAML2	2.90811e-69	-0.330853	0.181	0.28	9.55574e-65
MIR181A1HG	1.74014e-67	-0.238274	0.553	0.58	5.71791e-63
DCC	5.32239e-66	-0.282062	0.471	0.554	1.74888e-61
NRG1	2.02103e-64	-0.278369	0.448	0.547	6.64089e-60
FBXL7	3.16281e-64	-0.298744	0.141	0.242	1.03927e-59
MAN2A1	8.90367e-59	-0.237024	0.606	0.585	2.92566e-54
ERBB4	5.17484e-58	-0.275121	0.478	0.676	1.7004e-53
ZNF98	5.99728e-58	-0.235117	0.054	0.128	1.97065e-53
LINC00299	1.61319e-49	-0.220125	0.111	0.19	5.30079e-45
PCDH11Y	2.1461e-49	-0.220147	0.373	0.474	7.05186e-45
SOX2-OT	2.07645e-48	-0.235899	0.502	0.561	6.82301e-44
SLC39A11	1.59093e-47	-0.262376	0.234	0.308	5.22765e-43
TMTC2	1.46903e-46	-0.201029	0.536	0.584	4.8271e-42
PDE7B	4.13937e-45	-0.247562	0.416	0.455	1.36016e-40
ZBTB20	1.4618e-43	-0.264461	0.507	0.535	4.80334e-39
NXPH1	1.10612e-38	-0.237977	0.336	0.442	3.6346e-34
PCDH9-AS2	3.81999e-36	-0.225408	0.438	0.464	1.25521e-31
PREX2	2.38767e-35	-0.252331	0.219	0.28	7.84564e-31
NKAIN3	1.25078e-34	-0.227815	0.34	0.395	4.10994e-30
CLSTN2	9.04698e-33	-0.202067	0.45	0.499	2.97275e-28
HPSE2	1.25815e-31	-0.217924	0.127	0.19	4.13415e-27
GRIK1	1.05938e-29	-0.211933	0.453	0.528	3.48103e-25
FRMD4B	1.1078e-29	-0.214169	0.19	0.249	3.64011e-25
POU6F2	5.44926e-26	-0.210167	0.295	0.347	1.79057e-21
PLXDC2	1.02206e-25	-0.242094	0.334	0.364	3.35839e-21
SLC4A4	1.04433e-23	-0.225861	0.332	0.36	3.43156e-19
PIP4K2A	2.10684e-13	-0.222227	0.355	0.354	6.92287e-09
ITPR2	2.70148e-12	-0.209769	0.334	0.333	8.87679e-08
PTN	7.75106e-12	-0.20536	0.188	0.212	2.54692e-07
RNF220	1.59722e-10	-0.263596	0.177	0.194	5.24831e-06
ADGRV1	2.34039e-07	-0.217381	0.29	0.286	0.00769027

## Sheet: ASD_vs_CON
Gene	p_val	avg_log2FC	pct.1	pct.2	p_val_adj
CHD5	0	0.358295	0.75	0.382	0
LINC00342	0	0.43923	0.822	0.445	0
AC092683.1	0	0.338695	0.503	0.173	0
CCDC144A	0	0.475138	0.836	0.499	0
CELF5	0	0.348021	0.741	0.371	0
MPHOSPH8	5.52009e-305	0.35464	0.766	0.399	1.81384e-300
BDP1	3.50742e-294	0.375305	0.869	0.526	1.1525e-289
PRKAR1B	3.78327e-293	0.290003	0.659	0.296	1.24314e-288
SRRM3	1.49685e-291	0.351861	0.738	0.4	4.9185e-287
CERS4	4.20291e-291	0.28196	0.507	0.182	1.38103e-286
UNC13A	6.5355e-289	0.298271	0.64	0.288	2.1475e-284
DNM1	2.71745e-288	0.349854	0.819	0.49	8.92926e-284
ANKRD24	5.63439e-288	0.296281	0.43	0.14	1.8514e-283
AHI1	3.33509e-287	0.343457	0.951	0.713	1.09588e-282
RTF1	1.8038e-276	0.275147	0.631	0.281	5.92711e-272
NPIPB5	1.05656e-275	0.275371	0.461	0.163	3.47174e-271
MROH1	4.5057e-270	0.269751	0.557	0.228	1.48053e-265
RAD9A	3.78345e-267	0.290352	0.593	0.261	1.2432e-262
TCF25	1.3193e-265	0.28272	0.651	0.307	4.3351e-261
GRIN1	7.86353e-264	0.314732	0.663	0.337	2.58388e-259
ATP1A3	3.84898e-261	0.265733	0.568	0.24	1.26474e-256
AC108519.1	9.25436e-261	0.292665	0.579	0.252	3.04089e-256
RAB11FIP3	6.30145e-258	0.27497	0.591	0.26	2.07059e-253
SYT7	1.48483e-257	0.238017	0.453	0.163	4.87899e-253
ABR	4.26447e-255	0.296349	0.703	0.355	1.40126e-250
RBFOX3	5.06925e-254	0.36988	0.825	0.51	1.66571e-249
ELAVL3	5.50767e-254	0.302048	0.726	0.374	1.80977e-249
ANKRD36B	9.3849e-249	0.297862	0.729	0.378	3.08379e-244
SGSM1	2.28707e-248	0.285239	0.669	0.324	7.51508e-244
DDX24	3.6749e-248	0.306983	0.7	0.37	1.20753e-243
KIF1A	3.45997e-247	0.283735	0.656	0.331	1.13691e-242
AKAP8L	5.13347e-246	0.245603	0.54	0.226	1.68681e-241
CACNG8	5.4163e-246	0.264764	0.572	0.252	1.77974e-241
ABLIM2	1.99902e-245	0.303996	0.694	0.358	6.56858e-241
CACNA1B	1.22926e-242	0.343962	0.935	0.657	4.03922e-238
WDR60	2.09241e-242	0.301958	0.76	0.428	6.87545e-238
SPTBN4	7.76226e-241	0.316804	0.808	0.479	2.5506e-236
BOD1L1	4.80306e-240	0.281835	0.698	0.355	1.57824e-235
SRRM2	1.39126e-239	0.288274	0.713	0.368	4.57153e-235
POLR2J3	1.19727e-238	0.229674	0.498	0.201	3.93412e-234
FAM81A	4.90803e-238	0.25447	0.534	0.228	1.61273e-233
GCC2	4.54157e-237	0.304497	0.769	0.431	1.49231e-232
FAM228B	3.68066e-236	0.25692	0.608	0.279	1.20943e-231
SLC8A2	9.45652e-236	0.21766	0.393	0.132	3.10732e-231
PPIP5K1	1.56707e-235	0.217268	0.434	0.157	5.14925e-231
FAM66D	2.56431e-233	0.250372	0.503	0.211	8.42607e-229
GOLGB1	9.05897e-233	0.292321	0.746	0.402	2.97669e-228
PTPRS	3.01437e-231	0.299163	0.764	0.431	9.9049e-227
PNN	6.72015e-231	0.225637	0.503	0.204	2.20817e-226
EPB41L1	6.49352e-230	0.257015	0.628	0.305	2.13371e-225
PDCD7	3.57627e-229	0.236213	0.517	0.221	1.17513e-224
ZER1	4.13321e-229	0.238929	0.559	0.247	1.35813e-224
PPP6R2	1.87606e-228	0.279932	0.739	0.396	6.16453e-224
ZNF780B	4.53754e-226	0.270361	0.639	0.309	1.49099e-221
TAF1D	7.10748e-226	0.280385	0.694	0.37	2.33545e-221
RAP1GAP2	8.44259e-226	0.301397	0.659	0.343	2.77415e-221
ATCAY	5.22222e-224	0.263491	0.674	0.348	1.71597e-219
EIF5B	6.13065e-224	0.221206	0.521	0.219	2.01447e-219
RNPC3	1.58084e-223	0.304659	0.787	0.465	5.19449e-219
MAPK8IP3	1.65327e-223	0.232477	0.554	0.247	5.43248e-219
HK1	8.34181e-223	0.210851	0.56	0.247	2.74104e-218
CLIP2	1.38553e-221	0.249139	0.529	0.231	4.5527e-217
ZFR2	1.17953e-219	0.224019	0.514	0.217	3.87582e-215
KIF3C	1.45644e-219	0.219578	0.57	0.255	4.78572e-215
CPLX2	1.07714e-218	0.221828	0.46	0.185	3.53936e-214
QRICH1	3.01224e-218	0.220048	0.49	0.202	9.89793e-214
CCDC57	1.21333e-217	0.255571	0.635	0.315	3.98688e-213
MAP2K1	1.78949e-214	0.202433	0.51	0.213	5.88008e-210
CELF4	7.43514e-214	0.320512	0.896	0.613	2.44311e-209
PPIG	8.95787e-214	0.25685	0.718	0.378	2.94347e-209
ZFYVE28	1.4471e-213	0.283487	0.692	0.369	4.75501e-209
PRRC2C	3.68926e-213	0.290006	0.835	0.502	1.21226e-208
ANKRD26	2.58454e-211	0.30111	0.846	0.51	8.49255e-207
AC087500.1	6.40406e-211	0.203267	0.413	0.155	2.10431e-206
FAM222B	4.5987e-210	0.242327	0.587	0.278	1.51109e-205
AC009120.2	8.54722e-209	0.233273	0.525	0.231	2.80853e-204
PI4KA	2.90307e-208	0.293911	0.828	0.52	9.5392e-204
DLGAP4	3.07257e-208	0.267219	0.723	0.396	1.00961e-203
GPI	6.3975e-208	0.227357	0.638	0.315	2.10215e-203
QKI	2.84148e-206	-0.377439	0.681	0.753	9.33682e-202
ANKRD11	5.02816e-206	0.288047	0.839	0.517	1.6522e-201
RTN4RL1	1.21477e-205	0.227764	0.378	0.138	3.9916e-201
CAMK2B	2.7004e-205	0.277026	0.774	0.472	8.87325e-201
DDX46	3.19934e-205	0.214987	0.604	0.29	1.05127e-200
LRRC4B	8.77189e-205	0.200948	0.459	0.186	2.88236e-200
SRCIN1	7.47082e-204	0.22219	0.608	0.295	2.45484e-199
LHFPL4	5.06055e-203	0.215771	0.556	0.256	1.66285e-198
PLP1	7.71251e-203	-0.564772	0.078	0.278	2.53425e-198
PRR14L	5.89798e-202	0.222039	0.545	0.249	1.93802e-197
SMG6	6.87429e-202	0.231044	0.631	0.315	2.25882e-197
THRAP3	1.2288e-201	0.229474	0.66	0.336	4.03771e-197
JPH3	2.13957e-201	0.200142	0.476	0.199	7.03041e-197
PRKRIP1	1.33829e-199	0.220264	0.573	0.272	4.39748e-195
PPP1R13B	5.38573e-199	0.251667	0.697	0.373	1.7697e-194
PIP5K1A	2.00007e-198	0.216564	0.599	0.289	6.57203e-194
ZNF544	2.20238e-198	0.202852	0.531	0.238	7.2368e-194
ZNF721	4.00949e-198	0.278977	0.8	0.476	1.31748e-193
ADGRL1	7.42828e-198	0.214331	0.52	0.237	2.44086e-193
INSR	2.96161e-197	0.227749	0.629	0.312	9.73156e-193
GATAD2B	1.84245e-196	0.246719	0.714	0.389	6.05411e-192
UBE2D2	3.89276e-196	0.215239	0.603	0.293	1.27912e-191
KCNQ2	1.49946e-195	0.218799	0.553	0.259	4.92708e-191
SMARCA4	7.65522e-195	0.208481	0.556	0.258	2.51543e-190
CCAR1	2.39649e-194	0.232411	0.613	0.307	7.87463e-190
RBM25	5.98013e-194	0.274652	0.817	0.505	1.96501e-189
GSE1	3.29913e-193	0.257346	0.524	0.252	1.08406e-188
KIAA1324	2.63315e-192	0.215423	0.532	0.246	8.65225e-188
BMERB1	4.70559e-192	0.261497	0.767	0.441	1.54621e-187
CENPC	1.17971e-190	0.23767	0.665	0.351	3.87639e-186
CCPG1	1.36709e-190	0.288992	0.838	0.526	4.49212e-186
CDR2	1.61919e-190	0.243088	0.564	0.278	5.32049e-186
IQSEC1	1.77609e-190	0.286443	0.787	0.472	5.83604e-186
SPTAN1	3.97405e-190	0.266367	0.819	0.504	1.30583e-185
GGT7	9.06676e-190	0.208375	0.527	0.249	2.97925e-185
DYNC1H1	3.02169e-189	0.249359	0.791	0.464	9.92896e-185
DNMT3A	3.7602e-189	0.226249	0.625	0.322	1.23557e-184
KIF9-AS1	4.01281e-189	0.244308	0.624	0.321	1.31857e-184
VPS53	4.29752e-189	0.260213	0.776	0.452	1.41212e-184
TMSB15B-AS1	1.36416e-188	0.203532	0.338	0.118	4.48249e-184
LINC00486	1.93121e-188	0.216052	0.427	0.184	6.34577e-184
CPLANE1	7.66765e-188	0.282429	0.844	0.521	2.51951e-183
LRRN2	2.89557e-187	0.212698	0.562	0.271	9.51456e-183
GRK4	6.75652e-187	0.20304	0.524	0.242	2.22012e-182
NFX1	3.05472e-186	0.212058	0.581	0.287	1.00375e-181
ZBTB8OS	4.86569e-185	0.214827	0.587	0.287	1.59882e-180
SUGP2	2.06447e-184	0.243329	0.726	0.413	6.78363e-180
RNMT	1.14317e-183	0.202747	0.598	0.298	3.75633e-179
ZNF131	1.72199e-183	0.21708	0.65	0.338	5.65829e-179
TECPR2	2.09033e-183	0.200333	0.541	0.255	6.86863e-179
KDM4B	4.75394e-183	0.209791	0.539	0.256	1.5621e-178
FBXL20	5.82109e-183	0.248693	0.743	0.422	1.91275e-178
TLK2	9.63698e-183	0.204173	0.609	0.303	3.16662e-178
FBXO16	4.10662e-182	0.203966	0.509	0.235	1.34939e-177
RAB10	7.52682e-182	0.206548	0.643	0.332	2.47324e-177
CTIF	8.60955e-182	0.234891	0.7	0.385	2.82901e-177
INO80	1.06015e-181	0.201849	0.586	0.289	3.48355e-177
NRXN2	1.20558e-181	0.203023	0.581	0.284	3.96141e-177
RPRD2	4.75629e-181	0.249803	0.772	0.453	1.56287e-176
CFAP46	4.92726e-181	0.208682	0.413	0.17	1.61905e-176
OSBP2	1.28371e-180	0.276878	0.828	0.509	4.21814e-176
LUC7L	3.02178e-179	0.222293	0.661	0.351	9.92926e-175
ST18	4.25076e-179	-0.467409	0.039	0.207	1.39676e-174
COL26A1	5.21975e-179	0.255915	0.49	0.232	1.71516e-174
STXBP1	1.22427e-178	0.268792	0.841	0.56	4.02283e-174
METTL6	1.58595e-178	0.206262	0.525	0.248	5.21128e-174
CASTOR3	3.04374e-177	0.202395	0.597	0.294	1.00014e-172
SREBF2	9.18677e-177	0.208686	0.614	0.314	3.01868e-172
SMG1	9.80047e-177	0.245221	0.752	0.429	3.22034e-172
SLC16A1-AS1	1.26988e-176	0.210197	0.544	0.262	4.17271e-172
CLIP1	2.03216e-176	0.246348	0.771	0.448	6.67748e-172
CATSPER2	6.25088e-176	0.205086	0.563	0.28	2.05398e-171
SUSD4	9.10397e-175	0.239003	0.632	0.334	2.99147e-170
FAM193A	2.16125e-174	0.214574	0.636	0.332	7.10166e-170
AC245060.5	3.35244e-173	0.295984	0.441	0.207	1.10158e-168
RAB11FIP4	2.35753e-172	0.206645	0.612	0.317	7.7466e-168
AKAP9	3.38813e-172	0.278851	0.893	0.592	1.1133e-167
ADCY9	8.22285e-172	0.221387	0.574	0.293	2.70195e-167
CACNA1A	2.03154e-171	0.292176	0.917	0.672	6.67545e-167
FNBP4	2.93255e-171	0.206312	0.642	0.339	9.63606e-167
HGSNAT	3.9764e-171	0.21013	0.622	0.326	1.30661e-166
RLF	1.01441e-170	0.215438	0.673	0.367	3.33324e-166
NSUN6	7.24792e-170	0.232059	0.595	0.31	2.3816e-165
SCAMP5	3.73191e-169	0.210379	0.616	0.324	1.22627e-164
PATJ	5.9498e-169	0.236756	0.66	0.361	1.95505e-164
TFCP2	2.26639e-167	0.200843	0.605	0.315	7.44714e-163
PRPF4B	2.80076e-167	0.204895	0.633	0.336	9.20301e-163
C11orf80	4.91766e-167	0.235409	0.673	0.377	1.61589e-162
UBE2R2	2.15942e-166	0.218104	0.689	0.382	7.09564e-162
CACNG2	3.32111e-166	0.223373	0.638	0.343	1.09128e-161
TPST1	7.53079e-166	0.242728	0.73	0.423	2.47454e-161
ICE1	4.00467e-165	0.206636	0.671	0.361	1.31589e-160
HERC2	4.86203e-165	0.240381	0.803	0.49	1.59761e-160
NMD3	5.39456e-165	0.2067	0.566	0.289	1.7726e-160
SLC1A3	5.86883e-164	-0.420608	0.047	0.214	1.92844e-159
CTNNA3	6.75303e-164	-0.394404	0.582	0.675	2.21898e-159
SVOP	1.3634e-162	0.21079	0.609	0.326	4.48e-158
CLSTN1	1.96907e-162	0.237715	0.787	0.492	6.47016e-158
WNK2	3.20964e-161	0.231685	0.707	0.406	1.05465e-156
SHANK2	3.79452e-161	0.273338	0.821	0.545	1.24684e-156
C20orf194	4.6546e-158	0.251458	0.836	0.539	1.52945e-153
RABEP1	6.41009e-158	0.220595	0.753	0.446	2.10629e-153
GNB1	4.80488e-157	0.216233	0.773	0.46	1.57884e-152
PLD3	5.85337e-157	0.201379	0.679	0.386	1.92336e-152
FAM153CP	1.06316e-156	0.2439	0.718	0.432	3.49344e-152
KCNQ1OT1	2.92797e-156	0.263962	0.647	0.378	9.62102e-152
NEMF	3.75239e-156	0.204988	0.694	0.39	1.233e-151
ZRANB3	4.18335e-156	0.204421	0.59	0.309	1.37461e-151
SH3PXD2A	2.19937e-155	0.218229	0.701	0.392	7.22689e-151
CEP290	7.3584e-155	0.233653	0.745	0.441	2.4179e-150
KSR2	3.34882e-154	0.271479	0.87	0.595	1.10039e-149
MT-ND1	3.68302e-154	0.232178	0.638	0.343	1.2102e-149
CCDC3	1.30741e-153	0.237759	0.558	0.3	4.29601e-149
ARID4A	3.6636e-153	0.206605	0.686	0.395	1.20382e-148
R3HDM2	3.1935e-152	0.262199	0.894	0.633	1.04935e-147
ALMS1	1.86195e-151	0.204119	0.645	0.355	6.11819e-147
TRANK1	1.88461e-150	0.206421	0.599	0.322	6.19263e-146
RASGRF1	3.10366e-150	0.205183	0.578	0.313	1.01983e-145
RPTOR	7.28671e-150	0.204614	0.674	0.379	2.39434e-145
GRIK4	2.31918e-149	0.233349	0.502	0.257	7.62059e-145
BICRAL	1.07717e-148	0.204682	0.689	0.392	3.53948e-144
RAB6A	1.01973e-146	0.21689	0.769	0.474	3.35072e-142
CACNG3	5.57269e-146	0.241067	0.676	0.399	1.83113e-141
BICDL1	6.14051e-145	0.203166	0.655	0.371	2.01771e-140
MICU2	8.36328e-145	0.210694	0.714	0.435	2.74809e-140
DNAH6	1.78951e-144	0.210234	0.468	0.229	5.88015e-140
LINC00632	1.17069e-143	0.261468	0.928	0.695	3.84677e-139
SEC62	6.12265e-143	0.206765	0.658	0.387	2.01184e-138
HECTD4	8.00443e-143	0.247427	0.863	0.575	2.63018e-138
GOLGA8B	9.27656e-143	0.216639	0.628	0.366	3.04818e-138
MAPT	1.12477e-142	0.248384	0.866	0.607	3.69587e-138
ZNF609	1.54479e-142	0.214615	0.752	0.454	5.07603e-138
CCDC171	5.23208e-141	0.225716	0.692	0.409	1.71921e-136
MAP4K3-DT	6.58334e-141	0.225082	0.731	0.455	2.16322e-136
BMPR2	1.23335e-140	0.241229	0.861	0.578	4.05266e-136
NKTR	1.38464e-140	0.239763	0.836	0.536	4.54979e-136
GOLGA4	1.84899e-140	0.251882	0.865	0.571	6.0756e-136
AGBL4	1.15607e-139	0.207797	0.965	0.835	3.79874e-135
VPS13D	3.41689e-139	0.226408	0.787	0.494	1.12275e-134
NSD1	7.97552e-139	0.214401	0.78	0.479	2.62068e-134
MTA3	9.95801e-139	0.211027	0.687	0.407	3.2721e-134
ANKRD36C	1.76583e-138	0.27317	0.936	0.685	5.80235e-134
ZMYND8	3.369e-138	0.228198	0.782	0.496	1.10702e-133
CASC4	1.61626e-137	0.228178	0.818	0.52	5.31086e-133
MICAL3	2.50061e-137	0.249896	0.861	0.594	8.21677e-133
PDE4DIP	4.39047e-137	0.211379	0.779	0.483	1.44266e-132
AFF4	6.0842e-137	0.20436	0.745	0.446	1.99921e-132
INVS	9.4418e-137	0.20057	0.683	0.404	3.10248e-132
BPTF	5.78503e-136	0.228908	0.829	0.532	1.9009e-131
CCDC88A	6.94267e-136	0.274079	0.954	0.733	2.28129e-131
BASP1-AS1	1.3043e-135	0.248409	0.597	0.348	4.28579e-131
SETD2	1.52526e-135	0.214947	0.801	0.503	5.01184e-131
ATR	9.19243e-135	0.203287	0.692	0.407	3.02054e-130
LUC7L3	1.4803e-134	0.237521	0.858	0.612	4.86412e-130
CMIP	6.00616e-133	0.217535	0.783	0.494	1.97356e-128
DGCR9	1.20474e-132	0.228826	0.662	0.39	3.95864e-128
ZFYVE9	2.1738e-132	0.215782	0.774	0.485	7.14289e-128
ICA1	4.19909e-132	0.210303	0.728	0.45	1.37978e-127
PPP2R2C	2.27513e-131	0.237478	0.802	0.523	7.47585e-127
TMEM14B	1.0727e-130	0.203151	0.748	0.453	3.52478e-126
AC011995.2	1.76987e-130	0.208266	0.454	0.229	5.8156e-126
CALN1	5.81489e-129	0.262036	0.616	0.366	1.91072e-124
ERCC6L2	7.92102e-129	0.211421	0.758	0.466	2.60277e-124
TTC7B	4.15827e-128	0.219495	0.786	0.495	1.36637e-123
PRKAG2	3.03536e-127	0.224753	0.714	0.447	9.9739e-123
CABP1	3.09441e-127	0.239096	0.61	0.365	1.01679e-122
ZNF91	8.08718e-127	0.210166	0.789	0.499	2.65737e-122
ERBB4	1.64193e-126	-0.424828	0.448	0.676	5.39522e-122
KMT2A	1.63363e-125	0.224874	0.837	0.548	5.36793e-121
KLHL29	7.59004e-125	0.208745	0.682	0.413	2.49401e-120
GAS7	7.31343e-124	0.219579	0.755	0.48	2.40312e-119
MT-ND2	8.78095e-124	0.222094	0.612	0.356	2.88533e-119
ODF2L	5.50242e-123	0.201707	0.74	0.452	1.80804e-118
CELF1	3.02702e-122	0.202712	0.767	0.482	9.9465e-118
GALNT17	4.54923e-122	0.260695	0.876	0.64	1.49483e-117
PTPRN2	7.21184e-122	0.235813	0.956	0.763	2.36974e-117
SNAP91	6.66423e-120	0.250181	0.906	0.649	2.1898e-115
ASH1L	7.22305e-120	0.223708	0.886	0.62	2.37342e-115
ADCY1	1.28e-118	0.201858	0.638	0.381	4.20594e-114
PAFAH1B1	4.17022e-118	0.207389	0.857	0.605	1.37029e-113
KCND3	1.81851e-117	0.21722	0.741	0.475	5.97543e-113
ARID4B	2.31954e-117	0.217895	0.846	0.557	7.62177e-113
AC068587.4	7.23143e-116	0.245524	0.721	0.464	2.37618e-111
MCF2L2	1.04529e-115	0.206489	0.767	0.491	3.43471e-111
CAMK2A	1.17906e-114	0.225412	0.749	0.493	3.87427e-110
MCHR2	1.00387e-113	0.212848	0.315	0.147	3.2986e-109
APBA2	1.38644e-113	0.203294	0.772	0.499	4.55572e-109
SYN3	5.89015e-113	0.254909	0.657	0.451	1.93544e-108
DENND5B	1.3669e-112	0.220771	0.845	0.57	4.49151e-108
CUX1	1.72978e-112	0.201571	0.717	0.446	5.68389e-108
ANKRD30BL	4.06348e-111	0.25604	0.787	0.545	1.33522e-106
GPATCH8	5.86341e-110	0.222071	0.861	0.607	1.92666e-105
KIAA1211L	8.7064e-110	0.214552	0.525	0.306	2.86083e-105
ICA1L	7.14499e-109	0.205563	0.811	0.54	2.34777e-104
DANT2	7.98979e-109	0.229981	0.922	0.712	2.62537e-104
IDS	1.14305e-108	0.210875	0.73	0.501	3.75594e-104
FAM189A1	6.3043e-106	0.218025	0.754	0.5	2.07153e-101
MT-CO2	1.20357e-105	0.224748	0.795	0.523	3.9548e-101
OTUD7A	2.06276e-105	0.235677	0.92	0.693	6.77803e-101
NPAS3	1.44419e-104	-0.236328	0.785	0.839	4.74546e-100
HERC1	9.90491e-102	0.233719	0.94	0.713	3.25465e-97
MT-CYB	2.90467e-101	0.213933	0.726	0.461	9.54446e-97
MT-ND4	5.97808e-100	0.208204	0.721	0.46	1.96434e-95
PRICKLE1	2.53816e-99	0.20933	0.735	0.495	8.34014e-95
CAMK1D	1.55754e-98	0.227697	0.855	0.646	5.11793e-94
RBM6	5.46681e-97	0.204261	0.866	0.611	1.79634e-92
SLC35F3	2.64086e-96	0.231733	0.789	0.545	8.67761e-92
TARBP1	8.19987e-96	0.204037	0.817	0.545	2.6944e-91
PNISR	3.28306e-94	0.208803	0.889	0.641	1.07878e-89
SRRM4	6.62533e-94	0.215755	0.833	0.603	2.17702e-89
AL008633.1	8.27602e-94	0.242174	0.808	0.594	2.71942e-89
ABCA5	7.93669e-93	0.203678	0.826	0.568	2.60792e-88
ZBTB20	6.09661e-90	-0.396395	0.457	0.535	2.00328e-85
AC007563.2	5.4268e-89	0.200888	0.395	0.222	1.78319e-84
MT-CO3	5.55639e-84	0.213275	0.853	0.608	1.82577e-79
MIAT	3.77556e-79	0.208898	0.831	0.586	1.24061e-74
TNRC6A	1.18529e-75	0.202534	0.938	0.745	3.89475e-71
BCAS1	3.92723e-74	-0.224383	0.022	0.102	1.29045e-69
FBXL7	1.01352e-70	-0.302496	0.125	0.242	3.33033e-66
SLC1A2	1.87665e-69	-0.354666	0.636	0.619	6.16648e-65
SLC22A10	4.39547e-68	0.221236	0.432	0.277	1.44431e-63
MT-CO1	8.57747e-68	0.203469	0.918	0.706	2.81847e-63
ANKRD36	8.26694e-66	0.202849	0.934	0.714	2.71643e-61
SGCZ	4.73766e-65	-0.25147	0.598	0.696	1.55675e-60
PCDH9-AS2	5.58591e-65	-0.296607	0.391	0.464	1.83547e-60
PDE4B	1.22126e-62	-0.206373	0.693	0.707	4.01293e-58
AL117329.1	1.19187e-61	0.249914	0.377	0.249	3.91636e-57
PTPRZ1	9.1908e-61	-0.340204	0.392	0.451	3.02e-56
MOBP	1.4461e-59	-0.292727	0.069	0.154	4.75174e-55
LHFPL3	2.74514e-51	-0.285808	0.338	0.425	9.02024e-47
PREX2	4.45133e-51	-0.27319	0.189	0.28	1.46266e-46
AC012494.1	1.60373e-48	-0.231343	0.043	0.11	5.26969e-44
DOCK10	3.36421e-48	-0.27282	0.344	0.419	1.10545e-43
PCDH15	6.85172e-48	-0.27079	0.39	0.469	2.25141e-43
GPC5	1.0873e-44	-0.333082	0.283	0.356	3.57275e-40
NCKAP5	1.09001e-42	-0.280264	0.197	0.275	3.58165e-38
GRM3	4.12157e-40	-0.253395	0.465	0.487	1.35431e-35
AL589740.1	2.00719e-39	-0.233414	0.464	0.489	6.59541e-35
MAML2	1.45591e-38	-0.283456	0.211	0.28	4.78397e-34
NXPH1	3.81627e-36	-0.227639	0.333	0.442	1.25399e-31
GRIK1	3.9453e-36	-0.214976	0.406	0.528	1.29638e-31
ADARB2	5.58573e-34	-0.217257	0.201	0.311	1.83542e-29
TAFA1	1.03068e-31	-0.205991	0.428	0.494	3.3867e-27
KCNH8	2.76462e-30	-0.2107	0.098	0.157	9.08425e-26
SOX6	1.0074e-27	-0.21201	0.313	0.391	3.31022e-23
NEAT1	5.49785e-20	-0.212417	0.262	0.303	1.80654e-15
LRMDA	8.57124e-20	-0.221359	0.138	0.183	2.81642e-15
PTN	1.21683e-19	-0.225428	0.169	0.212	3.99837e-15
CDH20	1.03626e-17	-0.200301	0.272	0.306	3.40505e-13
ADGRV1	8.4178e-11	-0.232841	0.276	0.286	2.76601e-06

## Sheet: CNV_vs_ASD
Gene	p_val	avg_log2FC	pct.1	pct.2	p_val_adj
SPRY4-AS1	0	-0.476285	0.343	0.7	0
AC004949.1	0	0.604254	0.319	0.019	0
UBE3A	0	0.281917	0.903	0.799	0
GABRB3	0	0.31331	0.971	0.905	0
HERC2	0	0.302121	0.899	0.803	0
PLCG2	0	0.569554	0.425	0.11	0
XIST	0	0.705257	0.343	0.019	0
SNX31	1.07901e-284	0.317685	0.325	0.064	3.54551e-280
FAM66A	1.28546e-274	-0.247783	0.081	0.343	4.22389e-270
ADCY10	2.20542e-263	0.282698	0.308	0.063	7.24678e-259
AC098829.1	1.62735e-251	0.546643	0.56	0.342	5.3473e-247
LINC01280	2.23003e-246	0.238487	0.196	0.006	7.32765e-242
ANKRD36	1.1444e-225	-0.272164	0.849	0.934	3.76037e-221
LINC01411	7.91243e-218	0.246873	0.208	0.02	2.59995e-213
C1QTNF7	5.20292e-209	0.291443	0.29	0.077	1.70963e-204
NLGN4Y	2.27755e-207	-0.330807	0.553	0.85	7.48382e-203
PDE10A	1.08741e-183	-0.256057	0.835	0.899	3.57313e-179
USP9Y	9.85844e-183	-0.309079	0.551	0.851	3.23939e-178
ANKRD36C	4.60874e-181	-0.235134	0.87	0.936	1.51439e-176
PRKCH	2.30266e-176	0.202355	0.212	0.037	7.56631e-172
CCPG1	2.36244e-176	-0.255345	0.706	0.838	7.76275e-172
HSPH1	1.21082e-175	0.305063	0.782	0.691	3.97862e-171
CCNH	1.4351e-174	0.284471	0.83	0.736	4.7156e-170
TNFSF13B	3.71862e-174	0.26086	0.356	0.147	1.2219e-169
TTTY14	9.59978e-169	-0.311624	0.538	0.847	3.15439e-164
CHORDC1	1.93454e-167	0.32108	0.617	0.474	6.35671e-163
AP001977.1	4.11353e-167	0.304864	0.259	0.076	1.35167e-162
HSPA1A	7.08409e-165	0.298485	0.423	0.213	2.32776e-160
SLC39A11	5.73297e-161	-0.306789	0.234	0.453	1.8838e-156
LINC00342	4.93078e-156	-0.304047	0.632	0.822	1.6202e-151
LINC01170	2.53237e-151	0.229102	0.19	0.036	8.32113e-147
LEPR	4.55344e-150	0.249763	0.383	0.18	1.49622e-145
KANSL1	6.03943e-144	-0.214728	0.81	0.886	1.9845e-139
LINC00862	1.65834e-142	0.213367	0.296	0.115	5.44913e-138
PCDH11Y	4.09611e-132	-0.324578	0.373	0.607	1.34594e-127
LINC00159	3.88314e-131	0.224106	0.333	0.151	1.27596e-126
ADAM32	2.55773e-130	0.269072	0.462	0.287	8.40446e-126
RPL37A	1.43508e-125	0.289904	0.654	0.564	4.71551e-121
SHOC1	3.50388e-125	0.238683	0.327	0.155	1.15134e-120
CCDC59	7.07813e-124	0.262002	0.466	0.3	2.3258e-119
ARHGAP15	9.47742e-124	0.2411	0.293	0.116	3.11418e-119
AC007389.1	4.03263e-123	-0.258951	0.356	0.565	1.32508e-118
CLSTN2	9.61072e-117	-0.326148	0.45	0.634	3.15799e-112
CYFIP1	6.91668e-115	0.234809	0.614	0.464	2.27275e-110
WSB1	2.38504e-112	-0.212245	0.644	0.766	7.837e-108
UTY	1.03742e-111	-0.224192	0.504	0.772	3.40887e-107
ACYP2	4.45305e-111	-0.21444	0.635	0.78	1.46323e-106
AL008633.1	2.87247e-109	-0.265003	0.642	0.808	9.43865e-105
CC2D2A	2.4958e-105	0.278868	0.499	0.369	8.20095e-101
SCFD2	5.5449e-103	-0.20829	0.552	0.737	1.822e-98
BAALC-AS1	1.42394e-102	0.225781	0.373	0.224	4.67892e-98
ZNF804B	3.26266e-102	-0.330725	0.332	0.509	1.07208e-97
CDKL1	1.22767e-101	0.232787	0.532	0.387	4.03401e-97
SLC24A2	2.14753e-97	-0.221183	0.749	0.85	7.05656e-93
ZNF706	2.56289e-96	0.200958	0.661	0.546	8.42141e-92
AC011995.2	3.5628e-95	-0.241738	0.289	0.454	1.1707e-90
ATG4B	9.38616e-94	0.218665	0.439	0.304	3.0842e-89
GMDS-DT	1.22733e-93	-0.207589	0.451	0.636	4.03287e-89
AC092683.1	9.5163e-93	-0.211209	0.324	0.503	3.12696e-88
VAMP2	1.08636e-88	0.233188	0.707	0.627	3.56966e-84
AC009975.1	1.20175e-88	0.216336	0.186	0.067	3.94884e-84
SF3B2	2.73791e-88	0.218911	0.414	0.284	8.9965e-84
BTG1	3.12785e-88	0.221663	0.409	0.264	1.02778e-83
AL117329.1	4.42263e-88	-0.346624	0.232	0.377	1.45323e-83
GABRA5	1.36807e-86	0.215962	0.483	0.329	4.49533e-82
SEM1	6.85292e-86	0.21929	0.593	0.481	2.2518e-81
SRP14	2.49552e-85	0.237182	0.548	0.434	8.20003e-81
CACYBP	1.19499e-84	0.211383	0.452	0.322	3.9266e-80
RXFP1	1.26152e-83	-0.241129	0.188	0.341	4.14524e-79
NDUFA4	1.32552e-81	0.228169	0.637	0.532	4.35551e-77
MIR2052HG	6.02418e-80	0.269631	0.389	0.254	1.97949e-75
FLCN	1.4178e-77	0.215131	0.389	0.261	4.65876e-73
GABRG3-AS1	7.72734e-77	0.246095	0.526	0.4	2.53913e-72
AC002463.1	3.75202e-76	0.206506	0.407	0.274	1.23288e-71
AC004083.1	2.07122e-75	0.208085	0.434	0.294	6.80582e-71
SAFB2	2.75031e-74	0.203505	0.56	0.456	9.03723e-70
SYN3	5.29052e-74	0.211095	0.762	0.657	1.73841e-69
MTERF1	8.22206e-74	0.215022	0.58	0.49	2.70169e-69
ASTN2	2.4374e-70	-0.206688	0.724	0.846	8.00907e-66
CDH11	2.87038e-70	-0.203115	0.485	0.616	9.43179e-66
FAM106A	1.10185e-68	0.201726	0.533	0.407	3.62055e-64
PLXDC2	8.42031e-67	-0.214653	0.334	0.477	2.76683e-62
CPNE4	1.45533e-66	-0.261563	0.384	0.513	4.78208e-62
RAB11A	1.48776e-66	0.211284	0.61	0.542	4.88864e-62
DLC1	3.86397e-66	-0.240661	0.261	0.394	1.26966e-61
BEX2	6.69233e-65	0.21331	0.58	0.498	2.19903e-60
OCA2	1.11437e-64	0.212766	0.416	0.287	3.66171e-60
RYR3	4.54401e-62	-0.216376	0.387	0.53	1.49312e-57
AC090578.1	7.63056e-62	-0.220526	0.55	0.665	2.50733e-57
DNAJA1	1.18068e-61	0.200927	0.548	0.466	3.87959e-57
PTMA	3.14721e-58	0.200894	0.651	0.592	1.03414e-53
AC068587.4	3.6409e-58	-0.213099	0.642	0.721	1.19636e-53
NELL1	1.72713e-56	-0.213973	0.546	0.652	5.67517e-52
MT-ND5	9.48772e-56	-0.202885	0.448	0.578	3.11757e-51
AC019211.1	2.67211e-54	-0.230895	0.19	0.3	8.78029e-50
HS3ST4	4.62556e-54	-0.221405	0.296	0.418	1.51991e-49
SLC22A10	7.01627e-54	-0.216309	0.299	0.432	2.30548e-49
CCK	1.76099e-48	0.244467	0.566	0.472	5.78643e-44
POU6F2	1.84465e-48	-0.254429	0.295	0.401	6.06135e-44
NRG1	2.21525e-42	-0.221887	0.448	0.555	7.27908e-38
ADARB2	3.36985e-20	0.231399	0.269	0.201	1.1073e-15
