# Supplementary material for: Cell-type-specific effects of autism-associated 15q duplication syndrome in the human brain
Source: Am J Hum Genet. 2024 Jul 29;111(8):1544–58. doi: 10.1016/j.ajhg.2024.07.002 (PMC11339625; doi:10.1016/j.ajhg.2024.07.002)
Supplement: Data S1. Supplemental Excel and CSV files [file mmc2.zip › enriched.motifs_ASDvsCON_9.csv]

	motif	observed	background	percent.observed	percent.background	fold.enrichment	pvalue	motif.name	p.adjust
MA1513.1	MA1513.1	1195	3549	31.0631661034572	8.8725	3.50106126835246	0	KLF15	0
PF0006.1	PF0006.1	1143	3398	29.7114634780348	8.495	3.49752365839139	0	GGGCGGR	0
MA0732.1	MA0732.1	1073	3244	27.8918637899662	8.11	3.43919405548289	0	EGR3	0
PB0010.1	PB0010.1	1330	4195	34.5723940733039	10.4875	3.29653340389072	0	Egr1_1	0
PB0076.1	PB0076.1	1369	4480	35.5861710423707	11.2	3.17733670021167	0	Sp4_1	0
MA0162.4	MA0162.4	1550	5205	40.291135950091	13.0125	3.09634089914244	0	EGR1	0
PB0100.1	PB0100.1	1317	4635	34.2344684169483	11.5875	2.95443093134397	0	Zfp740_1	0
MA1564.1	MA1564.1	1410	5087	36.6519365739537	12.7175	2.88200798694348	0	SP9	0
MA0516.2	MA0516.2	1545	5657	40.1611645438004	14.1425	2.83975001193568	0	SP2	0
MA0746.2	MA0746.2	1396	5155	36.28801663634	12.8875	2.81575298827081	0	SP3	0
MA0753.2	MA0753.2	1639	6061	42.6046269820639	15.1525	2.811722618846	0	ZNF740	0
MA0163.1	MA0163.1	1434	5447	37.2757993241487	13.6175	2.73734527807224	0	PLAG1	0
PB0039.1	PB0039.1	1407	5370	36.5739537301794	13.425	2.72431685141001	0	Klf7_1	0
PB0110.1	PB0110.1	1504	5760	39.0953990122173	14.4	2.71495826473731	0	Bcl6b_2	0
MA1512.1	MA1512.1	1451	5591	37.7177021055368	13.9775	2.69845838708902	0	KLF11	0
MA0471.2	MA0471.2	1586	6171	41.2269300753834	15.4275	2.67230141470643	0	E2F6	0
MA0741.1	MA0741.1	1757	6883	45.6719521705225	17.2075	2.65418870669897	0	KLF16	0
MA0747.1	MA0747.1	1526	5989	39.667273199896	14.9725	2.64934200700591	0	SP8	0
MA1522.1	MA1522.1	1910	7602	49.6490772030153	19.005	2.61242184704106	0	MAZ	0
PB0107.1	PB0107.1	1515	6035	39.3813361060567	15.0875	2.61019626220757	0	Ascl2_2	0
MA1630.1	MA1630.1	1616	6496	42.0067585131271	16.24	2.58662306115315	0	Znf281	0
PB0097.1	PB0097.1	2082	8529	54.1200935794125	21.3225	2.53816830012487	0	Zfp281_1	0
MA1515.1	MA1515.1	1549	6350	40.2651416688329	15.875	2.53638687677687	0	KLF2	0
PF0056.1	PF0056.1	1822	7489	47.3615804523005	18.7225	2.52966112710912	0	GGGTGGRR	0
MA0599.1	MA0599.1	2118	8876	55.055887704705	22.19	2.48111255992361	0	KLF5	0
MA1653.1	MA1653.1	2204	9257	57.2913958929036	23.1425	2.47559234710613	0	ZNF148	0
MA1627.1	MA1627.1	2197	9466	57.1094359240967	23.665	2.41324470416635	0	Wt1	0
PF0024.1	PF0024.1	2123	9224	55.1858591109956	23.06	2.39314219908914	0	GGGAGGRR	0
MA0039.4	MA0039.4	2268	10083	58.9550298934235	25.2075	2.33878924500341	0	KLF4	0
MA0528.2	MA0528.2	2036	9158	52.9243566415389	22.895	2.31161199569945	0	ZNF263	0
MA1107.2	MA1107.2	2009	9291	52.2225110475695	23.2275	2.24830528673209	0	KLF9	0
MA0073.1	MA0073.1	1901	8808	49.4151286716922	22.02	2.24410211951373	0	RREB1	0
MA0149.1	MA0149.1	2314	11787	60.1507668312971	29.4675	2.04125788856527	0	EWSR1-FLI1	0
PB0202.1	PB0202.1	1402	5417	36.4439823238887	13.5425	2.69108232039053	1.77320160292423e-320	Zfp410_2	6.80076420844017e-319
PB0164.1	PB0164.1	953	2803	24.7725500389914	7.0075	3.5351480612189	8.86416788204304e-306	Smad3_2	3.21079858838448e-304
MA1514.1	MA1514.1	1490	6209	38.7314790746036	15.5225	2.49518306165911	1.51095020027706e-303	KLF17	5.32507854367917e-302
MA0685.1	MA0685.1	1178	4216	30.6212633220691	10.54	2.9052431994373	6.28766749116509e-294	SP4	2.10233805345623e-292
PF0130.1	PF0130.1	1172	4210	30.4652976345204	10.525	2.89456509591643	1.71272071269816e-290	CCCNNGGGAR	5.583469523396e-289
MA1511.1	MA1511.1	1377	5579	35.7941252924357	13.9475	2.56634703656108	4.76701860107836e-289	KLF10	1.51614445263565e-287
MA1652.1	MA1652.1	1753	8439	45.56797504549	21.0975	2.15987557983126	4.54163628717094e-284	ZKSCAN5	1.41006993296926e-282
PB0124.1	PB0124.1	1471	6320	38.2375877306992	15.8	2.42010048928476	2.11572245867066e-282	Gabpa_2	6.41605136303847e-281
MA1102.2	MA1102.2	1283	5148	33.3506628541721	12.87	2.59134909511827	1.34699675718634e-269	CTCFL	3.99200857129771e-268
MA0079.4	MA0079.4	1209	4673	31.427086041071	11.6825	2.69009938292925	1.29621755222561e-267	SP1	3.75615041800487e-266
MA1650.1	MA1650.1	755	2054	19.625682349883	5.135	3.82194398245044	5.33964548581002e-262	ZBTB14	1.51367341597745e-260
MA1615.1	MA1615.1	1392	6065	36.1840395113075	15.1625	2.38641645581583	1.5641467665101e-256	Plagl1	4.33967528410462e-255
MA0810.1	MA0810.1	1031	3698	26.800103977125	9.245	2.89887549779611	6.65307660738209e-251	TFAP2A(var.2)	1.77053304000535e-249
MA0814.2	MA0814.2	1288	5406	33.4806342604627	13.515	2.47729443288662	6.379574121513e-250	TFAP2C(var.2)	1.66379293089059e-248
PF0101.1	PF0101.1	1656	8192	43.046529763452	20.48	2.10188133610606	1.01886370116009e-247	CTGCAGY	2.60509463982893e-246
MA0146.2	MA0146.2	1432	6564	37.2238107616324	16.41	2.26836141143403	1.24466482282827e-240	Zfx	3.12123640186167e-239
MA0740.1	MA0740.1	949	3316	24.6685729139589	8.29	2.97570240216634	8.14050103649901e-238	KLF14	2.00287044369711e-236
MA1599.1	MA1599.1	1124	4432	29.2175721341305	11.08	2.6369649940551	2.81243862537296e-237	ZNF682	6.79151845830803e-236
MA0155.1	MA0155.1	1140	4546	29.6334806342605	11.365	2.60743340380646	1.37418144442472e-236	INSM1	3.25805927914514e-235
MA0493.1	MA0493.1	1338	5935	34.7803483233689	14.8375	2.34408413299874	6.9735361388074e-236	Klf1	1.62383770089372e-234
MA0006.1	MA0006.1	1175	4801	30.5432804782948	12.0025	2.54474321835407	6.79992972047296e-235	Ahr::Arnt	1.55563304482399e-233
PF0140.1	PF0140.1	1173	4798	30.4912919157785	11.995	2.54200015971476	5.77400989269289e-234	RNGTGGGC	1.29815670690888e-232
PB0052.1	PB0052.1	739	2158	19.2097738497531	5.395	3.5606624373963	2.08323715141523e-233	Plagl1_1	4.60430719567027e-232
PF0081.1	PF0081.1	894	3038	23.2388874447622	7.595	3.05976134888244	4.86601666342869e-232	CGGAARNGGCNG	1.0575476215185e-230
MA0733.1	MA0733.1	897	3067	23.3168702885365	7.6675	3.04100036368262	9.39934148531004e-231	EGR4	2.00930185194169e-229
PF0154.1	PF0154.1	1362	6212	35.4042110735638	15.53	2.27973026874204	3.54339041436902e-228	RNCTGNYNRNCTGNY	7.4525501618342e-227
MA1631.1	MA1631.1	1392	6462	36.1840395113075	16.155	2.23980436467394	3.40754155748527e-226	ASCL1(var.2)	7.05307014438221e-225
MA0103.3	MA0103.3	1263	5522	32.8307772290096	13.805	2.37818016870769	5.80355065176092e-226	ZEB1	1.18247344529629e-224
PF0091.1	PF0091.1	1416	6656	36.8079022615025	16.64	2.21201335706145	3.23599702383091e-225	GTGGGTGK	6.49190787550078e-224
MA1622.1	MA1622.1	1133	4637	29.4515206654536	11.5925	2.54056680314459	2.66422510018878e-224	Smad2::Smad3	5.26386292522146e-223
MA0057.1	MA0057.1	1081	4291	28.0998180400312	10.7275	2.61941906688708	4.59355918583348e-224	MZF1(var.2)	8.94030026615949e-223
MA0506.1	MA0506.1	650	1764	16.8962828177801	4.41	3.8313566480227	9.33082353621227e-224	NRF1	1.78932263106188e-222
PF0007.1	PF0007.1	1301	5840	33.8185599168183	14.6	2.31633972033002	1.52588854717181e-222	TGANTCA	2.88370821088702e-221
MA0003.4	MA0003.4	1210	5211	31.4530803223291	13.0275	2.41436041622177	8.37555547883044e-221	TFAP2A	1.56024633491356e-219
MA1578.1	MA1578.1	771	2430	20.041590850013	6.075	3.29902730041366	5.32166196079163e-220	VEZF1	9.77386929136942e-219
MA0872.1	MA0872.1	820	2736	21.315310631661	6.84	3.11627348416097	1.14085075515146e-216	TFAP2A(var.3)	2.06620747877431e-215
MA0154.4	MA0154.4	1233	5432	32.0509487912659	13.58	2.36015823205198	3.15979745798732e-216	EBF1	5.64435052769241e-215
PB0101.1	PB0101.1	757	2386	19.6776709123993	5.965	3.29885514038546	1.25187728683052e-215	Zic1_1	2.20601078652297e-214
MA0478.1	MA0478.1	1048	4167	27.2420067585131	10.4175	2.61502344694151	1.73235043637258e-215	FOSL2	3.01197995870647e-214
MA0813.1	MA0813.1	863	3011	22.4330647257603	7.5275	2.98014808711529	2.87435398856645e-214	TFAP2B(var.3)	4.93178631722455e-213
MA0476.1	MA0476.1	1090	4472	28.3337665713543	11.18	2.53432616917301	2.31586158870357e-213	FOS	3.92192663853176e-212
MA1517.1	MA1517.1	1042	4166	27.0860410709644	10.415	2.60067605098074	5.34195728490486e-212	KLF6	8.9306567942512e-211
MA0815.1	MA0815.1	789	2613	20.5094879126592	6.5325	3.13960779374806	5.53259719093928e-210	TFAP2C(var.3)	9.01813342123103e-209
MA0524.2	MA0524.2	877	3139	22.7969846633741	7.8475	2.90499963853126	1.35110323204766e-209	TFAP2C	2.17510940072857e-208
MA0489.1	MA0489.1	1096	4571	28.489732258903	11.4275	2.49308529940083	2.08783066988463e-208	JUN(var.2)	3.32015999210922e-207
MA1637.1	MA1637.1	1111	4678	28.8796464777749	11.695	2.46940115243907	4.62004503587948e-208	EBF3	7.25848039371908e-207
MA1628.1	MA1628.1	1570	8131	40.8110215752534	20.3275	2.00767539418293	2.0130132977116e-207	Zic1::Zic2	3.12496350025706e-206
PF0114.1	PF0114.1	1242	5638	32.284897322589	14.095	2.29052127155651	1.54405395975306e-205	YTCCCRNNAGGY	2.36876042766822e-204
PB0103.1	PB0103.1	734	2342	19.0798024434624	5.855	3.25871946088171	6.89012629000122e-205	Zic3_1	1.04473542815833e-203
MA1516.1	MA1516.1	975	3808	25.3444242266701	9.52	2.66222943557459	1.52488299840679e-204	KLF3	2.28557175853156e-203
MA0798.2	MA0798.2	913	3438	23.7327787886665	8.595	2.76123080729104	6.16955280187093e-202	RFX3	9.14215551549966e-201
MA0830.2	MA0830.2	1222	5542	31.7650116974266	13.855	2.29267496913941	6.77540526353269e-202	TCF4	9.92711063331081e-201
PF0030.1	PF0030.1	436	906	11.3335066285417	2.265	5.00375568589038	8.37100826802299e-202	YGCGYRCGC	1.21286608683355e-200
MA0811.1	MA0811.1	862	3125	22.4070704445022	7.8125	2.86810501689628	1.92113294661638e-201	TFAP2B	2.75292017844808e-200
PB0102.1	PB0102.1	717	2278	18.6378996620743	5.695	3.27267772819567	5.66620354666821e-201	Zic2_1	8.03122763571234e-200
MA1584.1	MA1584.1	854	3082	22.1991161944372	7.705	2.88113123873293	8.21902760681879e-201	ZIC5	1.1524313977733e-199
PF0087.1	PF0087.1	926	3575	24.0707044450221	8.9375	2.6932256721703	9.54014061635194e-197	RYTGCNWTGGNR	1.32344078337478e-195
MA1141.1	MA1141.1	1028	4250	26.7221211333507	10.625	2.51502316549183	1.61498839269867e-196	FOS::JUND	2.21678406745165e-195
MA1633.1	MA1633.1	1109	4817	28.8276579152586	12.0425	2.39382669007753	9.74894461137518e-196	BACH1	1.32423164304513e-194
MA0462.2	MA0462.2	1093	4722	28.4117494151287	11.805	2.40675556248443	2.0631589952408e-194	BATF::JUN	2.77356631937527e-193
MA1634.1	MA1634.1	1096	4747	28.489732258903	11.8675	2.40065154909653	4.31673969730612e-194	BATF	5.74390669927263e-193
MA1648.1	MA1648.1	1186	5398	30.8292175721341	13.495	2.28449185417815	2.66880009120693e-193	TCF12(var.2)	3.51526799892307e-192
MA1629.1	MA1629.1	1476	7609	38.3675591369899	19.0225	2.01695671636167	2.9418173381944e-193	Zic2	3.83612980900549e-192
MA1569.1	MA1569.1	793	2784	20.6134650376917	6.96	2.96170474679479	3.18958881590776e-193	TFAP2E	4.1180433821225e-192
MA0522.3	MA0522.3	1179	5363	30.6472576033273	13.4075	2.28582939424406	3.74206890879447e-192	TCF3	4.78397829124312e-191
MA1604.1	MA1604.1	1077	4640	27.9958409149987	11.6	2.41343456163782	4.39065551341405e-192	Ebf2	5.55865513542904e-191
MA0835.2	MA0835.2	1077	4662	27.9958409149987	11.655	2.40204555255244	2.40078376925098e-190	BATF3	3.01021349529161e-189
MA0477.2	MA0477.2	984	4046	25.5783727579932	10.115	2.5287565751847	1.06229508936651e-188	FOSL1	1.31926933003232e-187
MA0510.2	MA0510.2	645	1980	16.7663114114895	4.95	3.38713361848272	2.86716346619881e-188	RFX5	3.52715203766344e-187
MA0472.2	MA0472.2	657	2051	17.078242786587	5.1275	3.33071531674051	1.54175466414535e-187	EGR2	1.87892344116406e-186
MA1128.1	MA1128.1	992	4125	25.7863270080582	10.3125	2.50049231593292	1.39622407985777e-186	FOSL1::JUN	1.68581129642086e-185
PF0156.1	PF0156.1	781	2775	20.3015336625942	6.9375	2.92634719460818	1.88182889460789e-186	YRCCAKNNGNCGC	2.25128887942082e-185
MA0504.1	MA0504.1	1020	4332	26.5141668832857	10.83	2.4482148553357	3.09878757998982e-185	NR2C2	3.67347182209703e-184
PB0199.1	PB0199.1	446	1021	11.593449441123	2.5525	4.54199782218333	3.17689092533668e-185	Zfp161_2	3.73213132129642e-184
MA1130.1	MA1130.1	941	3812	24.4606186638939	9.53	2.56669660691437	3.48924765508301e-184	FOSL2::JUN	4.06248119841808e-183
MA0099.3	MA0099.3	935	3774	24.3046529763452	9.435	2.57600985440861	4.8853652725427e-184	FOS::JUN	5.63762505787228e-183
MA1548.1	MA1548.1	823	3058	21.3932934754354	7.645	2.79833793007657	8.37872955892653e-184	PLAGL2	9.58409065336859e-183
PF0001.1	PF0001.1	530	1421	13.7769690668053	3.5525	3.87810529677841	4.11995848234573e-183	RCGCANGCGY	4.67167466172072e-182
MA1491.1	MA1491.1	957	3937	24.8765271640239	9.8425	2.52746021478526	1.34115303259269e-182	GLI3	1.50764099525937e-181
MA0812.1	MA0812.1	836	3158	21.731219131791	7.895	2.75252933904889	5.64844700504028e-182	TFAP2B(var.2)	6.29536315775429e-181
MA0509.2	MA0509.2	885	3476	23.004938913439	8.69	2.64728871270875	1.80827929300283e-181	RFX1	1.99830186277601e-180
PF0035.1	PF0035.1	1293	6407	33.6106056667533	16.0175	2.09836776442974	5.67410893880015e-179	GCANCTGNY	6.21767903881966e-178
MA0736.1	MA0736.1	646	2058	16.7923056927476	5.145	3.26381063027164	6.61689730240674e-179	GLIS2	7.19036173528199e-178
MA0600.2	MA0600.2	595	1783	15.4665973485833	4.4575	3.46979188975509	1.2759358624889e-178	RFX2	1.37505815263266e-177
MA1654.1	MA1654.1	1162	5453	30.2053548219392	13.6325	2.2156871316295	5.88623546319764e-177	ZNF16	6.2915172491883e-176
MA1122.1	MA1122.1	583	1732	15.1546659734858	4.33	3.49992285761798	6.94797037319102e-177	TFDP1	7.36597834686268e-176
MA1137.1	MA1137.1	905	3659	23.5248245386015	9.1475	2.57172173146778	8.11639355085968e-177	FOSL1::JUNB	8.53530418574276e-176
MA0696.1	MA0696.1	868	3426	22.5630361320509	8.565	2.6343299628781	4.89446272666421e-176	ZIC1	5.10590351645611e-175
PB0003.1	PB0003.1	1306	6586	33.9485313231089	16.465	2.06186039010683	4.83942897136112e-174	Ascl2_1	4.96898848712985e-173
MA0734.2	MA0734.2	964	4105	25.0584871328308	10.2625	2.44175270478254	1.13688906062973e-172	GLI2	1.15820573051654e-171
MA0697.1	MA0697.1	819	3161	21.2893163504029	7.9025	2.69399764003833	1.70162383492906e-171	ZIC3	1.7200910703469e-170
MA1529.1	MA1529.1	960	4095	24.9545100077983	10.2375	2.43755897512071	2.75228301336289e-171	NHLH2	2.76075157648093e-170
MA1109.1	MA1109.1	1235	6092	32.1029373537822	15.23	2.10787507247421	8.06071399641887e-171	NEUROD1	7.96300837221985e-170
MA1135.1	MA1135.1	849	3368	22.0691447881466	8.42	2.62103857341409	3.36143351669157e-170	FOSB::JUNB	3.29572128253068e-169
MA1144.1	MA1144.1	857	3421	22.2770990382116	8.5525	2.60474703749916	4.11343519953524e-170	FOSL2::JUND	4.00292500014474e-169
PF0037.1	PF0037.1	775	2907	20.1455679750455	7.2675	2.77200797730244	2.65292148057954e-169	GTTRYCATRR	2.56252563753757e-168
MA0632.2	MA0632.2	468	1205	12.1653236288017	3.0125	4.03828170250678	3.53059082927469e-169	TCFL5	3.38521355983396e-168
MA0751.1	MA0751.1	797	3073	20.7174421627242	7.6825	2.69670578102495	1.12461056007807e-166	ZIC4	1.07043224112541e-165
MA1134.1	MA1134.1	845	3383	21.9651676631141	8.4575	2.5971229870664	1.42059098694193e-166	FOS::JUNB	1.34235554128426e-165
MA1642.1	MA1642.1	1211	5981	31.4790746035872	14.9525	2.10527166718523	2.7721258715022e-166	NEUROG2(var.2)	2.60061304779775e-165
MA0048.2	MA0048.2	1095	5127	28.4637379776449	12.8175	2.22069342521123	1.32414565306413e-165	NHLH1	1.23334709399688e-164
MA1116.1	MA1116.1	1242	6272	32.284897322589	15.68	2.0589857986345	5.98761322413518e-163	RBPJ	5.53748059877466e-162
PF0148.1	PF0148.1	647	2211	16.8182999740057	5.5275	3.0426594254194	1.87947724256262e-161	GATGKMRGCG	1.71387295405711e-160
MA1635.1	MA1635.1	1155	5639	30.0233948531323	14.0975	2.12969638965294	4.04868735215232e-161	BHLHE22(var.2)	3.66631132444904e-160
MA1138.1	MA1138.1	817	3291	21.2373277878867	8.2275	2.58126135373888	1.13525076351308e-158	FOSL2::JUNB	1.02094275560073e-157
PB0086.1	PB0086.1	709	2609	18.4299454120094	6.5225	2.82559531038856	1.62809849360825e-158	Tcfap2b_1	1.45413728470216e-157
MA0491.2	MA0491.2	839	3449	21.8092019755654	8.6225	2.52933626854919	1.55441661440533e-157	JUND	1.37888385386704e-156
MA0799.1	MA0799.1	619	2089	16.0904600987783	5.2225	3.08098805146544	6.11992555170992e-157	RFX4	5.3921506212363e-156
PB0055.1	PB0055.1	648	2263	16.8442942552638	5.6575	2.9773387989861	2.24171044020546e-156	Rfx4_1	1.96187276109256e-155
PB0151.1	PB0151.1	799	3206	20.7694307252404	8.015	2.59132011543861	7.20187277618191e-156	Myf6_2	6.2608280667608e-155
PF0089.1	PF0089.1	701	2616	18.2219911619444	6.54	2.78623718072544	5.57113092918512e-153	GTTNYYNNGGTNA	4.81109584877973e-152
MA0490.2	MA0490.2	854	3609	22.1991161944372	9.0225	2.46041742249235	1.22666712121643e-152	JUNB	1.05235126714884e-151
MA1142.1	MA1142.1	874	3756	22.7190018195997	9.39	2.41948901167196	9.81691633030128e-152	FOSL1::JUND	8.3668358788973e-151
MA1558.1	MA1558.1	1059	5071	27.5279438523525	12.6775	2.17140160539164	1.2409847676074e-151	SNAI1	1.05080788114289e-150
MA1656.1	MA1656.1	986	4549	25.6303613205095	11.3725	2.25371389936333	4.79303714257675e-151	ZNF449	4.03233576381941e-150
MA0138.2	MA0138.2	981	4535	25.5003899142189	11.3375	2.24920748967752	1.58153725826187e-149	REST	1.31358253807228e-148
MA0742.1	MA0742.1	834	3529	21.6792305692748	8.8225	2.45726614556812	2.87513636037079e-148	Klf12	2.34323613370219e-147
MA1100.2	MA1100.2	1071	5228	27.83987522745	13.07	2.13005931350038	3.07464530728346e-147	ASCL1	2.49027172714138e-146
MA0816.1	MA0816.1	1184	6099	30.7772290096179	15.2475	2.01850985470522	1.57069297521717e-146	Ascl2	1.26431088869333e-145
PF0143.1	PF0143.1	902	4046	23.4468416948271	10.115	2.31802686058598	1.73946401936021e-144	CAGNWMCNNNGAC	1.38308602514982e-143
PF0043.1	PF0043.1	694	2666	18.0400311931375	6.665	2.70668134930795	4.31794231005922e-144	GTTGNYNNRGNAAC	3.41248289231347e-143
PF0032.1	PF0032.1	815	3459	21.1853392253704	8.6475	2.44988022265053	1.1450850175313e-143	TGASTMAGC	8.9412626518612e-143
PB0130.1	PB0130.1	1033	5006	26.8520925396413	12.515	2.14559269194097	2.11779396884921e-143	Gm397_2	1.64381150915439e-142
PB0095.1	PB0095.1	372	906	9.66987262802184	2.265	4.26925943842024	7.34820428452442e-143	Zfp161_1	5.66985703373955e-142
MA0513.1	MA0513.1	1167	6038	30.3353262282298	15.095	2.00962744141966	1.99410815558051e-142	SMAD2::SMAD3::SMAD4	1.52959825580999e-141
PB0114.1	PB0114.1	797	3383	20.7174421627242	8.4575	2.44959410732772	4.21867614106847e-140	Egr1_2	3.21704894032356e-139
PF0171.1	PF0171.1	872	3945	22.6670132570834	9.8625	2.29830299184623	1.24800534548124e-136	CTCNANGTGNY	9.46162192155546e-136
MA1581.1	MA1581.1	1081	5499	28.0998180400312	13.7475	2.04399476559601	2.74604630379316e-135	ZBTB6	2.06985224285912e-134
PB0142.1	PB0142.1	713	2919	18.5339225370418	7.2975	2.53976328017017	1.46931328846698e-132	Jundm2_2	1.09484830180626e-131
MA0065.2	MA0065.2	1076	5516	27.9698466337406	13.79	2.02827024175059	4.58648483987561e-132	Pparg::Rxra	3.39816831318056e-131
PF0117.1	PF0117.1	944	4575	24.5386015076683	11.4375	2.14545149793821	4.46803411602737e-129	TGTYNNNNNRGCARM	3.29170423011282e-128
MA1132.1	MA1132.1	722	3023	18.767871068365	7.5575	2.4833438396778	6.71023920926277e-129	JUN::JUNB	4.91581569038127e-128
MA0841.1	MA0841.1	724	3041	18.8198596308812	7.6025	2.47548301622903	1.60365782088003e-128	NFE2	1.16825128403774e-127
MA0116.1	MA0116.1	695	2853	18.0660254743956	7.1325	2.5329162950432	2.87438513030146e-128	Znf423	2.08233233884061e-127
MA1600.1	MA1600.1	875	4091	22.7449961008578	10.2275	2.22390575417823	5.14827531334436e-128	ZNF684	3.70903370640942e-127
PB0088.1	PB0088.1	677	2745	17.5981284117494	6.8625	2.56439029679409	1.67427478981039e-127	Tcfap2e_1	1.19959028896305e-126
MA0131.2	MA0131.2	355	913	9.22796984663374	2.2825	4.04292216719989	1.9975072902204e-127	HINFP	1.42336038603683e-126
MA0591.1	MA0591.1	878	4123	22.8229789446322	10.3075	2.21421090901113	2.58962053995375e-127	Bach1::Mafk	1.83525281744548e-126
MA0499.2	MA0499.2	1005	5062	26.1242526644138	12.655	2.06434236779248	4.70316562796218e-127	MYOD1	3.31509620479064e-126
PB0193.1	PB0193.1	944	4630	24.5386015076683	11.575	2.1199655730167	1.23717289327911e-125	Tcfe2a_2	8.67351318729013e-125
MA1597.1	MA1597.1	993	5012	25.8123212893163	12.53	2.06004160329739	1.16665514261233e-124	ZNF528	8.1353920105159e-124
PB0205.1	PB0205.1	994	5024	25.8383155705745	12.56	2.05719073014128	2.13574767938509e-124	Zic1_2	1.47355289625299e-123
MA1101.2	MA1101.2	696	2918	18.0920197556538	7.295	2.48005754018557	1.61706072909316e-123	BACH2	1.10981431091446e-122
MA0655.1	MA0655.1	709	3057	18.4299454120094	7.6425	2.4115074140673	1.88381753736253e-119	JDP2	1.27942607745872e-118
PB0056.1	PB0056.1	540	1978	14.0369118793865	4.945	2.83860705346543	2.96040757188676e-119	Rfxdc2_1	2.00019247344059e-118
PB0191.1	PB0191.1	650	2678	16.8962828177801	6.695	2.52371662700225	1.80597328143881e-118	Tcfap2c_2	1.20768674820318e-117
MA1485.1	MA1485.1	766	3483	19.9116194437224	8.7075	2.28672057923886	6.52597659547017e-117	FERD3L	4.31973273121477e-116
PB0206.1	PB0206.1	960	4909	24.9545100077983	12.2725	2.03336810004468	3.76718174955119e-116	Zic2_2	2.48101262697715e-115
MA1655.1	MA1655.1	878	4335	22.8229789446322	10.8375	2.1059265462175	7.58215102359548e-114	ZNF341	4.96840448983342e-113
MA1099.2	MA1099.2	419	1336	10.8916038471536	3.34	3.26095923567474	2.64673312914533e-113	HES1	1.71708457731617e-112
MA1565.1	MA1565.1	933	4767	24.252664413829	11.9175	2.03504631120864	1.36352367726878e-112	TBX18	8.80215284731927e-112
MA1559.1	MA1559.1	917	4653	23.836755913699	11.6325	2.0491515936986	3.23894592352706e-112	SNAI3	2.08058398240359e-111
PF0102.1	PF0102.1	775	3617	20.1455679750455	9.0425	2.22787591651042	4.20490696948939e-112	ATGGYGGA	2.68784249422263e-111
PB0200.1	PB0200.1	772	3596	20.0675851312711	8.99	2.23221191671536	4.37504563835712e-112	Zfp187_2	2.78295585971595e-111
PF0119.1	PF0119.1	603	2451	15.6745515986483	6.1275	2.55806635636855	5.10734512527085e-112	GGGNRMNNYCAT	3.23299905017145e-111
PB0189.1	PB0189.1	875	4344	22.7449961008578	10.86	2.09438269805321	5.73622609052653e-112	Tcfap2a_2	3.61354532466019e-111
PB0054.1	PB0054.1	553	2139	14.3748375357421	5.3475	2.68814166166286	1.46255774245496e-111	Rfx3_1	9.1691120007753e-111
MA0089.2	MA0089.2	823	4023	21.3932934754354	10.0575	2.12709853099035	3.01649444541957e-108	NFE2L1	1.87309940801291e-107
PB0167.1	PB0167.1	764	3598	19.8596308812061	8.995	2.20785223804404	3.32879159800671e-108	Sox13_2	2.05722476009514e-107
MA0500.2	MA0500.2	894	4599	23.2388874447622	11.4975	2.0212122152435	2.02787253288547e-105	MYOG	1.24147689337214e-104
MA1155.1	MA1155.1	907	4699	23.5768131011178	11.7475	2.00696429888212	2.4656024789127e-105	ZSCAN4	1.50240450116923e-104
MA0107.1	MA0107.1	673	3004	17.4941512867169	7.51	2.32944757479586	2.51104194243672e-105	RELA	1.52297613624999e-104
PF0099.1	PF0099.1	476	1746	12.3732778788666	4.365	2.83465701692249	3.38625879201876e-104	ATCMNTCCGY	2.02554195632682e-103
PF0031.1	PF0031.1	760	3636	19.7556537561736	9.09	2.17333924710381	6.42008078910817e-104	GGGYGTGNY	3.80535697681684e-103
PB0137.1	PB0137.1	805	3971	20.9253964127892	9.9275	2.10782134603769	2.10798467051253e-103	Irf3_2	1.24380633952414e-102
MA0597.1	MA0597.1	842	4249	21.8871848193397	10.6225	2.06045514891407	3.91389838948198e-103	THAP1	2.29897454949752e-102
MA0101.1	MA0101.1	636	2786	16.5323628801664	6.965	2.37363429722417	7.17957933183116e-103	REL	4.19828316085553e-102
MA1616.1	MA1616.1	891	4626	23.1609046009878	11.565	2.00267225257136	1.17947783106358e-102	Prdm15	6.83572929647516e-102
MA0150.2	MA0150.2	838	4267	21.7832076943073	10.6675	2.04201618882655	2.17107207192077e-100	Nfe2l2	1.23090347034117e-99
PF0098.1	PF0098.1	639	2842	16.6103457239407	7.105	2.33783894777491	2.73333919301375e-100	GTCNYYATGR	1.54297589077486e-99
MA1621.1	MA1621.1	795	3976	20.665453600208	9.94	2.07901947688209	9.68080097355647e-99	Rbpjl	5.41792466502903e-98
MA1528.1	MA1528.1	825	4225	21.4452820379517	10.5625	2.03032255980607	2.90026380595588e-97	NFIX(var.2)	1.60251864532477e-96
MA0004.1	MA0004.1	750	3679	19.4957109435924	9.1975	2.11967501425305	8.74658983274327e-97	Arnt	4.77219796732101e-96
PF0002.1	PF0002.1	750	3679	19.4957109435924	9.1975	2.11967501425305	8.74658983274327e-97	CACGTG	4.77219796732101e-96
PB0085.1	PB0085.1	578	2479	15.0246945671952	6.1975	2.42431537994275	9.30298084598647e-97	Tcfap2a_1	5.05461959298598e-96
MA0738.1	MA0738.1	799	4051	20.7694307252404	10.1275	2.05079543078158	4.02868162739567e-96	HIC2	2.17983437432529e-95
MA0056.2	MA0056.2	699	3323	18.1700025994281	8.3075	2.18718057170366	4.39027244852989e-96	MZF1	2.36566746813346e-95
PF0074.1	PF0074.1	725	3517	18.8458539121393	8.7925	2.14340107047362	1.29917010881208e-95	GGAMTNNNNNTCCY	6.94310582742195e-95
PF0118.1	PF0118.1	639	2924	16.6103457239407	7.31	2.27227711681816	1.40724939580548e-94	GGCNRNWCTTYS	7.3696916149813e-94
PB0087.1	PB0087.1	587	2571	15.2586430985183	6.4275	2.37396236460806	2.14918327627779e-94	Tcfap2c_1	1.11654780568376e-93
MA1620.1	MA1620.1	814	4194	21.1593449441123	10.485	2.01805864989149	2.16862211267429e-94	Ptf1a(var.3)	1.1221758868759e-93
PF0123.1	PF0123.1	594	2647	15.4406030673252	6.6175	2.33329853680774	2.4538207169406e-92	GGCNNMSMYNTTG	1.24991492769162e-91
PB0008.1	PB0008.1	235	563	6.10865609565896	1.4075	4.34007537879855	1.7885217167798e-91	E2F2_1	9.07483392482825e-91
PF0019.1	PF0019.1	299	875	7.77229009617884	2.1875	3.55304690111033	1.70415034331887e-90	GKCGCNNNNNNNTGAYG	8.61322499103803e-90
MA0750.2	MA0750.2	655	3104	17.0262542240707	7.76	2.19410492578231	4.03927586968836e-90	ZBTB7A	2.03367402859985e-89
MA0258.2	MA0258.2	694	3402	18.0400311931375	8.505	2.1211088998398	5.61549064392888e-89	ESR2	2.79488541972644e-88
MA0737.1	MA0737.1	485	1976	12.6072264101898	4.94	2.55207012352019	1.52319040830924e-88	GLIS3	7.55224445792871e-88
MA0778.1	MA0778.1	543	2366	14.1148947231609	5.915	2.38628820340844	9.0831609588623e-88	NFKB2	4.43612055818593e-87
PB0029.1	PB0029.1	642	3050	16.6883285677151	7.625	2.18863325478231	1.07120382598826e-87	Hic1_1	5.21212607868917e-87
PF0112.1	PF0112.1	537	2328	13.9589290356122	5.82	2.39844141505364	1.29621010599839e-87	KTGGYRSGAA	6.26021473415518e-87
MA0105.4	MA0105.4	574	2588	14.9207174421627	6.47	2.3061387082168	6.63645699508574e-87	NFKB1	3.18159555940875e-86
PB0180.1	PB0180.1	396	1448	10.2937353782168	3.62	2.84357330889967	1.5854124331354e-86	Sp4_2	7.57281250113027e-86
PF0088.1	PF0088.1	589	2702	15.3106316610346	6.755	2.26656279215908	3.58635898915227e-86	GGCNKCCATNK	1.70058622612893e-85
PB0089.1	PB0089.1	670	3277	17.4161684429426	8.1925	2.12586737173544	4.68443929174665e-86	Tcfe2a_1	2.213227839289e-85
MA1554.1	MA1554.1	377	1348	9.79984403431245	3.37	2.90796558881675	2.62815210578476e-85	RFX7	1.2283549627037e-84
MA0739.1	MA0739.1	711	3595	18.4819339745256	8.9875	2.0564043365258	5.68596946163311e-85	Hic1	2.62925680069843e-84
MA0503.1	MA0503.1	728	3722	18.9238367559137	9.305	2.03372775453129	6.51797373851895e-85	Nkx2-5(var.2)	3.00333489576986e-84
MA1149.1	MA1149.1	552	2475	14.348843254484	6.1875	2.31900497042166	2.56688052771322e-84	RARA::RXRG	1.16627603071012e-83
PB0203.1	PB0203.1	579	2680	15.0506888484533	6.7	2.24637146991841	5.12080109868254e-83	Zfp691_2	2.29468200435809e-82
PB0009.1	PB0009.1	232	596	6.03067325188459	1.49	4.04743171267422	5.59915691764749e-83	E2F3_1	2.50044541801792e-82
PF0104.1	PF0104.1	323	1066	8.3961528463738	2.665	3.15052639638792	1.78271398588652e-82	CCAATNNSNNNGCG	7.93398988940623e-82
PB0025.1	PB0025.1	420	1638	10.9175981284118	4.095	2.66608012903828	1.98197765601397e-82	Glis2_1	8.79081246068781e-82
MA0694.1	MA0694.1	376	1395	9.77384975305433	3.4875	2.80253756359981	4.35252620230685e-80	ZBTB7B	1.89822547418332e-79
PB0156.1	PB0156.1	390	1495	10.1377696906681	3.7375	2.71244673997807	1.11199775869342e-78	Plagl1_2	4.80147376601396e-78
MA1566.1	MA1566.1	647	3236	16.8182999740057	8.09	2.07889987317747	1.19651068818401e-78	TBX3	5.14933972736617e-78
MA0595.1	MA0595.1	642	3211	16.6883285677151	8.0275	2.07889486984928	5.47311255050164e-78	SREBF1	2.34767722560991e-77
PB0153.1	PB0153.1	384	1466	9.98180400311931	3.665	2.72354815910486	5.56763582848482e-78	Nr2f2_2	2.38039249847351e-77
MA0657.1	MA0657.1	470	2019	12.2173121913179	5.0475	2.42046799233639	1.6005987961004e-77	KLF13	6.82085238599646e-77
PB0092.1	PB0092.1	405	1602	10.5276839095399	4.005	2.62863518340572	1.96751343771636e-77	Zbtb7b_1	8.35712548137501e-77
PF0086.1	PF0086.1	605	2964	15.7265401611645	7.41	2.12234010272126	9.43786054607745e-77	GGGNNTTTCC	3.96999037164032e-76
PB0117.1	PB0117.1	462	1978	12.0093579412529	4.945	2.42858603463153	1.2162535000696e-76	Eomes_2	5.0996609777838e-76
PF0048.1	PF0048.1	474	2058	12.3212893163504	5.145	2.39480841911572	1.34933126015803e-76	GCGNNANTTCC	5.63951270271175e-76
PF0053.1	PF0053.1	564	2676	14.6607746295815	6.69	2.19144613297182	1.64977156421485e-76	RYTGCNNRGNAAC	6.87316971161714e-76
PF0150.1	PF0150.1	569	2721	14.7907460358721	6.8025	2.174310332359	6.64809616422939e-76	YTTCCNNNGGAMR	2.75210076131909e-75
PF0167.1	PF0167.1	603	2974	15.6745515986483	7.435	2.10821137843286	2.61421014194584e-75	CCTNTMAGA	1.0787753243979e-74
PF0067.1	PF0067.1	638	3259	16.5843514426826	8.1475	2.03551413840842	1.21910560187581e-73	TGANNYRGCA	4.93699908337284e-73
PB0140.1	PB0140.1	346	1287	8.99402131531063	3.2175	2.79534462014316	3.04667661821223e-73	Irf6_2	1.22619330560147e-72
MA0695.1	MA0695.1	397	1602	10.3197296594749	4.005	2.5767115254619	3.4643051842552e-73	ZBTB7C	1.38998583392886e-72
MA0527.1	MA0527.1	238	688	6.18663893943332	1.72	3.5968831043217	4.01229756261371e-73	ZBTB33	1.60001101579458e-72
MA1523.1	MA1523.1	586	2889	15.2326488172602	7.2225	2.10905487258708	4.23978802073732e-73	MSANTD3	1.68557426190289e-72
MA0735.1	MA0735.1	326	1175	8.47413569014817	2.9375	2.88481214983767	1.34681368070017e-72	GLIS1	5.3219546655546e-72
PF0115.1	PF0115.1	246	733	6.39459318949831	1.8325	3.4895460788531	1.53887348084725e-72	YRTCANNRCGC	6.06251063149489e-72
PB0060.1	PB0060.1	627	3220	16.2984143488433	8.05	2.02464774519792	2.51230659514365e-71	Smad3_1	9.75014226210513e-71
PF0134.1	PF0134.1	621	3193	16.1424486612945	7.9825	2.02222971015277	2.21175124724509e-70	CATRRAGC	8.55823034542314e-70
PB0204.1	PB0204.1	374	1493	9.72186119053808	3.7325	2.60465135714349	3.46632869553173e-70	Zfp740_2	1.33336065456442e-69
MA1583.1	MA1583.1	277	920	7.20041590850013	2.3	3.13061561239136	6.15491454787335e-70	ZFP57	2.3605907560079e-69
MA1154.1	MA1154.1	592	2998	15.3886145048089	7.495	2.05318405667898	2.30259717572519e-69	ZNF282	8.77949332498729e-69
MA0147.3	MA0147.3	453	2033	11.7754094099298	5.0825	2.31685379437871	2.34633117853512e-68	MYC	8.84282039540404e-68
MA0159.1	MA0159.1	570	2869	14.8167403171302	7.1725	2.06577069600979	1.36898442258483e-67	RARA::RXRA	5.11505927521667e-67
MA0863.1	MA0863.1	420	1825	10.9175981284118	4.5625	2.39289821992586	1.95175262382626e-67	MTF1	7.27167263276985e-67
MA0092.1	MA0092.1	601	3117	15.622563036132	7.7925	2.00482040887161	1.67244004393716e-66	Hand1::Tcf3	6.21328153075231e-66
MA1575.1	MA1575.1	378	1564	9.82583831557058	3.91	2.51300212674439	1.85257650383657e-66	THRB(var.2)	6.86295386648548e-66
PB0113.1	PB0113.1	223	660	5.79672472056148	1.65	3.51316649730999	2.26657548549104e-66	E2F3_2	8.37284541949097e-66
MA0801.1	MA0801.1	579	2957	15.0506888484533	7.3925	2.03594032444414	2.30060430797782e-66	MGA	8.45067047212134e-66
MA0803.1	MA0803.1	579	2957	15.0506888484533	7.3925	2.03594032444414	2.30060430797782e-66	TBX15	8.45067047212134e-66
MA1117.1	MA1117.1	537	2652	13.9589290356122	6.63	2.10541916072582	2.45611140801089e-66	RELB	8.99654291024212e-66
PF0021.1	PF0021.1	596	3094	15.4925916298414	7.735	2.00292070198338	9.40598971279658e-66	GGAANCGGAANY	3.41654890960633e-65
MA0592.3	MA0592.3	585	3020	15.2066545360021	7.55	2.01412642860955	2.37397553922482e-65	ESRRA	8.5752468231279e-65
PB0157.1	PB0157.1	355	1433	9.22796984663374	3.5825	2.57584643311479	3.20088382919117e-65	Rara_2	1.15302555615063e-64
PB0190.1	PB0190.1	426	1906	11.0735638159605	4.765	2.32393784175456	1.55900463146566e-64	Tcfap2b_2	5.55448644653341e-64
PB0044.1	PB0044.1	351	1428	9.12399272160125	3.57	2.55574025815161	1.47263817321113e-63	Mtf1_1	5.14831146881318e-63
PF0063.1	PF0063.1	496	2410	12.8931635040291	6.025	2.13994415004633	2.52179100127154e-63	AAGWWRNYGGC	8.76910790842158e-63
MA0730.1	MA0730.1	503	2466	13.075123472836	6.165	2.12086349924347	5.79699090437854e-63	RARA(var.2)	2.01044578173128e-62
MA0616.2	MA0616.2	299	1133	7.77229009617884	2.8325	2.74396825990427	3.19808616165729e-61	HES2	1.09744851442134e-60
PF0165.1	PF0165.1	473	2288	12.2952950350923	5.72	2.14952710403711	7.27548564410616e-61	CCAWNWWNNNGGC	2.49008747504316e-60
MA1560.1	MA1560.1	245	847	6.36859890824019	2.1175	3.00760279019607	3.59365240896052e-58	SOHLH2	1.19239764409275e-57
PF0158.1	PF0158.1	531	2760	13.8029633480634	6.9	2.00042947073383	5.87375805537907e-58	CCCNNNNNNAAGWT	1.93908367195299e-57
PB0043.1	PB0043.1	373	1647	9.69586690927996	4.1175	2.35479463491924	8.17805411125425e-58	Max_1	2.692975394211e-57
MA0865.1	MA0865.1	472	2339	12.2693007538342	5.8475	2.09821304041627	1.85654689153195e-57	E2F8	6.08275664964235e-57
PF0034.1	PF0034.1	407	1893	10.5796724720561	4.7325	2.23553565178154	9.01768592989991e-57	CYTAGCAAY	2.92513991357947e-56
PB0128.1	PB0128.1	380	1710	9.87782687808682	4.275	2.31060277849984	1.05926763300643e-56	Gcm1_2	3.427506187197e-56
MA0825.1	MA0825.1	338	1435	8.78606706524565	3.5875	2.44907792759461	1.78215331395725e-56	MNT	5.75229683514913e-56
PF0103.1	PF0103.1	348	1506	9.04600987782688	3.765	2.40265866608948	4.66782963589692e-56	ACAWNRNSRCGG	1.49922409980532e-55
PF0106.1	PF0106.1	202	630	5.25084481414089	1.575	3.33386972326406	6.20676856447676e-56	CCGNMNNTNACG	1.98860594793064e-55
PB0158.1	PB0158.1	421	2006	10.9435924096699	5.015	2.18217196603587	8.89296756613862e-56	Rfx3_2	2.84226218290313e-55
MA0823.1	MA0823.1	318	1325	8.26618144008318	3.3125	2.49545100077983	5.17171319277963e-55	HEY1	1.6329089596573e-54
PF0022.1	PF0022.1	230	794	5.97868468936834	1.985	3.01193183343493	9.5951460853275e-55	TGCGCANK	3.02223925006451e-54
PF0109.1	PF0109.1	487	2499	12.659214972706	6.2475	2.0262849095968	1.27006532205936e-54	YGTCCTTGR	3.99075946979614e-54
MA0502.2	MA0502.2	498	2584	12.9451520665454	6.46	2.00389350875315	2.10288788452899e-54	NFYB	6.56020526656889e-54
PB0112.1	PB0112.1	186	564	4.83493631401092	1.41	3.42903284681625	1.26323850871561e-53	E2F2_2	3.91273875383649e-53
PB0118.1	PB0118.1	486	2519	12.6332206914479	6.2975	2.00606918482698	3.56602620050957e-53	Esrra_2	1.09672126543974e-52
PB0133.1	PB0133.1	453	2285	11.7754094099298	5.7125	2.06134081574264	8.4944136456753e-53	Hic1_2	2.59407854659499e-52
PB0196.1	PB0196.1	343	1519	8.91603847153626	3.7975	2.34787056524984	9.08227036594744e-53	Zbtb7b_2	2.76712162551296e-52
MA0626.1	MA0626.1	370	1708	9.61788406550559	4.27	2.25243186545798	2.54384402816681e-52	Npas2	7.71435491332445e-52
MA0748.2	MA0748.2	274	1082	7.12243306472576	2.705	2.63306213113706	3.24070160790451e-52	YY2	9.804814145493e-52
MA0060.3	MA0060.3	411	2009	10.6836495970886	5.0225	2.12715770972397	2.21461692146557e-51	NFYA	6.59328873422627e-51
MA1574.1	MA1574.1	451	2300	11.7234208474136	5.75	2.03885579955019	3.4617116552665e-51	THRB	1.02128325757184e-50
MA0014.3	MA0014.3	298	1255	7.74629581492072	3.1375	2.46893890515401	1.68055079355609e-50	PAX5	4.92458030291493e-50
PB0201.1	PB0201.1	414	2054	10.761632440863	5.135	2.09574146852249	5.0754002967808e-50	Zfp281_2	1.47073821933381e-49
MA1106.1	MA1106.1	223	805	5.79672472056148	2.0125	2.88036010959576	1.77071790400936e-49	HIF1A	5.08593864940133e-49
PF0005.1	PF0005.1	390	1900	10.1377696906681	4.75	2.13426730329854	4.62749786915596e-49	GATTGGY	1.30894950572221e-48
MA0104.4	MA0104.4	327	1471	8.50012997140629	3.6775	2.31138816353672	1.04956532858168e-48	MYCN	2.93069205239939e-48
MA1644.1	MA1644.1	422	2156	10.969586690928	5.39	2.03517378310352	1.40006545632393e-47	NFYC	3.81942542896737e-47
MA0767.1	MA0767.1	215	783	5.58877047049649	1.9575	2.85505515734176	4.78356944860596e-47	GCM2	1.29414409978883e-46
PF0126.1	PF0126.1	223	834	5.79672472056148	2.085	2.78020370290718	1.07563665509843e-46	WYAAANNRNNNGCG	2.88607036676615e-46
MA1532.1	MA1532.1	413	2121	10.7356381596049	5.3025	2.02463708809144	5.93859204895019e-46	NR1D2	1.56127500641755e-45
PB0138.1	PB0138.1	245	983	6.36859890824019	2.4575	2.59149497792073	2.09705296033816e-45	Irf4_2	5.49107843429913e-45
MA0059.1	MA0059.1	371	1842	9.64387834676371	4.605	2.09421896780971	1.22512462956322e-44	MAX::MYC	3.18239545209251e-44
PF0137.1	PF0137.1	395	2029	10.2677410969587	5.0725	2.02419735770501	7.03281292081098e-44	GAANYNYGACNY	1.78073554344418e-43
MA0649.1	MA0649.1	268	1167	6.96646737717702	2.9175	2.3878208662132	1.37717250532844e-42	HEY2	3.39476927589468e-42
PF0100.1	PF0100.1	255	1084	6.62854172082142	2.71	2.44595635454665	1.8326413295314e-42	CRGAARNNNNCGA	4.50049772826544e-42
MA0058.3	MA0058.3	313	1480	8.13621003379257	3.7	2.1989756848088	5.88199501792375e-42	MAX	1.42302810823239e-41
MA0646.1	MA0646.1	291	1336	7.56433584611386	3.34	2.26477121141133	1.55363131111684e-41	GCM1	3.72414564282419e-41
MA0609.2	MA0609.2	258	1123	6.70652456459579	2.8075	2.38878880306172	4.83906257634993e-41	CREM	1.15570285706233e-40
PF0110.1	PF0110.1	215	855	5.58877047049649	2.1375	2.6146294598814	1.52152462923791e-40	MCAATNNNNNGCG	3.60084957627266e-40
MA0259.1	MA0259.1	183	665	4.75695347023655	1.6625	2.86132539563101	2.68238563386618e-40	ARNT::HIF1A	6.3251914404367e-40
PB0024.1	PB0024.1	185	689	4.80894203275279	1.7225	2.79183862569103	3.94510616522815e-39	Gcm1_1	9.15376946522689e-39
PF0009.1	PF0009.1	323	1604	8.3961528463738	4.01	2.09380370233761	8.58244648207865e-39	TGAYRTCA	1.97381132497893e-38
MA1493.1	MA1493.1	330	1656	8.57811281518066	4.14	2.07200792637214	1.1132088002247e-38	HES6	2.55118501844113e-38
MA0871.2	MA0871.2	304	1474	7.90226150246946	3.685	2.14444002780718	1.49138559491826e-38	TFEC	3.41187160662002e-38
MA1474.1	MA1474.1	278	1300	7.22641018975825	3.25	2.22351082761792	3.55567425836638e-38	CREB3L4	8.0917962179926e-38
MA1602.1	MA1602.1	228	974	5.92669612685209	2.435	2.43396144839922	1.15090702963485e-37	ZSCAN29	2.59650997689246e-37
PF0069.1	PF0069.1	206	841	5.35482193917338	2.1025	2.54688320531433	4.27072627394794e-37	SGCGSSAAA	9.50345914885344e-37
PB0078.1	PB0078.1	340	1765	8.83805562776189	4.4125	2.00295878249561	9.86161696520829e-37	Srf_1	2.17589653513225e-36
MA1538.1	MA1538.1	294	1440	7.64231868988823	3.6	2.12286630274673	1.89660522721002e-36	NR2F1(var.3)	4.14961949040581e-36
MA0622.1	MA0622.1	269	1276	6.99246165843514	3.19	2.19199425029315	7.83330719022077e-36	Mlxip	1.68836902083436e-35
MA1539.1	MA1539.1	273	1307	7.09643878346764	3.2675	2.17182518239254	1.23981885159141e-35	NR2F6(var.3)	2.66346586898714e-35
PH0017.1	PH0017.1	287	1416	7.46035872108136	3.54	2.10744596640716	5.32125865767114e-35	Cux1_2	1.11737862956573e-34
MA0067.1	MA0067.1	203	854	5.27683909539901	2.135	2.47158739831335	1.32409499895311e-34	Pax2	2.75817871986399e-34
MA0821.1	MA0821.1	293	1469	7.6163244086301	3.6725	2.07388002957933	2.00808271053267e-34	HES5	4.17629960850813e-34
PF0065.1	PF0065.1	316	1635	8.21419287756694	4.0875	2.00958847157601	2.04187616818956e-34	ARGGGTTAA	4.23981930464839e-34
PB0111.1	PB0111.1	275	1349	7.14842734598388	3.3725	2.119622637801	5.39284562478374e-34	Bhlhb2_2	1.1074442038926e-33
MA0605.2	MA0605.2	250	1176	6.4985703145308	2.94	2.21039806616694	6.0882062482064e-34	ATF3	1.24827373390899e-33
MA0656.1	MA0656.1	267	1294	6.9404730959189	3.235	2.14543217802748	6.27647095034086e-34	JDP2(var.2)	1.28485370788767e-33
MA0461.2	MA0461.2	304	1561	7.90226150246946	3.9025	2.02492287058795	9.82677220607792e-34	Atoh1	1.99908127250009e-33
MA1568.1	MA1568.1	312	1620	8.11021575253444	4.05	2.0025224080332	1.08782144658753e-33	TCF21(var.2)	2.20953141176033e-33
PF0157.1	PF0157.1	263	1280	6.83649597088641	3.2	2.136404990902	4.09428610716194e-33	KCCGNSWTTT	8.13864189594386e-33
MA0818.1	MA0818.1	265	1295	6.88848453340265	3.2375	2.12771723039464	4.65736762285215e-33	BHLHE22	9.24384684961827e-33
MA0817.1	MA0817.1	289	1473	7.51234728359761	3.6825	2.04001284008082	1.16151840108531e-32	BHLHE23	2.27420419671958e-32
PH0015.1	PH0015.1	224	1026	5.8227190018196	2.565	2.27006588764897	3.09317920838564e-32	Crx	5.96672439014035e-32
MA1126.1	MA1126.1	285	1460	7.40837015856512	3.65	2.0296904544014	7.96742205551775e-32	FOS::JUN(var.2)	1.51893543280631e-31
MA0623.2	MA0623.2	274	1383	7.12243306472576	3.4575	2.05999510187296	1.03324697368174e-31	NEUROG1	1.96694022435181e-31
PF0096.1	PF0096.1	233	1098	6.05666753314271	2.745	2.20643625979698	1.47671342972608e-31	YGCANTGCR	2.80296115336653e-31
MA0781.1	MA0781.1	236	1122	6.13465037691708	2.805	2.18704113259076	2.36503697334406e-31	PAX9	4.4760641701606e-31
MA0839.1	MA0839.1	263	1317	6.83649597088641	3.2925	2.07638450140817	4.97434497176916e-31	CREB3L1	9.34660784320892e-31
MA0678.1	MA0678.1	268	1384	6.96646737717702	3.46	2.01342987779683	2.21940683330719e-29	OLIG2	4.02518290769482e-29
MA1127.1	MA1127.1	250	1258	6.4985703145308	3.145	2.06631806503364	3.40105346774505e-29	FOSB::JUN	6.14262288357277e-29
MA0826.1	MA0826.1	260	1333	6.75851312711204	3.3325	2.02806095337195	5.04496729160043e-29	OLIG1	9.04901973624066e-29
MA0779.1	MA0779.1	211	1003	5.484793345464	2.5075	2.18735527236849	3.96819493035802e-28	PAX1	6.98316624721573e-28
MA1464.1	MA1464.1	238	1199	6.18663893943332	2.9975	2.06393292391437	9.3796617951055e-28	ARNT2	1.62863901209289e-27
PH0076.1	PH0076.1	186	844	4.83493631401092	2.11	2.29143901137958	1.91432539982827e-27	Hoxd11	3.30195809705828e-27
PB0038.1	PB0038.1	223	1104	5.79672472056148	2.76	2.10026257991358	3.99924208138287e-27	Jundm2_1	6.85284057046421e-27
MA0009.2	MA0009.2	217	1070	5.64075903301274	2.675	2.10869496561224	1.16635050817713e-26	TBXT	1.98294793046021e-26
MA0794.1	MA0794.1	211	1030	5.484793345464	2.575	2.1300168331899	1.53735011439854e-26	PROX1	2.6001356020437e-26
MA0686.1	MA0686.1	203	981	5.27683909539901	2.4525	2.15161634878655	3.80430125338035e-26	SPDEF	6.32756228878569e-26
MA0603.1	MA0603.1	238	1236	6.18663893943332	3.09	2.00214852408845	8.10333599367052e-26	Arntl	1.34095813905411e-25
PB0159.1	PB0159.1	229	1173	5.95269040811022	2.9325	2.02990295246725	1.03759272953968e-25	Rfx4_2	1.70835974661584e-25
MA1475.1	MA1475.1	166	741	4.31505068884845	1.8525	2.32931211273871	1.97107754619158e-25	CREB3L4(var.2)	3.20484428956835e-25
MA0028.2	MA0028.2	198	964	5.1468676891084	2.41	2.13562974651801	4.11495503425232e-25	ELK1	6.64096703547652e-25
PF0003.1	PF0003.1	209	1045	5.43280478294775	2.6125	2.07954250064986	6.53147814402816e-25	SCGGAAGY	1.04760731855015e-24
PH0067.1	PH0067.1	166	751	4.31505068884845	1.8775	2.2982959727555	9.19575545781108e-25	Hoxc12	1.47132087324977e-24
PB0139.1	PB0139.1	148	636	3.84715362620224	1.59	2.41959347559889	1.55575588813928e-24	Irf5_2	2.4800802911169e-24
PB0160.1	PB0160.1	197	972	5.12087340785027	2.43	2.10735531187254	2.92904759253527e-24	Rfxdc2_2	4.65222662687697e-24
MA0840.1	MA0840.1	205	1036	5.32882765791526	2.59	2.0574624161835	7.36066292269589e-24	Creb5	1.15364236192253e-23
MA0083.3	MA0083.3	216	1118	5.61476475175461	2.795	2.00886037629861	1.04663544644193e-23	SRF	1.63450613432368e-23
PB0143.1	PB0143.1	156	709	4.05510787626722	1.7725	2.28779005713242	3.93628342516329e-23	Klf7_2	6.07445394841766e-23
MA0145.3	MA0145.3	168	797	4.3670392513647	1.9925	2.19173864560336	1.03197114182093e-22	TFCP2	1.57023380272403e-22
MA1139.1	MA1139.1	187	932	4.86093059526904	2.33	2.08623630698242	1.44701762589517e-22	FOSL2::JUNB(var.2)	2.19153424409675e-22
PF0020.1	PF0020.1	182	897	4.73095918897842	2.2425	2.10968079776072	1.49254831650187e-22	GTGACGY	2.25786891498658e-22
MA1136.1	MA1136.1	189	951	4.91291915778529	2.3775	2.06642235868992	2.64428883723512e-22	FOSB::JUNB(var.2)	3.98170051241871e-22
PB0004.1	PB0004.1	176	860	4.57499350142969	2.15	2.12790395415334	2.87590685223299e-22	Atf1_1	4.32547005226277e-22
MA0024.3	MA0024.3	93	328	2.41746815700546	0.82	2.94813189878714	4.23357366093788e-22	E2F1	6.33820901706429e-22
MA0834.1	MA0834.1	184	922	4.78294775149467	2.305	2.07503156247057	5.94924214716333e-22	ATF7	8.85594949760386e-22
MA0804.1	MA0804.1	198	1027	5.1468676891084	2.5675	2.00462227423891	1.04246469479371e-21	TBX19	1.54650052560978e-21
MA1503.1	MA1503.1	177	886	4.60098778268781	2.215	2.07719538721797	3.27166559720704e-21	HOXB9	4.77743778136392e-21
MA0470.2	MA0470.2	97	362	2.52144528203795	0.905	2.78612738346735	4.71266807517288e-21	E2F4	6.85096897438733e-21
PF0070.1	PF0070.1	96	362	2.49545100077983	0.905	2.75740442075119	1.65344312888697e-20	CGTSACG	2.36413359656646e-20
MA0908.1	MA0908.1	174	881	4.52300493891344	2.2025	2.05357772481881	2.46730414927395e-20	HOXD11	3.50857645654659e-20
PB0184.1	PB0184.1	154	744	4.00311931375097	1.86	2.15221468481235	3.96171238397049e-20	Tbp_2	5.59098803971593e-20
MA0795.1	MA0795.1	163	815	4.23706784507408	2.0375	2.07954250064986	1.11000492100673e-19	SMAD3	1.53168933015109e-19
MA1129.1	MA1129.1	166	847	4.31505068884845	2.1175	2.03780433947979	4.10251694105812e-19	FOSL1::JUN(var.2)	5.53224621627693e-19
MA0485.2	MA0485.2	152	752	3.95113075123473	1.88	2.10166529320996	7.03033784362615e-19	HOXC9	9.4026262031677e-19
PH0077.1	PH0077.1	150	745	3.89914218871848	1.8625	2.09349916172804	1.73113131130365e-18	Hoxd12	2.27560003018141e-18
MA0906.1	MA0906.1	149	740	3.87314790746036	1.85	2.09359346349209	2.24372467237387e-18	HOXC12	2.93756724174249e-18
MA0844.1	MA0844.1	152	782	3.95113075123473	1.955	2.02103874743464	2.81445236265797e-17	XBP1	3.60515312466208e-17
MA1509.1	MA1509.1	92	380	2.39147387574734	0.95	2.5173409218393	6.25228191413542e-17	IRF6	7.96189025003182e-17
MA0651.1	MA0651.1	136	681	3.53522225110476	1.7025	2.07648884059017	1.38297785494476e-16	HOXC11	1.74917858666146e-16
PB0127.1	PB0127.1	128	650	3.32726800103977	1.625	2.0475495391014	3.30239638555653e-15	Gata6_2	3.9873378581164e-15
PB0036.1	PB0036.1	112	547	2.9113595009098	1.3675	2.12896490011686	1.12817698097142e-14	Irf6_1	1.34967227815297e-14
PB0131.1	PB0131.1	103	488	2.67741096958669	1.22	2.19459915539893	1.71585854581023e-14	Gmeb1_2	2.03777736223729e-14
PB0094.1	PB0094.1	65	251	1.68962828177801	0.6275	2.69263471199683	7.73190992754234e-14	Zfp128_1	9.05063783259893e-14
MA0864.2	MA0864.2	97	461	2.52144528203795	1.1525	2.18780501695267	1.20133945602169e-13	E2F2	1.39995232408604e-13
MA1557.1	MA1557.1	117	605	3.04133090720042	1.5125	2.0107972940168	1.84249939333264e-13	SMAD5	2.12998156817887e-13
MA0637.1	MA0637.1	98	482	2.54743956329607	1.205	2.11405772887641	7.87364585727455e-13	CENPB	8.91252968566494e-13
PB0075.1	PB0075.1	94	487	2.44346243826358	1.2175	2.0069506679783	4.71892760763324e-11	Sp100_1	5.14075321666979e-11
MA0862.1	MA0862.1	63	294	1.63763971926176	0.735	2.22808125069628	1.03436372357266e-09	GMEB2	1.10106962901122e-09
PF0162.1	PF0162.1	55	245	1.42968546919678	0.6125	2.33418035787229	2.0057923925347e-09	TAANNYSGCG	2.12473865139338e-09
PF0008.1	PF0008.1	65	319	1.68962828177801	0.7975	2.1186561526997	4.7998399811241e-09	TMTCGCGANR	5.04757365756921e-09
PB0179.1	PB0179.1	33	131	0.857811281518066	0.3275	2.61927108860478	1.91772182664693e-07	Sp100_2	1.97997566266634e-07
MA0711.1	MA0711.1	51	256	1.32570834416428	0.64	2.07141928775669	4.26316506050795e-07	OTX1	4.39112736090234e-07
PF0146.1	PF0146.1	54	278	1.40369118793865	0.695	2.01969955099087	4.61121330495196e-07	RRCCGTTA	4.74587383556224e-07
MA0615.1	MA0615.1	46	227	1.19573693787367	0.5675	2.10702544118708	9.30688670802229e-07	Gmeb1	9.47398927967297e-07
PB0027.1	PB0027.1	46	227	1.19573693787367	0.5675	2.10702544118708	9.30688670802229e-07	Gmeb1_1	9.47398927967297e-07
MA0749.1	MA0749.1	38	182	0.987782687808682	0.455	2.17095096221688	3.76604752344535e-06	ZBED1	3.8187604747844e-06
