# Supplementary material for: Cell-type-specific effects of autism-associated 15q duplication syndrome in the human brain
Source: Am J Hum Genet. 2024 Jul 29;111(8):1544–58. doi: 10.1016/j.ajhg.2024.07.002 (PMC11339625; doi:10.1016/j.ajhg.2024.07.002)
Supplement: Data S1. Supplemental Excel and CSV files [file mmc2.zip › enriched.motifs_CNVvsCON_10.csv]

	motif	observed	background	percent.observed	percent.background	fold.enrichment	pvalue	motif.name	p.adjust
MA1513.1	MA1513.1	1005	6453	60	16.1325	3.71920037192004	0	KLF15	0
PF0006.1	PF0006.1	961	6224	57.3731343283582	15.56	3.68721942984307	0	GGGCGGR	0
MA1653.1	MA1653.1	1300	13079	77.6119402985075	32.6975	2.3736353023475	0	ZNF148	0
PB0076.1	PB0076.1	962	7183	57.4328358208955	17.9575	3.19826455914774	3.82993927784866e-302	Sp4_1	1.24856020457866e-299
MA0599.1	MA0599.1	1232	12522	73.5522388059701	31.305	2.34953645762562	4.7916343128247e-289	KLF5	1.24965822878468e-286
MA0741.1	MA0741.1	1094	9815	65.3134328358209	24.5375	2.66178024802123	7.54769721323343e-286	KLF16	1.64036619434273e-283
MA1650.1	MA1650.1	707	3923	42.2089552238806	9.8075	4.30374256679894	4.43120995303437e-283	ZBTB14	8.25471111250974e-281
MA0162.4	MA0162.4	985	7947	58.8059701492537	19.8675	2.95990789728218	1.25068758444909e-282	EGR1	2.03862076265202e-280
MA1522.1	MA1522.1	1131	10652	67.5223880597015	26.63	2.53557596919645	1.36520756441211e-280	MAZ	1.97803407110376e-278
MA1564.1	MA1564.1	971	7840	57.9701492537313	19.6	2.95766067621078	1.70412033677603e-276	SP9	2.22217291915594e-274
MA0039.4	MA0039.4	1251	13580	74.6865671641791	33.95	2.19989888554283	6.80707054983943e-266	KLF4	8.06947272453693e-264
PF0024.1	PF0024.1	1185	12141	70.7462686567164	30.3525	2.33082179908464	1.29909670897069e-265	GGGAGGRR	1.41168509041482e-263
PB0010.1	PB0010.1	863	6498	51.5223880597015	16.245	3.17158436809489	4.86748588629577e-257	Egr1_1	4.88246276594591e-255
MA0746.2	MA0746.2	944	7839	56.3582089552239	19.5975	2.87578563363816	2.4362318804721e-255	SP3	2.26917598009687e-253
MA1627.1	MA1627.1	1181	12430	70.5074626865672	31.075	2.26894489739556	4.56050689054494e-252	Wt1	3.96460065684707e-250
MA1515.1	MA1515.1	1002	8999	59.8208955223881	22.4975	2.65900191231862	8.43062885180201e-249	KLF2	6.87096251421864e-247
PB0097.1	PB0097.1	1130	11517	67.4626865671642	28.7925	2.34306456775772	1.61669498450815e-246	Zfp281_1	1.24010015282272e-244
MA1102.2	MA1102.2	940	8036	56.1194029850746	20.09	2.79339984992905	1.82229153256586e-243	CTCFL	1.32014897692549e-241
PB0039.1	PB0039.1	924	7918	55.1641791044776	19.795	2.78677338239341	1.07332776912245e-236	Klf7_1	7.36641795229303e-235
PB0164.1	PB0164.1	713	4774	42.5671641791045	11.935	3.56658267106028	3.60023041204998e-232	Smad3_2	2.34735022865659e-230
MA1596.1	MA1596.1	1248	14546	74.5074626865672	36.365	2.04887839094094	1.8023819755215e-231	ZNF460	1.11919337908573e-229
MA1512.1	MA1512.1	926	8089	55.2835820895522	20.2225	2.73376595819272	8.32865523487979e-231	KLF11	4.93662110285602e-229
MA0516.2	MA0516.2	925	8099	55.2238805970149	20.2475	2.72744193589406	1.18775688796476e-229	SP2	6.73406513872194e-228
MA0471.2	MA0471.2	961	8732	57.3731343283582	21.83	2.62817839341998	1.50294586586948e-229	E2F6	8.16600587122417e-228
PB0110.1	PB0110.1	921	8201	54.9850746268657	20.5025	2.68187170476116	1.71376871138808e-222	Bcl6b_2	8.93901759860024e-221
MA0732.1	MA0732.1	725	5132	43.2835820895522	12.83	3.37362292202278	1.84894811007182e-221	EGR3	9.27318590589869e-220
MA0747.1	MA0747.1	927	8402	55.3432835820896	21.005	2.63476713078265	1.46963547772311e-218	SP8	7.09779504796645e-217
PB0202.1	PB0202.1	879	7650	52.4776119402985	19.125	2.74392742171495	1.66885290412872e-215	Zfp410_2	7.77208638208519e-214
MA0753.2	MA0753.2	933	8618	55.7014925373134	21.545	2.58535588476739	3.57458900803895e-214	ZNF740	1.60733243671821e-212
MA0506.1	MA0506.1	578	3334	34.5074626865672	8.335	4.14006750888628	1.18647562452852e-213	NRF1	5.15721404795063e-212
MA0685.1	MA0685.1	801	6472	47.8208955223881	16.18	2.95555596553696	2.09441520044936e-211	SP4	8.81005619801923e-210
PB0052.1	PB0052.1	598	3750	35.7014925373134	9.375	3.8081592039801	1.58614714542518e-202	Plagl1_1	6.46354961760763e-201
MA1107.2	MA1107.2	1071	11771	63.9402985074627	29.4275	2.17280769713576	2.53325620331288e-196	KLF9	1.00102002700606e-194
PB0107.1	PB0107.1	880	8150	52.5373134328358	20.375	2.57851845069133	5.33330578510944e-196	Ascl2_2	2.04547963052433e-194
MA0163.1	MA0163.1	877	8140	52.3582089552239	20.35	2.57288496094466	2.30211522219788e-194	PLAG1	8.57702357070298e-193
PF0130.1	PF0130.1	761	6289	45.4328358208955	15.7225	2.8896699520366	2.60884630062687e-191	CCCNNGGGAR	9.44982104449288e-190
PF0030.1	PF0030.1	422	1930	25.1940298507463	4.825	5.22156059082824	2.02331302070981e-189	YGCGYRCGC	7.13081129460972e-188
MA0528.2	MA0528.2	1042	11454	62.2089552238806	28.635	2.17247966557991	1.70160155845659e-187	ZNF263	5.83918008480894e-186
PB0199.1	PB0199.1	437	2116	26.089552238806	5.29	4.93186242699546	2.44771508846945e-186	Zfp161_2	8.1841550650363e-185
PB0101.1	PB0101.1	604	4141	36.0597014925373	10.3525	3.48318778000843	3.56200965665892e-184	Zic1_1	1.16121514807081e-182
MA0073.1	MA0073.1	991	10565	59.1641791044776	26.4125	2.24000678104979	2.4782847362869e-183	RREB1	7.88215438077589e-182
PF0001.1	PF0001.1	492	2789	29.3731343283582	6.9725	4.21271198685668	6.64491819849743e-181	RCGCANGCGY	2.06308888829539e-179
MA0079.4	MA0079.4	786	6967	46.9253731343284	17.4175	2.69415089044515	9.52767468067635e-180	SP1	2.88932274037255e-178
MA1511.1	MA1511.1	830	7717	49.5522388059701	19.2925	2.56847162399742	2.06139757419727e-179	KLF10	6.10923281080281e-178
MA1630.1	MA1630.1	871	8611	52	21.5275	2.41551503890373	3.8470923455541e-173	Znf281	1.11480187080056e-171
PB0103.1	PB0103.1	578	4030	34.5074626865672	10.075	3.42505833117292	4.14856826066281e-171	Zic3_1	1.17602891563137e-169
PF0056.1	PF0056.1	951	10190	56.7761194029851	25.475	2.22869948588754	2.59067994540155e-170	GGGTGGRR	7.18775882724176e-169
MA0146.2	MA0146.2	913	9518	54.5074626865672	23.795	2.29071076640333	1.31248545357966e-168	Zfx	3.56558548222475e-167
MA0740.1	MA0740.1	651	5152	38.865671641791	12.88	3.01752109020117	7.66215466461889e-167	KLF14	2.03907136380878e-165
MA1516.1	MA1516.1	680	5629	40.5970149253731	14.0725	2.88484739210326	3.94996342200956e-165	KLF3	1.03015046046009e-163
PB0100.1	PB0100.1	738	6551	44.0597014925373	16.3775	2.69025806701495	5.75569963395761e-165	Zfp740_1	1.47165339660406e-163
PB0095.1	PB0095.1	365	1654	21.7910447761194	4.135	5.2699020014799	3.23688584289156e-163	Zfp161_1	8.1171137290973e-162
MA0472.2	MA0472.2	498	3202	29.7313432835821	8.005	3.71409660007272	6.21025493323827e-159	EGR2	1.52795706281938e-157
MA0006.1	MA0006.1	706	6267	42.1492537313433	15.6675	2.69023480014956	9.99576278046934e-156	Ahr::Arnt	2.41379160476519e-154
MA0632.2	MA0632.2	400	2132	23.8805970149254	5.33	4.48041219792221	2.02534524455683e-153	TCFL5	4.80190945254929e-152
PF0081.1	PF0081.1	602	4747	35.9402985074627	11.8675	3.02846416747105	2.32249586882614e-152	CGGAARNGGCNG	5.40809752312371e-151
MA1615.1	MA1615.1	837	8644	49.9701492537313	21.61	2.3123622977201	3.18345030806431e-151	Plagl1	7.28284070476466e-150
MA1122.1	MA1122.1	478	3088	28.5373134328358	7.72	3.69654319078184	8.1289971406987e-151	TFDP1	1.82762280542605e-149
MA0810.1	MA0810.1	656	5610	39.1641791044776	14.025	2.79245483810892	2.60990477101489e-150	TFAP2A(var.2)	5.76833190068376e-149
PB0102.1	PB0102.1	532	3815	31.7611940298507	9.5375	3.33013829932904	1.12959264786518e-149	Zic2_1	2.45498135469367e-148
MA1514.1	MA1514.1	806	8175	48.1194029850746	20.4375	2.35446620110457	2.91126231989808e-148	KLF17	6.22341977892967e-147
MA1584.1	MA1584.1	606	4918	36.1791044776119	12.295	2.94258678142431	2.27540248179173e-147	ZIC5	4.7856852197684e-146
MA0751.1	MA0751.1	598	4806	35.7014925373134	12.015	2.97141011546512	4.48747130018576e-147	ZIC4	9.28835329435274e-146
MA1517.1	MA1517.1	672	5968	40.1194029850746	14.92	2.68896802849026	4.34089312198861e-146	KLF6	8.84456973605179e-145
MA0872.1	MA0872.1	568	4395	33.910447761194	10.9875	3.08627510909616	6.66295030067601e-146	TFAP2A(var.3)	1.33669033724331e-144
MA0815.1	MA0815.1	551	4177	32.8955223880597	10.4425	3.15015775801386	8.77903885584382e-145	TFAP2C(var.3)	1.73452525273036e-143
MA0697.1	MA0697.1	599	4936	35.7611940298507	12.34	2.8979897917221	4.50291624289626e-142	ZIC3	8.76388474736825e-141
PF0156.1	PF0156.1	561	4441	33.4925373134328	11.1025	3.01666627457175	3.39151468482068e-139	YRCCAKNNGNCGC	6.50372816030318e-138
MA1548.1	MA1548.1	581	4742	34.6865671641791	11.855	2.92590191178229	7.16599621558152e-139	PLAGL2	1.33492272358833e-137
MA0131.2	MA0131.2	353	1823	21.0746268656716	4.5575	4.6241638761759	2.08673160923304e-138	HINFP	3.83253242033787e-137
MA0733.1	MA0733.1	560	4485	33.4328358208955	11.2125	2.98174678447229	1.36402866779096e-136	EGR4	2.47040747611029e-135
MA0814.2	MA0814.2	756	7673	45.134328358209	19.1825	2.3528908306117	1.20876777812378e-135	TFAP2C(var.2)	2.15922353790877e-134
MA0813.1	MA0813.1	571	4678	34.089552238806	11.695	2.91488261982095	3.03336239506017e-135	TFAP2B(var.3)	5.34527643670063e-134
MA1569.1	MA1569.1	552	4408	32.955223880597	11.02	2.99049218517214	7.67432306775003e-135	TFAP2E	1.3343089707128e-133
MA0696.1	MA0696.1	592	5157	35.3432835820896	12.8925	2.74138325244053	1.17161029010153e-128	ZIC1	2.01023660301631e-127
PB0124.1	PB0124.1	750	7830	44.7761194029851	19.575	2.28741350717676	2.86593401595798e-127	Gabpa_2	4.85347786598597e-126
MA0504.1	MA0504.1	618	5642	36.8955223880597	14.105	2.61577613527541	9.2529876394686e-126	NR2C2	1.54690972844449e-124
MA1652.1	MA1652.1	845	9675	50.4477611940299	24.1875	2.08569555324154	8.47736720727743e-125	ZKSCAN5	1.39930213142908e-123
MA0155.1	MA0155.1	654	6269	39.044776119403	15.6725	2.49129214352547	2.64747680098694e-124	INSM1	4.3153871856087e-123
MA1578.1	MA1578.1	462	3568	27.5820895522388	8.92	3.09216250585637	5.69435617219212e-115	VEZF1	9.16721043029448e-114
MA1599.1	MA1599.1	646	6433	38.5671641791045	16.0825	2.39808264754264	2.49986233928286e-114	ZNF682	3.97539084198153e-113
MA0764.2	MA0764.2	792	9099	47.2835820895522	22.7475	2.07862763334662	6.73880330720887e-113	ETV4	1.04611898959528e-111
MA0812.1	MA0812.1	534	4715	31.8805970149254	11.7875	2.70461056330226	3.23033148901045e-111	TFAP2B(var.2)	4.95570854314073e-110
MA0493.1	MA0493.1	709	7671	42.3283582089552	19.1775	2.20718853911903	5.02402512385247e-110	Klf1	7.61782414128329e-109
MA0524.2	MA0524.2	520	4619	31.044776119403	11.5475	2.68844131798251	9.95869210972347e-107	TFAP2C	1.49265913920453e-105
MA0736.1	MA0736.1	435	3422	25.9701492537313	8.555	3.03566911206679	1.41482476922098e-104	GLIS2	2.09651306711836e-103
PF0050.1	PF0050.1	767	8992	45.7910447761194	22.48	2.03696818399108	3.35661867509366e-103	RGAGGAARY	4.91801208126082e-102
MA0750.2	MA0750.2	494	4318	29.4925373134328	10.795	2.7320553324162	3.99377526562311e-103	ZBTB7A	5.78653660708059e-102
MA0811.1	MA0811.1	512	4613	30.5671641791045	11.5325	2.6505236660832	2.1990837362946e-102	TFAP2B	3.15121449684414e-101
MA0154.4	MA0154.4	647	6883	38.6268656716418	17.2075	2.2447691803947	5.37318138594834e-101	EBF1	7.61590057312678e-100
MA0103.3	MA0103.3	677	7430	40.4179104477612	18.575	2.17593057592254	1.52211174266205e-100	ZEB1	2.13422979831325e-99
PF0114.1	PF0114.1	672	7419	40.1194029850746	18.5475	2.16306256827468	2.36151377557495e-98	YTCCCRNNAGGY	3.27597230143589e-97
MA0473.3	MA0473.3	688	7778	41.0746268656716	19.445	2.11234902883372	1.8335363632684e-96	ELF1	2.49055356010624e-95
MA0057.1	MA0057.1	540	5259	32.2388059701493	13.1475	2.45208640198891	2.132650834368e-95	MZF1(var.2)	2.86698627630502e-94
MA0062.3	MA0062.3	678	7648	40.4776119402985	19.12	2.11702991319553	4.53388842593496e-95	GABPA	6.03284745655019e-94
MA0761.2	MA0761.2	653	7253	38.9850746268657	18.1325	2.15001100934045	1.48233357448857e-93	ETV1	1.95248785973039e-92
PF0048.1	PF0048.1	374	2839	22.3283582089552	7.0975	3.14594691214586	5.85375964138602e-93	GCGNNANTTCC	7.63330257236737e-92
MA1637.1	MA1637.1	583	6066	34.8059701492537	15.165	2.29515134515356	1.5353637316593e-92	EBF3	1.98229139216211e-91
PB0008.1	PB0008.1	219	1043	13.0746268656716	2.6075	5.01423849114924	6.97082693224001e-91	E2F2_1	8.91172384278527e-90
MA1604.1	MA1604.1	562	5849	33.5522388059701	14.6225	2.29456240765739	2.06314056416815e-88	Ebf2	2.58686086122622e-87
MA0517.1	MA0517.1	657	7558	39.2238805970149	18.895	2.07588677412093	2.11542061172167e-87	STAT1::STAT2	2.62715093112862e-86
MA0640.2	MA0640.2	669	7802	39.9402985074627	19.505	2.04769538618112	8.55692255999882e-87	ELF3	1.05266292624891e-85
PF0115.1	PF0115.1	233	1259	13.910447761194	3.1475	4.4195227199981	4.15475277461853e-85	YRTCANNRCGC	5.06336225990893e-84
PF0140.1	PF0140.1	593	6509	35.4029850746269	16.2725	2.17563282068686	7.54441608597365e-85	RNGTGGGC	9.10918386676819e-84
MA1099.2	MA1099.2	315	2242	18.8059701492537	5.605	3.35521322912645	3.17985513637774e-84	HES1	3.80415697049227e-83
PB0009.1	PB0009.1	214	1089	12.7761194029851	2.7225	4.69278949604594	5.07821465795146e-83	E2F3_1	6.01999264906246e-82
MA0003.4	MA0003.4	624	7203	37.2537313432836	18.0075	2.06878974556621	3.75468850914826e-81	TFAP2A	4.37153019279405e-80
MA0076.2	MA0076.2	378	3225	22.5671641791045	8.0625	2.79902811523776	4.50284133895068e-79	ELK4	5.1961992088422e-78
MA1491.1	MA1491.1	506	5227	30.2089552238806	13.0675	2.31176240473546	4.82100201008567e-79	GLI3	5.51454966767694e-78
PB0086.1	PB0086.1	413	3747	24.6567164179104	9.3675	2.63215547562428	5.32843348865448e-79	Tcfap2b_1	6.04198023409169e-78
MA0734.2	MA0734.2	506	5284	30.2089552238806	13.21	2.28682477092207	2.21125940252801e-77	GLI2	2.42309433688784e-76
MA0830.2	MA0830.2	621	7316	37.0746268656716	18.29	2.02704356838008	5.37306113728983e-77	TCF4	5.83872643585495e-76
PF0021.1	PF0021.1	397	3593	23.7014925373134	8.9825	2.63862983994583	7.01744807758122e-76	GGAANCGGAANY	7.50061663374255e-75
PB0058.1	PB0058.1	455	4502	27.1641791044776	11.255	2.41352102216594	9.81871855842875e-76	Sfpi1_1	1.04094382115375e-74
PF0016.1	PF0016.1	586	6764	34.9850746268657	16.91	2.06889855865557	5.88802774768947e-75	RYTTCCTG	6.19192595402183e-74
PB0151.1	PB0151.1	449	4435	26.8059701492537	11.0875	2.41767487253698	8.05231878437753e-75	Myf6_2	8.40017895586264e-74
PF0019.1	PF0019.1	241	1517	14.3880597014925	3.7925	3.79381930164602	3.92470977967018e-74	GKCGCNNNNNNNTGAYG	4.06176313705549e-73
MA0004.1	MA0004.1	464	4701	27.7014925373134	11.7525	2.35707232821216	4.16493904431446e-74	Arnt	4.24303165139536e-73
PF0002.1	PF0002.1	464	4701	27.7014925373134	11.7525	2.35707232821216	4.16493904431446e-74	CACGTG	4.24303165139536e-73
MA0742.1	MA0742.1	472	4834	28.1791044776119	12.085	2.33174219922316	4.76677447953591e-74	Klf12	4.81850691574793e-73
PB0130.1	PB0130.1	515	5570	30.7462686567164	13.925	2.20799056780728	1.25927063621192e-73	Gm397_2	1.24400674971238e-72
MA0598.3	MA0598.3	596	7021	35.5820895522388	17.5525	2.02718071797401	4.34208219420925e-73	EHF	4.22542923973795e-72
MA0645.1	MA0645.1	370	3299	22.089552238806	8.2475	2.67833309958242	6.31690667539815e-72	ETV6	6.01258854359065e-71
MA0116.1	MA0116.1	412	3981	24.5970149253731	9.9525	2.47144083651074	1.32330969536205e-70	Znf423	1.24143585809505e-69
PF0148.1	PF0148.1	378	3474	22.5671641791045	8.685	2.59840692908514	5.33227570532806e-70	GATGKMRGCG	4.93140958847361e-69
MA0065.2	MA0065.2	558	6565	33.3134328358209	16.4125	2.02975980720919	1.6228003109785e-67	Pparg::Rxra	1.47981231154963e-66
PB0088.1	PB0088.1	401	3920	23.9402985074627	9.8	2.44288760280231	4.73734812504221e-67	Tcfap2e_1	4.28993191323267e-66
MA1418.1	MA1418.1	455	4905	27.1641791044776	12.2625	2.21522357630806	4.73733777135263e-64	IRF3	4.20237309785294e-63
PF0104.1	PF0104.1	241	1718	14.3880597014925	4.295	3.3499556930134	2.44890076159611e-63	CCAATNNSNNNGCG	2.15768013048738e-62
PB0200.1	PB0200.1	423	4434	25.2537313432836	11.085	2.27818956637651	2.42420165431884e-62	Zfp187_2	2.09348275313362e-61
PF0118.1	PF0118.1	376	3684	22.4477611940299	9.21	2.43732477676763	3.9241536166772e-62	GGCNRNWCTTYS	3.36651073430728e-61
PB0204.1	PB0204.1	251	1875	14.9850746268657	4.6875	3.19681592039801	5.26729752080761e-62	Zfp740_2	4.48925226610008e-61
PB0085.1	PB0085.1	354	3358	21.134328358209	8.395	2.51748997715413	1.27285382905e-61	Tcfap2a_1	1.07779311239039e-60
PB0087.1	PB0087.1	356	3427	21.2537313432836	8.5675	2.48073899542265	2.13418786804704e-60	Tcfap2c_1	1.78396216662394e-59
MA0687.1	MA0687.1	443	4859	26.4477611940299	12.1475	2.17721845598105	6.82020386527149e-60	SPIC	5.66467887918091e-59
MA1656.1	MA1656.1	493	5775	29.4328358208955	14.4375	2.03863797893649	1.07599505765067e-58	ZNF449	8.76935971985295e-58
MA1529.1	MA1529.1	468	5354	27.9402985074627	13.385	2.08743358292586	2.99245520822029e-58	NHLH2	2.42370285187532e-57
MA0527.1	MA0527.1	184	1141	10.9850746268657	2.8525	3.8510340497338	3.46009349377859e-57	ZBTB33	2.78516167647363e-56
PF0074.1	PF0074.1	398	4209	23.7611940298507	10.5225	2.25813200568788	3.69820796050881e-57	GGAMTNNNNNTCCY	2.95856636840705e-56
PB0114.1	PB0114.1	391	4125	23.3432835820896	10.3125	2.26359113523293	2.65259312201148e-56	Egr1_2	2.10913501896523e-55
PF0106.1	PF0106.1	175	1062	10.4477611940298	2.655	3.93512662675324	9.46124733286553e-56	CCGNMNNTNACG	7.47725243761009e-55
PB0189.1	PB0189.1	464	5419	27.7014925373134	13.5475	2.04476785660184	5.08174915235632e-55	Tcfap2a_2	3.99192824980279e-54
PF0171.1	PF0171.1	439	4995	26.2089552238806	12.4875	2.09881523314359	9.83014310795921e-55	CTCNANGTGNY	7.6757524627418e-54
PF0119.1	PF0119.1	330	3217	19.7014925373134	8.0425	2.44967268104612	2.47290666955299e-54	GGGNRMNNYCAT	1.91944660541494e-53
PF0011.1	PF0011.1	421	4726	25.134328358209	11.815	2.127323602049	9.66033149697439e-54	MGGAAGTG	7.4100425129733e-53
MA0735.1	MA0735.1	224	1710	13.3731343283582	4.275	3.1282185563411	1.94465113529318e-53	GLIS1	1.48293864352181e-52
PB0153.1	PB0153.1	265	2278	15.8208955223881	5.695	2.77803257636314	2.86317295143904e-53	Nr2f2_2	2.17068460969564e-52
PF0069.1	PF0069.1	184	1211	10.9850746268657	3.0275	3.62843092547173	3.38249145887794e-53	SGCGSSAAA	2.54957737709644e-52
MA0147.3	MA0147.3	297	2781	17.7313432835821	6.9525	2.55035502101145	4.00422332671783e-52	MYC	2.96676546479548e-51
PF0143.1	PF0143.1	437	5099	26.089552238806	12.7475	2.04664069337564	2.00106894512741e-51	CAGNWMCNNNGAC	1.47423384431986e-50
MA0765.2	MA0765.2	283	2597	16.8955223880597	6.4925	2.60231380640119	2.88149063774439e-51	ETV5	2.0991417830272e-50
MA0695.1	MA0695.1	253	2186	15.1044776119403	5.465	2.7638568365856	2.49680108329006e-50	ZBTB7C	1.79880033845869e-49
PF0031.1	PF0031.1	408	4666	24.3582089552239	11.665	2.08814478827466	9.17894497655507e-50	GGGYGTGNY	6.57656277441089e-49
MA0105.4	MA0105.4	321	3233	19.1641791044776	8.0825	2.37107072124684	1.28942879815525e-49	NFKB1	9.18806094423196e-49
PB0191.1	PB0191.1	342	3573	20.4179104477612	8.9325	2.28580021805331	1.68512735411632e-49	Tcfap2c_2	1.19424242922157e-48
PB0033.1	PB0033.1	333	3429	19.8805970149254	8.5725	2.31911309593763	1.79551160866819e-49	Irf3_1	1.2655930474072e-48
MA0641.1	MA0641.1	264	2377	15.7611940298507	5.9425	2.65228338743807	3.40128946073835e-49	ELF4	2.35919226425681e-48
PF0123.1	PF0123.1	332	3443	19.8208955223881	8.6075	2.30274708363498	1.24988602630418e-48	GGCNNMSMYNTTG	8.53325328953221e-48
MA0737.1	MA0737.1	285	2732	17.0149253731343	6.83	2.49120430060532	7.46433035169725e-48	GLIS3	5.04325739824519e-47
PF0099.1	PF0099.1	266	2446	15.8805970149254	6.115	2.59699051756752	7.5142215439726e-48	ATCMNTCCGY	5.05079633677334e-47
MA0107.1	MA0107.1	341	3627	20.3582089552239	9.0675	2.24518433473657	1.36317659175281e-47	RELA	9.11580654177267e-47
PB0140.1	PB0140.1	213	1708	12.7164179104478	4.27	2.97808381977699	3.0257736234732e-47	Irf6_2	1.99273171970154e-46
MA0101.1	MA0101.1	320	3312	19.1044776119403	8.28	2.30730405941308	6.57595337139421e-47	REL	4.28752159814903e-46
PB0157.1	PB0157.1	236	2037	14.089552238806	5.0925	2.76672601645674	6.86477958045642e-47	Rara_2	4.4535684442364e-46
PB0025.1	PB0025.1	247	2196	14.7462686567164	5.49	2.68602343473887	7.39855744601719e-47	Glis2_1	4.77609847010219e-46
MA0778.1	MA0778.1	307	3115	18.3283582089552	7.7875	2.35356124673582	1.26981469586071e-46	NFKB2	8.0772603092798e-46
MA0694.1	MA0694.1	225	1892	13.4328358208955	4.73	2.83992300653182	1.65797747717158e-46	ZBTB7B	1.04951583991832e-45
MA0136.2	MA0136.2	315	3254	18.8059701492537	8.135	2.31173572824262	2.72023024527904e-46	ELF5	1.69721542576262e-45
MA0258.2	MA0258.2	374	4251	22.3283582089552	10.6275	2.10099818479936	9.44747012723701e-46	ESR2	5.83862608811235e-45
MA1155.1	MA1155.1	410	4877	24.4776119402985	12.1925	2.0075958122041	1.07938521647371e-45	ZSCAN4	6.63923736925336e-45
PF0020.1	PF0020.1	170	1186	10.1492537313433	2.965	3.42301980821021	1.35806978700155e-45	GTGACGY	8.31419249882638e-45
MA1616.1	MA1616.1	402	4790	24	11.975	2.00417536534447	1.67513737007538e-44	Prdm15	1.01128663452699e-43
MA1523.1	MA1523.1	321	3417	19.1641791044776	8.5425	2.2433923446857	1.71493537296639e-44	MSANTD3	1.03054180937704e-43
MA0591.1	MA0591.1	385	4560	22.9850746268657	11.4	2.01623461639173	5.36312492914054e-43	Bach1::Mafk	3.15023194036003e-42
PB0180.1	PB0180.1	240	2219	14.3283582089552	5.5475	2.58284960954578	1.42022594102093e-42	Sp4_2	8.30481895556631e-42
PB0113.1	PB0113.1	158	1114	9.43283582089552	2.785	3.38701465741311	8.80821931112355e-42	E2F3_2	5.10485243631338e-41
MA0653.1	MA0653.1	296	3116	17.6716417910448	7.79	2.26850343915851	1.03736931546451e-41	IRF9	5.98552914763593e-41
MA0772.1	MA0772.1	330	3720	19.7014925373134	9.3	2.11844005777564	1.32029391487746e-40	IRF7	7.45308772727364e-40
MA0051.1	MA0051.1	310	3407	18.5074626865672	8.5175	2.17287498521481	4.2816289378338e-40	IRF2	2.38600176706636e-39
PF0086.1	PF0086.1	298	3210	17.7910447761194	8.025	2.21695262007718	4.348458435073e-40	GGGNNTTTCC	2.41293182950434e-39
MA1537.1	MA1537.1	279	2905	16.6567164179104	7.2625	2.29352377527166	4.88408658387557e-40	NR2F1(var.2)	2.6986647904126e-39
PB0092.1	PB0092.1	218	1979	13.0149253731343	4.9475	2.63060644227071	8.9506029980916e-40	Zbtb7b_1	4.92471996181918e-39
MA0104.4	MA0104.4	222	2045	13.2537313432836	5.1125	2.59241688866183	1.56837070453348e-39	MYCN	8.55713555946298e-39
PB0118.1	PB0118.1	296	3210	17.6716417910448	8.025	2.20207374343237	3.00834960500774e-39	Esrra_2	1.63453661872087e-38
PB0167.1	PB0167.1	341	3967	20.3582089552239	9.9175	2.05275613362479	3.33644678547846e-39	Sox13_2	1.80528075031698e-38
PB0089.1	PB0089.1	341	3978	20.3582089552239	9.945	2.04707983461276	5.92563201391234e-39	Tcfe2a_1	3.19298518435607e-38
PF0022.1	PF0022.1	166	1278	9.91044776119403	3.195	3.10186158409829	6.25184226085444e-39	TGCGCANK	3.35489806919926e-38
PF0100.1	PF0100.1	181	1487	10.8059701492537	3.7175	2.90678416926798	1.31456476220694e-38	CRGAARNNNNCGA	6.99670387721574e-38
PB0038.1	PB0038.1	159	1199	9.49253731343284	2.9975	3.16681811957726	2.16079723742412e-38	Jundm2_1	1.14539821040693e-37
MA1576.1	MA1576.1	302	3385	18.0298507462687	8.4625	2.13055843382791	2.26808279889329e-37	THRB(var.3)	1.18303198790274e-36
PF0112.1	PF0112.1	271	2890	16.1791044776119	7.225	2.23932241904664	5.24593595403224e-37	KTGGYRSGAA	2.72537867890759e-36
MA0616.2	MA0616.2	197	1769	11.7611940298507	4.4225	2.65939944145862	1.57212137281102e-36	HES2	8.03939713782578e-36
MA0137.3	MA0137.3	332	3934	19.8208955223881	9.835	2.0153427069027	1.76625179403226e-36	STAT1	8.99684507585183e-36
MA0823.1	MA0823.1	206	1906	12.2985074626866	4.765	2.58100891137179	2.41213319466321e-36	HEY1	1.22389948865402e-35
PF0003.1	PF0003.1	190	1686	11.3432835820896	4.215	2.69117048210903	6.50895526349203e-36	SCGGAAGY	3.28979754402853e-35
MA1419.1	MA1419.1	198	1807	11.8208955223881	4.5175	2.61668965631169	9.7788332946303e-36	IRF4	4.90446100622996e-35
PB0190.1	PB0190.1	237	2398	14.1492537313433	5.995	2.36017576836418	1.07133235636426e-35	Tcfap2b_2	5.3525570601494e-35
MA0014.3	MA0014.3	189	1681	11.2835820895522	4.2025	2.6849689683646	1.37791237510327e-35	PAX5	6.85800663028499e-35
PF0063.1	PF0063.1	272	2962	16.2388059701493	7.405	2.19295151521259	1.40845457079888e-35	AAGWWRNYGGC	6.98336410768723e-35
MA1583.1	MA1583.1	174	1472	10.3880597014925	3.68	2.82284231018819	1.78510895477943e-35	ZFP57	8.78408330955613e-35
MA1475.1	MA1475.1	133	933	7.94029850746269	2.3325	3.40420086064853	1.90122185839699e-35	CREB3L4(var.2)	9.32027557650252e-35
MA1483.1	MA1483.1	206	1939	12.2985074626866	4.8475	2.53708250906376	2.79780242552702e-35	ELF2	1.3613187921221e-34
MA1556.1	MA1556.1	219	2150	13.0746268656716	5.375	2.43248871919472	7.98171719486973e-35	RXRG(var.2)	3.86920417178815e-34
PF0150.1	PF0150.1	271	2988	16.1791044776119	7.47	2.16587744010869	1.59911115682302e-34	YTTCCNNNGGAMR	7.6946160461152e-34
PF0040.1	PF0040.1	253	2699	15.1044776119403	6.7475	2.23852947194373	2.04605258918896e-34	TTCYNRGAA	9.8090168246412e-34
PF0070.1	PF0070.1	103	602	6.14925373134328	1.505	4.08588287796896	2.15797821397817e-34	CGTSACG	1.03077054616393e-33
MA0652.1	MA0652.1	221	2196	13.1940298507463	5.49	2.40328412581899	2.25369933459334e-34	IRF8	1.06662785830181e-33
MA0609.2	MA0609.2	166	1392	9.91044776119403	3.48	2.84782981643507	2.61969843031196e-34	CREM	1.22880818457798e-33
MA0871.2	MA0871.2	210	2050	12.5373134328358	5.125	2.44630506006553	1.03367094577085e-33	TFEC	4.83120757449891e-33
MA1474.1	MA1474.1	184	1666	10.9850746268657	4.165	2.6374728996076	1.24842046074521e-33	CREB3L4	5.81407243147057e-33
MA0771.1	MA0771.1	243	2576	14.5074626865672	6.44	2.25271159729304	1.97308771500828e-33	HSF4	9.156250463953e-33
PF0014.1	PF0014.1	262	2888	15.6417910447761	7.22	2.16645305329309	2.42320042849521e-33	TGACGTCA	1.11655595715822e-32
MA0608.1	MA0608.1	198	1890	11.8208955223881	4.725	2.50177683013504	4.59134968685215e-33	Creb3l2	2.10329011626766e-32
MA0486.2	MA0486.2	237	2494	14.1492537313433	6.235	2.26932698177118	4.59691474797764e-33	HSF1	2.10329011626766e-32
PB0011.1	PB0011.1	223	2273	13.3134328358209	5.6825	2.3428830331405	4.61659480650329e-33	Ehf_1	2.10490896072737e-32
MA0058.3	MA0058.3	202	1951	12.0597014925373	4.8775	2.47251696412861	4.8638747609635e-33	MAX	2.20992776595693e-32
PB0043.1	PB0043.1	215	2166	12.8358208955224	5.415	2.37041937128761	1.43964702924915e-32	Max_1	6.47344733152031e-32
MA1575.1	MA1575.1	204	2008	12.1791044776119	5.02	2.42611642980318	3.05449237531225e-32	THRB(var.2)	1.3640609785641e-31
MA0656.1	MA0656.1	158	1341	9.43283582089552	3.3525	2.81367213151246	4.66069871711426e-32	JDP2(var.2)	2.07424953143925e-31
MA1484.1	MA1484.1	196	1896	11.7014925373134	4.74	2.4686693116695	5.87346269578442e-32	ETS2	2.60510046098737e-31
PF0072.1	PF0072.1	255	2842	15.2238805970149	7.105	2.1426995914166	1.16916716234612e-31	TTCYRGAA	5.13331306296073e-31
MA1106.1	MA1106.1	145	1177	8.65671641791045	2.9425	2.94195970022445	1.63363203761603e-31	HIF1A	7.1246025988338e-31
MA1149.1	MA1149.1	275	3186	16.4179104477612	7.965	2.06125680448979	1.94793689872737e-31	RARA::RXRG	8.43890271076577e-31
MA0770.1	MA0770.1	241	2637	14.3880597014925	6.5925	2.18248914698408	4.69943773128575e-31	HSF2	2.0026362096721e-30
PF0103.1	PF0103.1	206	2095	12.2985074626866	5.2375	2.34816371602607	1.24942666661878e-30	ACAWNRNSRCGG	5.27266140217118e-30
MA0657.1	MA0657.1	244	2705	14.5671641791045	6.7625	2.1541093055977	1.36096096086975e-30	KLF13	5.72481642894886e-30
MA1574.1	MA1574.1	245	2725	14.6268656716418	6.8125	2.1470628508832	1.65720444587146e-30	THRB	6.92626473530894e-30
MA1538.1	MA1538.1	182	1754	10.865671641791	4.385	2.47791827634915	7.28630001553075e-30	NR2F1(var.3)	3.00675165197851e-29
MA0649.1	MA0649.1	175	1653	10.4477611940298	4.1325	2.52819387635326	9.39129412999419e-30	HEY2	3.85102124072718e-29
MA1509.1	MA1509.1	89	526	5.3134328358209	1.315	4.04063333522502	1.74008218625397e-29	IRF6	7.09083490898495e-29
MA0259.1	MA0259.1	124	952	7.40298507462686	2.38	3.11049793051549	2.69236913513905e-29	ARNT::HIF1A	1.08695026384561e-28
PB0112.1	PB0112.1	125	967	7.46268656716418	2.4175	3.08694377131921	3.26692632309507e-29	E2F2_2	1.31079136163568e-28
PB0156.1	PB0156.1	193	1945	11.5223880597015	4.8625	2.36964278862756	3.51564879087112e-29	Plagl1_2	1.40625951634845e-28
MA0677.1	MA0677.1	236	2633	14.089552238806	6.5825	2.14045609400774	3.68137221267204e-29	Nr2f6	1.46804567746922e-28
MA0059.1	MA0059.1	212	2247	12.6567164179104	5.6175	2.25308703478602	4.41219803373506e-29	MAX::MYC	1.75411775487516e-28
PB0004.1	PB0004.1	128	1021	7.64179104477612	2.5525	2.99384565906998	1.3019514996961e-28	Atf1_1	5.12913823445231e-28
MA0626.1	MA0626.1	205	2157	12.2388059701493	5.3925	2.26959776915146	1.59418104700997e-28	Npas2	6.26148218464158e-28
PB0117.1	PB0117.1	229	2546	13.6716417910448	6.365	2.14794057989706	1.73153189237502e-28	Eomes_2	6.78053329626734e-28
MA0863.1	MA0863.1	212	2275	12.6567164179104	5.6875	2.22535673281942	2.31623048243728e-28	MTF1	9.04300763203056e-28
MA0028.2	MA0028.2	157	1434	9.37313432835821	3.585	2.61454235100647	2.69101036531805e-28	ELK1	1.04436830844486e-27
MA0042.2	MA0042.2	231	2606	13.7910447761194	6.515	2.11681424038671	7.53799597672642e-28	FOXI1	2.85742638187536e-27
MA0033.2	MA0033.2	231	2606	13.7910447761194	6.515	2.11681424038671	7.53799597672642e-28	FOXL1	2.85742638187536e-27
MA0848.1	MA0848.1	231	2606	13.7910447761194	6.515	2.11681424038671	7.53799597672642e-28	FOXO4	2.85742638187536e-27
MA0849.1	MA0849.1	231	2606	13.7910447761194	6.515	2.11681424038671	7.53799597672642e-28	FOXO6	2.85742638187536e-27
MA0850.1	MA0850.1	231	2606	13.7910447761194	6.515	2.11681424038671	7.53799597672642e-28	FOXP3	2.85742638187536e-27
PF0036.1	PF0036.1	231	2606	13.7910447761194	6.515	2.11681424038671	7.53799597672642e-28	RTAAACA	2.85742638187536e-27
MA0605.2	MA0605.2	141	1219	8.41791044776119	3.0475	2.76223476546717	7.7249487203326e-28	ATF3	2.91980670472861e-27
PF0110.1	PF0110.1	145	1288	8.65671641791045	3.22	2.68842124779828	2.12687034139784e-27	MCAATNNNNNGCG	7.94681640453519e-27
MA1560.1	MA1560.1	142	1250	8.47761194029851	3.125	2.71283582089552	3.07874233873288e-27	SOHLH2	1.14518833992926e-26
MA1140.2	MA1140.2	130	1087	7.76119402985075	2.7175	2.85600516277856	4.42142951678546e-27	JUNB(var.2)	1.6332986090335e-26
MA0825.1	MA0825.1	187	1928	11.1641791044776	4.82	2.31621973121942	4.55570552874031e-27	MNT	1.67814689533259e-26
MA1464.1	MA1464.1	166	1608	9.91044776119403	4.02	2.46528551273483	5.27293621438345e-27	ARNT2	1.93687572494536e-26
PF0157.1	PF0157.1	160	1530	9.55223880597015	3.825	2.49731733489416	1.20734308206356e-26	KCCGNSWTTT	4.39769658941586e-26
MA1420.1	MA1420.1	162	1568	9.67164179104478	3.92	2.46725555893999	2.12272040126755e-26	IRF5	7.68896500903579e-26
PF0149.1	PF0149.1	199	2152	11.8805970149254	5.38	2.20828940797869	3.41324562332854e-26	YGACNNYACAR	1.22952273282332e-25
PF0121.1	PF0121.1	245	2920	14.6268656716418	7.3	2.00368022899203	4.11726290052523e-26	CCAWWNAAGG	1.47497550062772e-25
PF0125.1	PF0125.1	223	2552	13.3134328358209	6.38	2.08674495859262	4.92572569441629e-26	RAAGNYNNCTTY	1.75976611110105e-25
MA1521.1	MA1521.1	222	2545	13.2537313432836	6.3625	2.08310119344339	8.1551219403178e-26	MAFA	2.89762370849439e-25
MA0759.1	MA0759.1	158	1534	9.43283582089552	3.835	2.4596703574695	1.2882630322702e-25	ELK3	4.54025674075768e-25
MA1139.1	MA1139.1	120	989	7.16417910447761	2.4725	2.89754463275131	1.30965102826549e-25	FOSL2::JUNB(var.2)	4.60319391066898e-25
MA0865.1	MA0865.1	219	2506	13.0746268656716	6.265	2.08693166251742	1.44699869857908e-25	E2F8	5.07227500792235e-25
MA0781.1	MA0781.1	135	1200	8.05970149253731	3	2.6865671641791	1.59480490936e-25	PAX9	5.56049626151189e-25
MA1145.1	MA1145.1	158	1544	9.43283582089552	3.86	2.44373984997293	2.55456056090393e-25	FOSL2::JUND(var.2)	8.85943343462428e-25
PB0037.1	PB0037.1	214	2436	12.7761194029851	6.09	2.09788495943926	2.87905812312318e-25	Isgf3g_1	9.95833366724834e-25
MA0637.1	MA0637.1	88	588	5.25373134328358	1.47	3.57396690019291	2.95125744012811e-25	CENPB	1.01810574125054e-24
MA0108.2	MA0108.2	157	1536	9.37313432835821	3.84	2.44092039800995	4.13964565988223e-25	TBP	1.41682360642689e-24
PF0009.1	PF0009.1	165	1660	9.85074626865672	4.15	2.37367379967632	4.76544503872534e-25	TGAYRTCA	1.62673830641305e-24
MA0840.1	MA0840.1	126	1090	7.52238805970149	2.725	2.76050937970697	6.30169205925352e-25	Creb5	2.145536930879e-24
MA0779.1	MA0779.1	124	1063	7.40298507462686	2.6575	2.78569523033937	6.78570650142006e-25	PAX1	2.3043128327739e-24
MA1555.1	MA1555.1	160	1612	9.55223880597015	4.03	2.37028258212659	3.08267334843576e-24	RXRB(var.2)	1.0387095727029e-23
MA0024.3	MA0024.3	76	468	4.53731343283582	1.17	3.87804566909045	3.33766827764646e-24	E2F1	1.11597934206435e-23
MA0834.1	MA0834.1	118	1000	7.04477611940298	2.5	2.81791044776119	3.71294875985575e-24	ATF7	1.23828265546084e-23
MA1539.1	MA1539.1	163	1670	9.73134328358209	4.175	2.33086066672625	6.48544754000564e-24	NR2F6(var.3)	2.14645268836735e-23
MA1533.1	MA1533.1	179	1924	10.6865671641791	4.81	2.22173953517237	7.25654819070435e-24	NR1I2	2.38953001027234e-23
MA1148.1	MA1148.1	218	2570	13.0149253731343	6.425	2.02566931877577	8.694450837574e-24	PPARA::RXRA	2.84149470982368e-23
PF0172.1	PF0172.1	206	2373	12.2985074626866	5.9325	2.07307331861552	1.10080758449027e-23	TTGCWCAAY	3.58863272543828e-23
MA1550.1	MA1550.1	216	2545	12.8955223880597	6.3625	2.02680116118817	1.34447950859586e-23	PPARD	4.3611972119627e-23
MA1493.1	MA1493.1	184	2019	10.9850746268657	5.0475	2.17633969823986	1.6617193316101e-23	HES6	5.35032594671499e-23
MA0852.2	MA0852.2	204	2350	12.1791044776119	5.875	2.07303906001905	1.87351457415145e-23	FOXK1	6.01739656328447e-23
MA0646.1	MA0646.1	157	1598	9.37313432835821	3.995	2.34621635253021	2.42873761351485e-23	GCM1	7.78150822610163e-23
MA1683.1	MA1683.1	213	2507	12.7164179104478	6.2675	2.02894581738297	2.51862008751053e-23	FOXA3	8.04970733851406e-23
MA1131.1	MA1131.1	152	1533	9.07462686567164	3.8325	2.36780870598086	5.23510632869076e-23	FOSL2::JUN(var.2)	1.6489320416939e-22
MA0748.2	MA0748.2	172	1850	10.2686567164179	4.625	2.22025010084712	6.48900043086919e-23	YY2	2.03895338839841e-22
MA1103.2	MA1103.2	208	2443	12.4179104477612	6.1075	2.03322315968255	6.9089700703725e-23	FOXK2	2.16569638744369e-22
MA0067.1	MA0067.1	120	1065	7.16417910447761	2.6625	2.69077149463948	7.78220472109951e-23	Pax2	2.43357193196973e-22
MA0836.2	MA0836.2	177	1934	10.5671641791045	4.835	2.185556190094	8.02709429983708e-23	CEBPD	2.50414616435109e-22
MA0831.2	MA0831.2	186	2081	11.1044776119403	5.2025	2.13445028581265	8.36688002207878e-23	TFE3	2.60391683742022e-22
MA1535.1	MA1535.1	197	2266	11.7611940298507	5.665	2.07611545098866	1.00061644094246e-22	NR2C1	3.09929652966502e-22
MA0603.1	MA0603.1	158	1640	9.43283582089552	4.1	2.30069166363305	1.2665597562358e-22	Arntl	3.90447735728484e-22
MA0760.1	MA0760.1	165	1751	9.85074626865672	4.3775	2.25031325383363	1.33520184843374e-22	ERF	4.1063754961264e-22
MA0475.2	MA0475.2	157	1630	9.37313432835821	4.075	2.30015566340079	1.78822111669042e-22	FLI1	5.48668314391601e-22
PB0111.1	PB0111.1	148	1497	8.83582089552239	3.7425	2.36094078704673	2.68551051002137e-22	Bhlhb2_2	8.14396675597178e-22
MA0074.1	MA0074.1	154	1590	9.19402985074627	3.975	2.31296348446447	2.71607323310204e-22	RXRA::VDR	8.21753943379366e-22
PF0126.1	PF0126.1	124	1142	7.40298507462686	2.855	2.5929895182581	3.51774038323907e-22	WYAAANNRNNNGCG	1.05694319348934e-21
PB0162.1	PB0162.1	188	2142	11.2238805970149	5.355	2.09596276321474	3.7128091409746e-22	Sfpi1_2	1.11298922294963e-21
MA1127.1	MA1127.1	140	1384	8.35820895522388	3.46	2.41566732809939	4.86428543723329e-22	FOSB::JUN	1.44817995665575e-21
MA0855.1	MA0855.1	205	2434	12.2388059701493	6.085	2.01130747249782	5.33064714592461e-22	RXRB	1.57980997233766e-21
MA0512.2	MA0512.2	202	2386	12.0597014925373	5.965	2.02174375398781	6.10764545777146e-22	Rxra	1.80189359206651e-21
MA0098.3	MA0098.3	167	1811	9.97014925373134	4.5275	2.20213125427528	6.8145265975825e-22	ETS1	2.00138348721792e-21
PB0020.1	PB0020.1	145	1503	8.65671641791045	3.7575	2.30385001141995	7.18224844881747e-21	Gabpa_1	2.05387104764429e-20
MA0638.1	MA0638.1	116	1071	6.92537313432836	2.6775	2.5865072397118	1.00767936268034e-20	CREB3	2.87530391451896e-20
MA1129.1	MA1129.1	104	908	6.2089552238806	2.27	2.73522256558617	1.9035604750479e-20	FOSL1::JUN(var.2)	5.31529520227509e-20
MA1133.1	MA1133.1	127	1249	7.58208955223881	3.1225	2.42821122569698	2.94287868354519e-20	JUN::JUNB(var.2)	8.13032585454009e-20
MA0838.1	MA0838.1	92	749	5.49253731343284	1.8725	2.93326425283463	3.09109903881962e-20	CEBPG	8.52176140934628e-20
MA0839.1	MA0839.1	147	1559	8.77611940298507	3.8975	2.2517304433573	3.15671426604867e-20	CREB3L1	8.6842940990031e-20
MA0821.1	MA0821.1	165	1859	9.85074626865672	4.6475	2.11957961670935	5.62807596221662e-20	HES5	1.53857674103364e-19
PB0044.1	PB0044.1	161	1794	9.61194029850746	4.485	2.14313050133946	5.71704167365769e-20	Mtf1_1	1.55962810511499e-19
MA1466.1	MA1466.1	124	1216	7.40298507462686	3.04	2.43519245875884	6.66342436216499e-20	ATF6	1.80646681252872e-19
MA0837.1	MA0837.1	81	613	4.83582089552239	1.5325	3.15551118794283	6.85597842334956e-20	CEBPE	1.85359097884973e-19
MA0474.2	MA0474.2	151	1636	9.01492537313433	4.09	2.20413823304018	6.86567824221181e-20	ERG	1.85359097884973e-19
MA0762.1	MA0762.1	171	1962	10.2089552238806	4.905	2.08133643708065	6.99866299921505e-20	ETV2	1.88559019648273e-19
MA0466.2	MA0466.2	84	657	5.01492537313433	1.6425	3.0532270156069	1.13958809416632e-19	CEBPB	3.04512884178869e-19
MA0758.1	MA0758.1	155	1715	9.25373134328358	4.2875	2.15830468648014	1.55125522126271e-19	E2F7	4.11983056726391e-19
MA0622.1	MA0622.1	150	1639	8.95522388059701	4.0975	2.18553358891934	2.00402003286445e-19	Mlxip	5.28996381144785e-19
PB0034.1	PB0034.1	100	882	5.97014925373134	2.205	2.70755068196433	2.16346584198999e-19	Irf4_1	5.69931203627263e-19
MA1552.1	MA1552.1	132	1366	7.88059701492537	3.415	2.30764187845545	3.93088744539022e-19	RARB(var.3)	1.02929261622266e-18
MA1147.1	MA1147.1	143	1540	8.53731343283582	3.85	2.21748400852878	4.16515523623655e-19	NR4A2::RXRA	1.08627248561049e-18
MA1136.1	MA1136.1	108	1009	6.44776119402985	2.5225	2.55609958137952	5.49186258024676e-19	FOSB::JUNB(var.2)	1.42373534883534e-18
MA0819.1	MA0819.1	109	1032	6.50746268656716	2.58	2.52227235913456	1.00124479458589e-18	CLOCK	2.58028302794466e-18
MA0767.1	MA0767.1	111	1063	6.62686567164179	2.6575	2.49364653683605	1.11133861914374e-18	GCM2	2.85272747906189e-18
MA0822.1	MA0822.1	164	1901	9.7910447761194	4.7525	2.06018827482786	1.14960128972345e-18	HES7	2.94514750844671e-18
PB0128.1	PB0128.1	168	1984	10.0298507462687	4.96	2.02214732787675	2.54188134287073e-18	Gcm1_2	6.46123444659539e-18
PB0036.1	PB0036.1	77	599	4.59701492537313	1.4975	3.06979293847956	2.84546721450402e-18	Irf6_1	7.19087063510319e-18
PB0138.1	PB0138.1	114	1128	6.80597014925373	2.82	2.41346459193395	4.36151193704036e-18	Irf4_2	1.10007960655718e-17
PB0035.1	PB0035.1	96	869	5.73134328358209	2.1725	2.63813269670062	6.61193150204221e-18	Irf5_1	1.65806897666597e-17
MA0511.2	MA0511.2	119	1223	7.1044776119403	3.0575	2.32362309466567	1.4359158794956e-17	RUNX2	3.5597610396621e-17
MA0604.1	MA0604.1	85	730	5.07462686567164	1.825	2.780617460642	2.33057167294251e-17	Atf1	5.69113382306561e-17
MA0844.1	MA0844.1	99	936	5.91044776119403	2.34	2.52583237657865	3.75253522597555e-17	XBP1	9.09536419084036e-17
MA0763.1	MA0763.1	130	1413	7.76119402985075	3.5325	2.19708252791245	3.94857263896223e-17	ETV3	9.53507170593842e-17
MA0464.2	MA0464.2	116	1196	6.92537313432836	2.99	2.31617830579544	4.74795330460101e-17	BHLHE40	1.144423495231e-16
MA1489.1	MA1489.1	129	1420	7.70149253731343	3.55	2.16943451755308	1.41755306838118e-16	FOXN3	3.33662310680337e-16
PF0096.1	PF0096.1	118	1257	7.04477611940298	3.1425	2.24177442144884	2.81708748746053e-16	YGCANTGCR	6.57152429990793e-16
PF0008.1	PF0008.1	60	429	3.58208955223881	1.0725	3.3399436384511	3.16701973485217e-16	TMTCGCGANR	7.34838742748619e-16
PB0143.1	PB0143.1	95	910	5.67164179104478	2.275	2.493029358701	3.80701349277871e-16	Klf7_2	8.80203119606992e-16
PF0164.1	PF0164.1	135	1544	8.05970149253731	3.86	2.08800556801485	5.7414900264948e-16	GCGSCMNTTT	1.30661483325466e-15
MA0636.1	MA0636.1	104	1065	6.2089552238806	2.6625	2.33200196202088	1.34731222188354e-15	BHLHE41	3.01872016724422e-15
MA0156.2	MA0156.2	124	1381	7.40298507462686	3.4525	2.14423897889265	1.35740006974311e-15	FEV	3.03610581637224e-15
MA0686.1	MA0686.1	115	1247	6.86567164179105	3.1175	2.2023004464446	2.40599944085747e-15	SPDEF	5.30866881705269e-15
MA1146.1	MA1146.1	129	1484	7.70149253731343	3.71	2.07587399927586	4.12250376175967e-15	NR1H4::RXRA	9.00459783138126e-15
MA0113.3	MA0113.3	127	1489	7.58208955223881	3.7225	2.03682728065515	2.7333370711097e-14	NR3C1	5.83350497664e-14
MA0864.2	MA0864.2	66	555	3.94029850746269	1.3875	2.83985478015329	3.30088651283062e-14	E2F2	7.02178794899042e-14
MA0031.1	MA0031.1	110	1221	6.56716417910448	3.0525	2.15140513647976	4.71745685173689e-14	FOXD1	9.88997384994358e-14
MA0613.1	MA0613.1	110	1221	6.56716417910448	3.0525	2.15140513647976	4.71745685173689e-14	FOXG1	9.88997384994358e-14
MA0157.2	MA0157.2	110	1221	6.56716417910448	3.0525	2.15140513647976	4.71745685173689e-14	FOXO3	9.88997384994358e-14
MA1553.1	MA1553.1	111	1242	6.62686567164179	3.105	2.1342562549571	6.11247629598836e-14	RARG(var.3)	1.27530705439501e-13
PB0024.1	PB0024.1	90	912	5.37313432835821	2.28	2.356637863315	6.34972710150929e-14	Gcm1_1	1.32058120261055e-13
MA0828.1	MA0828.1	101	1085	6.02985074626866	2.7125	2.22298645023729	7.20374534236232e-14	SREBF2(var.2)	1.48929698193844e-13
PB0127.1	PB0127.1	80	772	4.77611940298508	1.93	2.47467326579538	1.25977627937287e-13	Gata6_2	2.58700514693263e-13
PB0078.1	PB0078.1	121	1433	7.22388059701493	3.5825	2.01643561675225	2.29587412342605e-13	Srf_1	4.66327080521427e-13
MA0470.2	MA0470.2	60	498	3.58208955223881	1.245	2.87718036324402	2.74185410414132e-13	E2F4	5.53997940689555e-13
MA0794.1	MA0794.1	99	1077	5.91044776119403	2.6925	2.19515237184551	2.74449900065531e-13	PROX1	5.53997940689555e-13
PF0026.1	PF0026.1	105	1176	6.26865671641791	2.94	2.13219616204691	3.17888535478889e-13	TTAYRTAA	6.38715948019217e-13
PF0138.1	PF0138.1	119	1412	7.1044776119403	3.53	2.01259989006807	4.15820709628624e-13	MYAATNNNNNNNGGC	8.27832374588894e-13
PB0160.1	PB0160.1	102	1134	6.08955223880597	2.835	2.1479902076917	4.48079396169744e-13	Rfxdc2_2	8.89338710206006e-13
MA1143.1	MA1143.1	89	932	5.3134328358209	2.33	2.28044327717635	5.58254864661711e-13	FOSL1::JUND(var.2)	1.10130763013445e-12
PB0077.1	PB0077.1	110	1271	6.56716417910448	3.1775	2.06677078807379	6.3034759030445e-13	Spdef_1	1.23791153276657e-12
MA0083.3	MA0083.3	88	974	5.25373134328358	2.435	2.15758987403843	1.48313581084276e-11	SRF	2.79077791823804e-11
PB0179.1	PB0179.1	30	173	1.7910447761194	0.4325	4.14114399102752	3.87347959767312e-11	Sp100_2	7.16456368136985e-11
MA1602.1	MA1602.1	96	1131	5.73134328358209	2.8275	2.02700027712894	5.63446304840215e-11	ZSCAN29	1.02759997414215e-10
PF0162.1	PF0162.1	47	386	2.80597014925373	0.965	2.90774108730957	7.12323187066328e-11	TAANNYSGCG	1.29549433184727e-10
MA0711.1	MA0711.1	38	271	2.26865671641791	0.6775	3.34857079914083	7.80581689690944e-11	OTX1	1.41372017132915e-10
PB0075.1	PB0075.1	53	487	3.16417910447761	1.2175	2.59891507554629	2.98080465850528e-10	Sp100_1	5.23145259043187e-10
PF0146.1	PF0146.1	40	310	2.38805970149254	0.775	3.08136735676456	3.23818434705042e-10	RRCCGTTA	5.66790924638086e-10
MA0639.1	MA0639.1	69	739	4.11940298507463	1.8475	2.22971744794296	6.02531368636545e-10	DBP	1.0420436401884e-09
MA0843.1	MA0843.1	72	791	4.29850746268657	1.9775	2.17370794573278	7.75420647424447e-10	TEF	1.32522742364545e-09
PB0184.1	PB0184.1	72	814	4.29850746268657	2.035	2.11228867945286	2.63567800648561e-09	Tbp_2	4.36712086462165e-09
PB0094.1	PB0094.1	38	307	2.26865671641791	0.7675	2.95590451650542	2.88971364737306e-09	Zfp128_1	4.77590189629211e-09
MA0862.1	MA0862.1	34	276	2.02985074626866	0.69	2.94181267575168	2.17372772202407e-08	GMEB2	3.44415668228358e-08
PB0139.1	PB0139.1	63	709	3.76119402985075	1.7725	2.12197124392144	2.17751504606416e-08	Irf5_2	3.44597041270348e-08
PH0044.1	PH0044.1	67	780	4	1.95	2.05128205128205	2.91386804799111e-08	Homez	4.57793245130169e-08
PB0136.1	PB0136.1	55	595	3.28358208955224	1.4875	2.2074501442368	4.58477244956607e-08	IRC900814_2	7.1004076891142e-08
MA0776.1	MA0776.1	38	340	2.26865671641791	0.85	2.66900790166813	4.66814873275831e-08	MYBL1	7.22095604687644e-08
MA0877.2	MA0877.2	40	370	2.38805970149254	0.925	2.58168616377572	5.22616698796103e-08	BARHL1	8.05546306418579e-08
MA0615.1	MA0615.1	33	274	1.97014925373134	0.685	2.87613029741802	6.00924201385861e-08	Gmeb1	9.17570443333914e-08
PB0027.1	PB0027.1	33	274	1.97014925373134	0.685	2.87613029741802	6.00924201385861e-08	Gmeb1_1	9.17570443333914e-08
MA0908.1	MA0908.1	63	745	3.76119402985075	1.8625	2.01943303616147	1.31063287196455e-07	HOXD11	1.96896919935689e-07
PB0131.1	PB0131.1	58	666	3.46268656716418	1.665	2.07969163193044	1.54337613892209e-07	Gmeb1_2	2.30534076191799e-07
PB0032.1	PB0032.1	41	434	2.44776119402985	1.085	2.25600110048834	1.31012921967858e-06	IRC900814_1	1.83305633311252e-06
MA0749.1	MA0749.1	23	197	1.37313432835821	0.4925	2.7880900068187	9.66955482619571e-06	ZBED1	1.27236120013715e-05
MA0777.1	MA0777.1	33	354	1.97014925373134	0.885	2.22615734884898	1.78437789209327e-05	MYBL2	2.26565605773089e-05
PB0045.1	PB0045.1	32	357	1.91044776119403	0.8925	2.14055771562356	5.08397361129349e-05	Myb_1	6.20739849169167e-05
MA0469.3	MA0469.3	28	296	1.67164179104478	0.74	2.25897539330375	5.76629765883405e-05	E2F3	7.00116587255083e-05
