# Supplementary material for: Cell-type-specific effects of autism-associated 15q duplication syndrome in the human brain
Source: Am J Hum Genet. 2024 Jul 29;111(8):1544–58. doi: 10.1016/j.ajhg.2024.07.002 (PMC11339625; doi:10.1016/j.ajhg.2024.07.002)
Supplement: Data S1. Supplemental Excel and CSV files [file mmc2.zip › enriched.motifs_ASDvsCON_CNVvsCON_11.csv]

	motif	observed	background	percent.observed	percent.background	fold.enrichment	pvalue	motif.name	p.adjust
MA1650.1	MA1650.1	794	4492	54.19795221843	11.23	4.82617562051915	0	ZBTB14	0
PF0006.1	PF0006.1	952	6950	64.9829351535836	17.375	3.74002504481057	0	GGGCGGR	0
MA1513.1	MA1513.1	989	7267	67.5085324232082	18.1675	3.71589555102288	0	KLF15	0
PB0010.1	PB0010.1	916	7064	62.5255972696246	17.66	3.54052079669448	0	Egr1_1	0
PB0076.1	PB0076.1	989	7802	67.5085324232082	19.505	3.46108856309706	0	Sp4_1	0
MA0162.4	MA0162.4	1029	8577	70.2389078498293	21.4425	3.27568650343147	0	EGR1	0
MA1564.1	MA1564.1	981	8470	66.962457337884	21.175	3.16233564759783	0	SP9	0
MA0741.1	MA0741.1	1073	10432	73.2423208191126	26.08	2.80837119705186	0	KLF16	0
MA0599.1	MA0599.1	1190	13329	81.2286689419795	33.3225	2.43765230525859	0	KLF5	0
MA1653.1	MA1653.1	1243	14096	84.8464163822526	35.24	2.40767356362805	0	ZNF148	0
MA0471.2	MA0471.2	1015	9298	69.2832764505119	23.245	2.98056685095771	2.32428242429556e-319	E2F6	2.75533098514105e-317
MA0506.1	MA0506.1	690	3846	47.098976109215	9.615	4.89848945493656	1.1595967740717e-318	NRF1	1.26009516115791e-316
PF0030.1	PF0030.1	543	2199	37.0648464163823	5.4975	6.74212758824598	1.51805204082134e-314	YGCGYRCGC	1.52272297017885e-312
MA0732.1	MA0732.1	803	5549	54.8122866894198	13.8725	3.95114699509244	1.39697159986997e-313	EGR3	1.30117926159317e-311
MA1522.1	MA1522.1	1099	11390	75.0170648464164	28.475	2.63448866888205	1.87573827454488e-310	MAZ	1.63064180667101e-308
MA0039.4	MA0039.4	1213	14368	82.7986348122867	35.92	2.30508448809261	7.28188876190157e-310	KLF4	5.93473934094978e-308
PB0164.1	PB0164.1	785	5380	53.5836177474403	13.45	3.98391210018143	7.32156041574109e-307	Smad3_2	5.61606751889787e-305
MA1512.1	MA1512.1	957	8628	65.3242320819113	21.57	3.02847622076547	1.00519447429509e-296	KLF11	7.28207552489329e-295
PB0202.1	PB0202.1	940	8333	64.1638225255973	20.8325	3.0799866806959	7.15298337932963e-295	Zfp410_2	4.90920543507675e-293
PF0024.1	PF0024.1	1141	12963	77.8839590443686	32.4075	2.40326958402742	4.47302489224727e-291	GGGAGGRR	2.91641222974522e-289
PB0097.1	PB0097.1	1107	12133	75.5631399317406	30.3325	2.49116096371023	4.89627476623147e-290	Zfp281_1	3.04035347388849e-288
MA1627.1	MA1627.1	1143	13054	78.0204778156997	32.635	2.39069948876052	1.0159870934535e-289	Wt1	6.02203259028802e-288
MA0516.2	MA0516.2	947	8647	64.641638225256	21.6175	2.99024578352057	3.55538036294837e-287	SP2	2.01574608403682e-285
MA0753.2	MA0753.2	974	9199	66.4846416382253	22.9975	2.89095082675183	4.08466347289705e-287	ZNF740	2.21933382027406e-285
MA0746.2	MA0746.2	937	8494	63.9590443686007	21.235	3.01196347391574	3.62734412399924e-285	SP3	1.892022695078e-283
MA1102.2	MA1102.2	938	8625	64.0273037542662	21.5625	2.9693822030964	2.18808223949589e-280	CTCFL	1.0974074001164e-278
PB0199.1	PB0199.1	518	2424	35.358361774744	6.06	5.83471316414918	9.49154139937668e-265	Zfp161_2	4.58406295732859e-263
PB0110.1	PB0110.1	927	8792	63.2764505119454	21.98	2.87881940454711	3.61333904263637e-264	Bcl6b_2	1.68278361128494e-262
PB0095.1	PB0095.1	467	1924	31.877133105802	4.81	6.62726259995885	1.16564984940991e-261	Zfp161_1	5.24140484010525e-260
MA1596.1	MA1596.1	1193	15345	81.4334470989761	38.3625	2.12273566892085	5.20036034540624e-260	ZNF460	2.26042329680325e-258
MA1515.1	MA1515.1	960	9652	65.5290102389078	24.13	2.71566557144251	2.72184806483646e-257	KLF2	1.14493221824088e-255
PB0039.1	PB0039.1	900	8541	61.4334470989761	21.3525	2.87710793110765	2.74044804148401e-252	Klf7_1	1.11673257690473e-250
MA0747.1	MA0747.1	915	8960	62.457337883959	22.4	2.78827401267674	1.06855154853404e-247	SP8	4.22239763420722e-246
MA0632.2	MA0632.2	501	2425	34.19795221843	6.0625	5.64089933499877	1.64687838328436e-247	TCFL5	6.31626297589059e-246
MA1630.1	MA1630.1	919	9152	62.7303754266212	22.88	2.74171221270197	1.81809184713251e-243	Znf281	6.77369076760225e-242
MA1107.2	MA1107.2	1053	12327	71.877133105802	30.8175	2.33234795508403	3.79818082704112e-238	KLF9	1.37578549957267e-236
PB0100.1	PB0100.1	794	6883	54.19795221843	17.2075	3.1496703308691	2.73078916734052e-237	Zfp740_1	9.62418668705957e-236
MA0528.2	MA0528.2	1035	11976	70.6484641638225	29.94	2.35966814174424	2.34554838301124e-235	ZNF263	8.0489344511754e-234
MA1514.1	MA1514.1	878	8639	59.9317406143345	21.5975	2.77493879450559	5.06779579750458e-231	KLF17	1.69446300511435e-229
PB0107.1	PB0107.1	877	8696	59.8634812286689	21.74	2.75360999211909	4.46511209808581e-228	Ascl2_2	1.45562654397597e-226
MA1122.1	MA1122.1	559	3426	38.1569965870307	8.565	4.45499084495397	3.03838886953989e-225	TFDP1	9.66355874604883e-224
PF0001.1	PF0001.1	543	3233	37.0648464163823	8.0825	4.58581458909771	4.6934605706642e-224	RCGCANGCGY	1.45720775813003e-222
MA0163.1	MA0163.1	868	8639	59.2491467576792	21.5975	2.74333356905564	2.35625170110316e-223	PLAG1	7.1454702749733e-222
PF0130.1	PF0130.1	777	6999	53.037542662116	17.4975	3.03114974494162	5.92763018206035e-219	CCCNNGGGAR	1.75673403577425e-217
PB0103.1	PB0103.1	627	4545	42.7986348122867	11.3625	3.76665652913414	2.79179537290157e-216	Zic3_1	8.090002591697e-215
PF0081.1	PF0081.1	661	5084	45.1194539249147	12.71	3.5499176966888	9.73857160922117e-216	CGGAARNGGCNG	2.76067334313574e-214
PF0056.1	PF0056.1	946	10687	64.5733788395904	26.7175	2.41689450134146	5.72638215839198e-210	GGGTGGRR	1.58876645415812e-208
MA0685.1	MA0685.1	762	6973	52.0136518771331	17.4325	2.98371730257468	1.24624406478869e-208	SP4	3.38562970934261e-207
MA1511.1	MA1511.1	821	8137	56.0409556313993	20.3425	2.75487062216538	4.99588607248273e-207	KLF10	1.32951743643214e-205
PB0101.1	PB0101.1	623	4689	42.5255972696246	11.7225	3.62769010617399	1.90200098020283e-205	Zic1_1	4.96041855636898e-204
MA0733.1	MA0733.1	620	4717	42.320819112628	11.7925	3.58879110558643	1.23394291424705e-201	EGR4	3.15502266701598e-200
PB0052.1	PB0052.1	589	4272	40.2047781569966	10.68	3.76449233679743	3.97371586433988e-200	Plagl1_1	9.96485670596001e-199
MA0472.2	MA0472.2	536	3607	36.5870307167236	9.0175	4.05733637002756	2.8123420347091e-194	EGR2	6.91942266652956e-193
MA0073.1	MA0073.1	936	10971	63.8907849829352	27.4275	2.32944252968499	7.99106780356258e-194	RREB1	1.92969489182326e-192
MA1584.1	MA1584.1	643	5251	43.8907849829352	13.1275	3.34342296575396	1.34542781003866e-193	ZIC5	3.18988702598258e-192
MA0810.1	MA0810.1	691	6161	47.1672354948805	15.4025	3.06231037136053	1.75710631874029e-189	TFAP2A(var.2)	4.09154757078097e-188
MA0149.1	MA0149.1	1033	13473	70.5119453924915	33.6825	2.09342968581582	4.80766965734121e-189	EWSR1-FLI1	1.09985986546894e-187
PB0102.1	PB0102.1	572	4273	39.0443686006826	10.6825	3.65498418915821	1.32022649859762e-186	Zic2_1	2.96823336926085e-185
MA1569.1	MA1569.1	608	4854	41.5017064846416	12.135	3.42000053437508	1.26434509087403e-185	TFAP2E	2.79441694660973e-184
MA1516.1	MA1516.1	673	6090	45.938566552901	15.225	3.01731143204604	2.29087917218054e-179	KLF3	4.97884406753905e-178
PB0124.1	PB0124.1	781	8171	53.3105802047782	20.4275	2.60974569598718	1.91009143176348e-177	Gabpa_2	4.08321184757308e-176
MA0740.1	MA0740.1	641	5587	43.7542662116041	13.9675	3.13257678264572	3.24493020498176e-177	KLF14	6.82482094725196e-176
MA0006.1	MA0006.1	697	6611	47.5767918088737	16.5275	2.87864418749803	8.22804540420641e-176	Ahr::Arnt	1.70307479477542e-174
PF0156.1	PF0156.1	588	4828	40.1365187713311	12.07	3.3253122428609	6.69166304218207e-172	YRCCAKNNGNCGC	1.3634263448446e-170
MA0155.1	MA0155.1	698	6736	47.6450511945392	16.84	2.82927857449758	8.92752999500969e-172	INSM1	1.79099986361425e-170
MA0131.2	MA0131.2	396	2155	27.0307167235495	5.3875	5.01730240808343	9.67090230011918e-171	HINFP	1.91073584838718e-169
MA1578.1	MA1578.1	519	3810	35.4266211604096	9.525	3.71933030555481	1.66290846790697e-169	VEZF1	3.23646663007566e-168
MA0872.1	MA0872.1	592	4953	40.4095563139932	12.3825	3.263440849101	3.28710469495897e-169	TFAP2A(var.3)	6.30350665033308e-168
MA0079.4	MA0079.4	733	7528	50.0341296928328	18.82	2.65856162023553	4.19089703451228e-167	SP1	7.9201880188464e-166
MA0697.1	MA0697.1	602	5221	41.0921501706485	13.0525	3.14822066045956	8.85604983464765e-165	ZIC3	1.64975556919722e-163
MA0815.1	MA0815.1	569	4760	38.839590443686	11.9	3.26383112972151	3.69863656264565e-161	TFAP2C(var.3)	6.79298884181681e-160
MA0812.1	MA0812.1	588	5077	40.1365187713311	12.6925	3.16222326344936	5.76902547677567e-161	TFAP2B(var.2)	1.04483461412715e-159
MA0814.2	MA0814.2	756	8280	51.6040955631399	20.7	2.49295147648019	2.81976512703241e-157	TFAP2C(var.2)	5.03695030910994e-156
PB0151.1	PB0151.1	545	4621	37.2013651877133	11.5525	3.22020040577479	3.23296825031486e-150	Myf6_2	5.69701432217645e-149
MA0696.1	MA0696.1	599	5547	40.8873720136519	13.8675	2.94843136929164	1.56777836530497e-149	ZIC1	2.72584398447691e-148
MA1652.1	MA1652.1	816	9803	55.6996587030717	24.5075	2.27275971449849	2.08739657136637e-149	ZKSCAN5	3.58153306455493e-148
MA0504.1	MA0504.1	624	6024	42.5938566552901	15.06	2.82827733434861	3.10904819619357e-148	NR2C2	5.26519330887847e-147
MA1517.1	MA1517.1	639	6327	43.617747440273	15.8175	2.75756266415508	3.93869335416039e-147	KLF6	6.58468735105789e-146
MA0751.1	MA0751.1	569	5096	38.839590443686	12.74	3.0486334728168	5.13343948261509e-147	ZIC4	8.47342415864566e-146
MA0813.1	MA0813.1	572	5191	39.0443686006826	12.9775	3.00862019654653	2.90291174286919e-145	TFAP2B(var.3)	4.73174614087679e-144
MA0146.2	MA0146.2	829	10573	56.5870307167236	26.4325	2.14081266307476	2.48226361429621e-136	Zfx	3.99613796671884e-135
MA1615.1	MA1615.1	768	9272	52.4232081911263	23.18	2.26157067261114	2.71116309948918e-135	Plagl1	4.31141058748035e-134
MA0736.1	MA0736.1	463	3672	31.6040955631399	9.18	3.44271193498256	5.99615119792724e-135	GLIS2	9.42045923144232e-134
MA1548.1	MA1548.1	554	5155	37.8156996587031	12.8875	2.93429289301285	9.93941911067978e-135	PLAGL2	1.54297649051505e-133
MA0057.1	MA0057.1	569	5458	38.839590443686	13.645	2.84643389107263	3.58458056175348e-133	MZF1(var.2)	5.49916829709005e-132
MA0524.2	MA0524.2	548	5106	37.4061433447099	12.765	2.93036767291108	1.11797279571908e-132	TFAP2C	1.69515875071824e-131
PF0114.1	PF0114.1	682	7699	46.5529010238908	19.2475	2.41864663067363	2.10856453159775e-129	YTCCCRNNAGGY	3.16042316000399e-128
PF0148.1	PF0148.1	455	3702	31.0580204778157	9.255	3.35580988415081	5.42799494108447e-128	GATGKMRGCG	8.04330159451608e-127
MA1099.2	MA1099.2	366	2443	24.9829351535836	6.1075	4.0905337951017	7.91651496656236e-127	HES1	1.15990286701093e-125
MA0811.1	MA0811.1	527	5065	35.9726962457338	12.6625	2.84088420499378	8.2490520408531e-121	TFAP2B	1.18206196277719e-119
MA1599.1	MA1599.1	625	6944	42.6621160409556	17.36	2.45749516364952	1.93640689311332e-118	ZNF682	2.74464629197801e-117
PB0130.1	PB0130.1	559	5734	38.1569965870307	14.335	2.66180652856859	2.10634472044657e-117	Gm397_2	2.95341238221755e-116
PB0009.1	PB0009.1	252	1246	17.2013651877133	3.115	5.52210760440235	7.40293013827196e-115	E2F3_1	1.02695967024539e-113
PF0140.1	PF0140.1	615	6914	41.9795221843003	17.285	2.42866775726354	1.39718968903735e-113	RNGTGGGC	1.91782668895232e-112
PB0008.1	PB0008.1	245	1218	16.7235494880546	3.045	5.49213447883567	5.85455429860681e-111	E2F2_1	7.95243625560758e-110
MA0103.3	MA0103.3	662	7956	45.1877133105802	19.89	2.27188101109	9.49812503361422e-111	ZEB1	1.27686134472505e-109
MA1631.1	MA1631.1	694	8811	47.3720136518771	22.0275	2.15058511641708	5.62037183554439e-106	ASCL1(var.2)	7.40299482176756e-105
MA0830.2	MA0830.2	640	7829	43.6860068259386	19.5725	2.23200954532832	3.18848413857765e-102	TCF4	4.15778331670526e-101
PF0154.1	PF0154.1	649	8060	44.3003412969283	20.15	2.19852810406592	4.50262271197764e-101	RNCTGNYNRNCTGNY	5.81328714496916e-100
MA0065.2	MA0065.2	588	6921	40.1365187713311	17.3025	2.3196947707748	1.6766318051364e-98	Pparg::Rxra	2.12264842126006e-97
PF0050.1	PF0050.1	691	9074	47.1672354948805	22.685	2.07922572161695	4.37240843916002e-98	RGAGGAARY	5.48232750448526e-97
MA1491.1	MA1491.1	509	5543	34.7440273037543	13.8575	2.5072363199534	1.28898419258521e-94	GLI3	1.60079560679154e-93
PF0104.1	PF0104.1	278	1858	18.9761092150171	4.645	4.0852764725548	5.66419571248697e-94	CCAATNNSNNNGCG	6.96802944253114e-93
MA0527.1	MA0527.1	233	1327	15.9044368600683	3.3175	4.79410304749608	2.08032431773989e-92	ZBTB33	2.5352737479746e-91
MA0493.1	MA0493.1	634	8106	43.2764505119454	20.265	2.13552679555615	3.03335023588594e-92	Klf1	3.66248954406969e-91
PF0115.1	PF0115.1	244	1469	16.6552901023891	3.6725	4.53513685565394	1.23762352952029e-91	YRTCANNRCGC	1.48060649770134e-90
PF0019.1	PF0019.1	258	1659	17.6109215017065	4.1475	4.24615346635479	1.34385312623629e-90	GKCGCNNNNNNNTGAYG	1.57872475370461e-89
PF0035.1	PF0035.1	629	8105	42.9351535836177	20.2625	2.11894650628588	8.95525619492809e-90	GCANCTGNY	1.04264768555234e-88
MA1648.1	MA1648.1	592	7345	40.4095563139932	18.3625	2.20065657257961	1.24856574299666e-89	TCF12(var.2)	1.44082276890942e-88
MA0522.3	MA0522.3	590	7308	40.2730375426621	18.27	2.20432608334221	1.54531264819695e-89	TCF3	1.7676207835516e-88
MA1654.1	MA1654.1	552	6564	37.679180887372	16.41	2.29611096205801	4.20323470172664e-89	ZNF16	4.76610265308829e-88
MA0048.2	MA0048.2	562	6778	38.3617747440273	16.945	2.2638993652421	1.08992828990559e-88	NHLH1	1.22522973279042e-87
PB0086.1	PB0086.1	416	4075	28.3959044368601	10.1875	2.78732804288197	1.16688275533519e-88	Tcfap2b_1	1.30052573757016e-87
MA0154.4	MA0154.4	590	7389	40.2730375426621	18.4725	2.18016172920082	1.51495378929538e-87	EBF1	1.67415232308574e-86
MA0508.3	MA0508.3	583	7250	39.7952218430034	18.125	2.19559844651053	1.88391310101329e-87	PRDM1	2.06438880984986e-86
PB0088.1	PB0088.1	422	4254	28.8054607508532	10.635	2.70855296199842	3.86373800872077e-86	Tcfap2e_1	4.19859530280991e-85
PF0048.1	PF0048.1	352	3106	24.0273037542662	7.765	3.09430827485721	1.07699126957665e-85	GCGNNANTTCC	1.16065835994046e-84
MA1529.1	MA1529.1	503	5748	34.3344709897611	14.37	2.38931600485463	1.4922817969369e-85	NHLH2	1.59502906820141e-84
PB0114.1	PB0114.1	418	4216	28.5324232081911	10.54	2.70706102544508	4.04972120834951e-85	Egr1_2	4.29336297210387e-84
MA0734.2	MA0734.2	491	5616	33.5153583617747	14.04	2.38713378645119	6.26823979071739e-83	GLI2	6.59176184443184e-82
MA0003.4	MA0003.4	589	7633	40.2047781569966	19.0825	2.1068926061573	2.78558866329406e-81	TFAP2A	2.90592609354837e-80
PF0091.1	PF0091.1	611	8161	41.7064846416382	20.4025	2.04418500878021	8.06183853630714e-80	GTGGGTGK	8.34336305662263e-79
PF0076.1	PF0076.1	585	7638	39.9317406143345	19.095	2.09121448621809	2.90248240266221e-79	CAGGTA	2.98018665596183e-78
MA0138.2	MA0138.2	502	5982	34.2662116040956	14.955	2.29128797085226	7.76842862725023e-79	REST	7.91408666401117e-78
MA1635.1	MA1635.1	577	7491	39.3856655290102	18.7275	2.10309253926099	8.07396822278121e-79	BHLHE22(var.2)	8.16159268411372e-78
PF0099.1	PF0099.1	303	2538	20.6825938566553	6.345	3.25966806251462	4.10969650972896e-78	ATCMNTCCGY	4.1223417297589e-77
MA1656.1	MA1656.1	512	6220	34.9488054607509	15.55	2.24751160519298	9.11309813038221e-78	ZNF449	9.07135874963237e-77
MA0107.1	MA0107.1	374	3703	25.5290102389079	9.2575	2.75765706064357	3.31372116865169e-77	RELA	3.27355485145591e-76
MA0694.1	MA0694.1	268	2058	18.2935153583618	5.145	3.55559093456983	1.17218675272685e-76	ZBTB7B	1.14927182372618e-75
PB0003.1	PB0003.1	602	8194	41.0921501706485	20.485	2.00596290801311	5.9440825964788e-75	Ascl2_1	5.69932625427085e-74
PB0113.1	PB0113.1	200	1200	13.6518771331058	3	4.55062571103527	9.03946387057483e-75	E2F3_2	8.60398604907268e-74
PF0119.1	PF0119.1	353	3423	24.0955631399317	8.5575	2.81572458544338	9.30642341919367e-75	GGGNRMNNYCAT	8.79389575262938e-74
MA1637.1	MA1637.1	520	6506	35.4948805460751	16.265	2.18228592352137	1.12819117582818e-74	EBF3	1.05838941962586e-73
MA0742.1	MA0742.1	452	5188	30.8532423208191	12.97	2.37881590754195	1.36843118935437e-74	Klf12	1.27459590779864e-73
MA0695.1	MA0695.1	278	2288	18.9761092150171	5.72	3.31750161101697	6.90556432245081e-73	ZBTB7C	6.34144780033511e-72
MA1581.1	MA1581.1	540	6996	36.8600682593857	17.49	2.10749389704892	1.0145444402428e-72	ZBTB6	9.25151014039585e-72
MA0105.4	MA0105.4	354	3504	24.1638225255973	8.76	2.75842722894946	1.29817599015232e-72	NFKB1	1.17557047997127e-71
PF0143.1	PF0143.1	463	5490	31.6040955631399	13.725	2.30266634339817	3.71415783074591e-72	CAGNWMCNNNGAC	3.34018055951219e-71
PF0021.1	PF0021.1	371	3817	25.3242320819113	9.5425	2.65383621502869	6.68836008260066e-72	GGAANCGGAANY	5.97371338884333e-71
MA1100.2	MA1100.2	528	6789	36.0409556313993	16.9725	2.12349127302397	7.51867227451321e-72	ASCL1	6.66962492922804e-71
MA1155.1	MA1155.1	426	4831	29.0784982935154	12.0775	2.40765872850469	3.98842750553407e-71	ZSCAN4	3.49054326658821e-70
MA0750.2	MA0750.2	410	4544	27.9863481228669	11.36	2.46358698264673	6.35385148045309e-71	ZBTB7A	5.52361488700722e-70
PB0153.1	PB0153.1	287	2481	19.5904436860068	6.2025	3.15847540282254	1.51762975803345e-70	Nr2f2_2	1.30196658189185e-69
PB0200.1	PB0200.1	411	4621	28.0546075085324	11.5525	2.42844470967604	2.6755158255793e-69	Zfp187_2	2.28030891278132e-68
PF0069.1	PF0069.1	203	1361	13.8566552901024	3.4025	4.07249237034604	2.50731579761843e-67	SGCGSSAAA	2.12307779226912e-66
MA1116.1	MA1116.1	546	7403	37.2696245733788	18.5075	2.01375791292065	1.3794689408104e-66	RBPJ	1.15309455052356e-65
MA1558.1	MA1558.1	498	6428	33.9931740614334	16.07	2.1153188588322	3.02453419254489e-66	SNAI1	2.51209718922199e-65
PF0123.1	PF0123.1	348	3622	23.7542662116041	9.055	2.62333144247422	1.22667624263692e-65	GGCNNMSMYNTTG	1.01239608885984e-64
PB0140.1	PB0140.1	233	1806	15.9044368600683	4.515	3.52257737764524	2.39500601985083e-65	Irf6_2	1.95192990617843e-64
MA1418.1	MA1418.1	415	4851	28.3276450511945	12.1275	2.33581901061179	3.59379636190081e-65	IRF3	2.91075183597432e-64
MA1604.1	MA1604.1	486	6257	33.1740614334471	15.6425	2.12076467530427	1.19808336007359e-64	Ebf2	9.52622378985339e-64
MA0778.1	MA0778.1	327	3296	22.320819112628	8.24	2.70883727095	1.39587956502873e-64	NFKB2	1.10316785018028e-63
MA0101.1	MA0101.1	330	3361	22.5255972696246	8.4025	2.68082085922339	3.85643345307669e-64	REL	3.02939109807952e-63
PB0186.1	PB0186.1	368	4087	25.1194539249147	10.2175	2.45847359186833	1.9584907235714e-62	Tcf3_2	1.52016184734351e-61
PB0085.1	PB0085.1	342	3639	23.3447098976109	9.0975	2.56605769690694	5.22049636876664e-62	Tcfap2a_1	4.02812264193592e-61
PB0087.1	PB0087.1	348	3748	23.7542662116041	9.37	2.53514047082221	6.5314722430088e-62	Tcfap2c_1	4.9807250320956e-61
MA1523.1	MA1523.1	330	3441	22.5255972696246	8.6025	2.61849430626266	1.10312453652004e-61	MSANTD3	8.36322323036124e-61
MA1583.1	MA1583.1	209	1567	14.2662116040956	3.9175	3.64166218355981	8.02247259289764e-61	ZFP57	6.01224382824053e-60
MA0735.1	MA0735.1	229	1860	15.6313993174061	4.65	3.36159125105508	2.07690488663929e-60	GLIS1	1.54759084124436e-59
PF0112.1	PF0112.1	299	2966	20.4095563139932	7.415	2.75246882184669	4.46845401638758e-60	KTGGYRSGAA	3.3107182030508e-59
PB0206.1	PB0206.1	461	5982	31.4675767918089	14.955	2.10415090550377	1.34402372451154e-59	Zic2_2	9.90173410600595e-59
PF0087.1	PF0087.1	357	4011	24.3686006825939	10.0275	2.43017708128585	4.46801344957272e-59	RYTGCNWTGGNR	3.27319636979934e-58
PF0118.1	PF0118.1	349	3881	23.8225255972696	9.7025	2.45529766526871	1.11252879448981e-58	GGCNRNWCTTYS	8.10467903918836e-58
PB0137.1	PB0137.1	379	4464	25.8703071672355	11.16	2.31812788236877	7.66922760437728e-58	Irf3_2	5.49487516269669e-57
PB0025.1	PB0025.1	257	2351	17.542662116041	5.8775	2.98471494956035	8.24972500042741e-58	Glis2_1	5.87849256861057e-57
PB0204.1	PB0204.1	237	2049	16.1774744027304	5.1225	3.15812091805376	1.5357028323192e-57	Zfp740_2	1.08834592029578e-56
PF0100.1	PF0100.1	203	1563	13.8566552901024	3.9075	3.54616898019255	4.27568944463557e-57	CRGAARNNNNCGA	3.01378326259718e-56
PB0191.1	PB0191.1	335	3715	22.8668941979522	9.2875	2.46211512225596	2.42213966254196e-56	Tcfap2c_2	1.68902145452124e-55
MA1117.1	MA1117.1	281	2785	19.1808873720137	6.9625	2.75488508036103	2.97096937852468e-56	RELB	2.06071493063626e-55
MA1600.1	MA1600.1	395	4865	26.962457337884	12.1625	2.21685157968213	1.74262860825038e-55	ZNF684	1.2023215371209e-54
PF0171.1	PF0171.1	416	5277	28.3959044368601	13.1925	2.15242785195074	2.09951267085749e-55	CTCNANGTGNY	1.44092869620956e-54
MA1485.1	MA1485.1	372	4431	25.3924914675768	11.0775	2.29225831348019	2.12610556498087e-55	FERD3L	1.45154013441626e-54
PF0074.1	PF0074.1	373	4452	25.4607508532423	11.13	2.28757869301369	2.4058161456138e-55	GGAMTNNNNNTCCY	1.63395013222937e-54
MA0014.3	MA0014.3	217	1825	14.8122866894198	4.5625	3.24652858946187	1.65375139022464e-54	PAX5	1.11159371796543e-53
PF0163.1	PF0163.1	346	4003	23.617747440273	10.0075	2.36000474047195	5.25601542167056e-54	GGARNTKYCCA	3.51479185120944e-53
MA1616.1	MA1616.1	387	4777	26.4163822525597	11.9425	2.21196418275568	6.01046422341888e-54	Prdm15	3.99879864660113e-53
PB0180.1	PB0180.1	247	2308	16.8600682593857	5.77	2.92202222866303	1.04391653846213e-53	Sp4_2	6.90998561499809e-53
MA1559.1	MA1559.1	428	5602	29.2150170648464	14.005	2.08604191823252	1.65355633006659e-53	SNAI3	1.08900881535698e-52
MA1601.1	MA1601.1	461	6279	31.4675767918089	15.6975	2.00462346181296	2.22715077528412e-53	ZNF75D	1.45939930199522e-52
PB0044.1	PB0044.1	215	1832	14.6757679180887	4.58	3.20431613932068	4.9954164965869e-53	Mtf1_1	3.25701155577466e-52
PF0031.1	PF0031.1	388	4848	26.4846416382253	12.12	2.18520145529911	9.30101706283752e-53	GGGYGTGNY	5.97464347287691e-52
MA0500.2	MA0500.2	423	5571	28.8737201365188	13.9275	2.07314450809684	4.81647544194539e-52	MYOG	3.06374828112039e-51
PB0092.1	PB0092.1	225	2018	15.358361774744	5.045	3.04427388993935	1.00185310830657e-51	Zbtb7b_1	6.34182744287266e-51
PF0126.1	PF0126.1	172	1252	11.740614334471	3.13	3.75099499503865	1.27221607256984e-51	WYAAANNRNNNGCG	8.01434666005351e-51
PF0110.1	PF0110.1	180	1381	12.2866894197952	3.4525	3.55878042571911	1.09030669755638e-50	MCAATNNNNNGCG	6.83538429621887e-50
PB0205.1	PB0205.1	441	6008	30.1023890784983	15.02	2.00415373358843	1.40361984781096e-50	Zic1_2	8.7575133088301e-50
MA0616.2	MA0616.2	214	1893	14.6075085324232	4.7325	3.08663677388763	4.44699679027667e-50	HES2	2.74828616801933e-49
MA0657.1	MA0657.1	272	2839	18.5665529010239	7.0975	2.61592855245141	6.69520446612848e-50	KLF13	4.0988481802026e-49
MA0597.1	MA0597.1	407	5407	27.7815699658703	13.5175	2.05522988465843	8.93433744206207e-49	THAP1	5.44410094600418e-48
MA0004.1	MA0004.1	381	4930	26.0068259385666	12.325	2.11008729724678	6.20801429343791e-48	Arnt	3.747801221594e-47
PF0002.1	PF0002.1	381	4930	26.0068259385666	12.325	2.11008729724678	6.20801429343791e-48	CACGTG	3.747801221594e-47
PB0167.1	PB0167.1	334	4053	22.7986348122867	10.1325	2.25005031456074	2.71240907295011e-47	Sox13_2	1.62994535996633e-46
MA0737.1	MA0737.1	270	2910	18.4300341296928	7.275	2.53333802470005	7.43940600592458e-47	GLIS3	4.44999331730535e-46
PB0117.1	PB0117.1	253	2625	17.2696245733788	6.5625	2.63156183975297	1.16322979799301e-46	Eomes_2	6.92626327206799e-46
PB0190.1	PB0190.1	249	2558	16.9965870307167	6.395	2.65779312442795	1.2067541679727e-46	Tcfap2b_2	7.15276106834727e-46
MA0863.1	MA0863.1	233	2298	15.9044368600683	5.745	2.76839632029038	1.81228562120976e-46	MTF1	1.06451371624213e-45
MA1574.1	MA1574.1	265	2838	18.0887372013652	7.095	2.54950489096056	1.93335223614155e-46	THRB	1.1305342223895e-45
MA1149.1	MA1149.1	293	3333	20	8.3325	2.4002400240024	2.01718245428629e-46	RARA::RXRG	1.17428835731666e-45
MA0116.1	MA0116.1	342	4248	23.3447098976109	10.62	2.19818360617805	2.71063329540028e-46	Znf423	1.57096258542309e-45
PB0157.1	PB0157.1	226	2192	15.4266211604096	5.48	2.81507685408933	3.2952977909928e-46	Rara_2	1.90135766347549e-45
PB0089.1	PB0089.1	334	4113	22.7986348122867	10.2825	2.21722682346576	6.72358524558439e-46	Tcfe2a_1	3.86235910142822e-45
PF0157.1	PF0157.1	186	1580	12.6962457337884	3.95	3.21423942627554	7.24140671936874e-46	KCCGNSWTTT	4.14157647458633e-45
PF0022.1	PF0022.1	178	1465	12.1501706484642	3.6625	3.31745273678202	9.10351287205299e-46	TGCGCANK	5.18383440399873e-45
PF0043.1	PF0043.1	263	2851	17.9522184300341	7.1275	2.51872584076242	4.23826345510054e-45	GTTGNYNNRGNAAC	2.40291110671787e-44
MA0865.1	MA0865.1	237	2409	16.1774744027304	6.0225	2.68617258658869	4.62706799998906e-45	E2F8	2.61198990129252e-44
PF0070.1	PF0070.1	120	719	8.19112627986348	1.7975	4.55695481494491	1.12833606931101e-44	CGTSACG	6.34202687233432e-44
MA1106.1	MA1106.1	167	1341	11.3993174061433	3.3525	3.4002438198787	2.59932445743377e-44	HIF1A	1.4547292242462e-43
PF0089.1	PF0089.1	249	2654	16.9965870307167	6.635	2.56165592022859	7.91977369413989e-44	GTTNYYNNGGTNA	4.3760105496434e-43
PF0141.1	PF0141.1	315	3877	21.5017064846416	9.6925	2.21838601853409	4.56409456528777e-43	TTCNRGNNNNTTC	2.49020054942897e-42
MA0798.2	MA0798.2	298	3584	20.3412969283276	8.96	2.27023403217942	1.79223624860954e-42	RFX3	9.65733912473899e-42
MA0159.1	MA0159.1	287	3392	19.5904436860068	8.48	2.31019383089703	3.33031318352794e-42	RARA::RXRA	1.78713102523475e-41
PF0086.1	PF0086.1	283	3325	19.3174061433447	8.3125	2.32389848340989	4.74513719942325e-42	GGGNNTTTCC	2.52557506450935e-41
PB0047.1	PB0047.1	367	4952	25.0511945392491	12.38	2.02352136827538	9.00567085889302e-42	Myf6_1	4.75441085020101e-41
PB0128.1	PB0128.1	203	1985	13.8566552901024	4.9625	2.79227310631786	8.06913765160976e-41	Gcm1_2	4.17545853083299e-40
MA1575.1	MA1575.1	210	2113	14.3344709897611	5.2825	2.71357709224062	2.17274806782168e-40	THRB(var.2)	1.119866988316e-39
PF0120.1	PF0120.1	342	4531	23.3447098976109	11.3275	2.06088809513228	3.0756234236897e-40	KRCTCNNNNMANAGC	1.5789814742092e-39
PF0117.1	PF0117.1	340	4499	23.2081911262799	11.2475	2.06340885763769	4.36196220851748e-40	TGTYNNNNNRGCARM	2.23058773329678e-39
PF0037.1	PF0037.1	262	3041	17.8839590443686	7.6025	2.35237869705605	1.23385034549178e-39	GTTRYCATRR	6.28492519734873e-39
MA0258.2	MA0258.2	330	4339	22.5255972696246	10.8475	2.07657038669044	2.44880479387366e-39	ESR2	1.24250640124952e-38
MA1154.1	MA1154.1	271	3222	18.4982935153584	8.055	2.29649826385579	3.19881622708544e-39	ZNF282	1.61676603105404e-38
PF0106.1	PF0106.1	151	1235	10.3071672354949	3.0875	3.33835376048417	4.3963162180444e-39	CCGNMNNTNACG	2.20492167243458e-38
PF0103.1	PF0103.1	214	2226	14.6075085324232	5.565	2.62488922415511	5.42594336212795e-39	ACAWNRNSRCGG	2.71089277556124e-38
MA0510.2	MA0510.2	207	2110	14.1296928327645	5.275	2.67861475502645	5.80955795992804e-39	RFX5	2.89147464875808e-38
MA0600.2	MA0600.2	191	1856	13.037542662116	4.64	2.80981522890432	1.0067060642867e-38	RFX2	4.97251783268886e-38
PF0150.1	PF0150.1	261	3067	17.8156996587031	7.6675	2.3235343539228	1.50088345710982e-38	YTTCCNNNGGAMR	7.38547935121211e-38
PB0112.1	PB0112.1	138	1068	9.419795221843	2.67	3.5280131917015	2.34184775166865e-38	E2F2_2	1.1480336346526e-37
PB0156.1	PB0156.1	200	2021	13.6518771331058	5.0525	2.7020043806246	3.81756045708588e-38	Plagl1_2	1.86445649289887e-37
MA0076.2	MA0076.2	275	3354	18.7713310580205	8.385	2.23867991151109	7.27820748118002e-38	ELK4	3.50213378430212e-37
MA0748.2	MA0748.2	196	1966	13.3788395904437	4.915	2.72204264302008	8.22017114966564e-38	YY2	3.92641142093919e-37
PF0063.1	PF0063.1	256	3022	17.4744027303754	7.555	2.31295866715757	1.95972724052516e-37	AAGWWRNYGGC	9.326585115492e-37
PF0102.1	PF0102.1	315	4156	21.5017064846416	10.39	2.0694616443351	4.42137149952235e-37	ATGGYGGA	2.08893783890476e-36
PB0118.1	PB0118.1	269	3296	18.3617747440273	8.24	2.22837072136254	1.23123466525207e-36	Esrra_2	5.71362990565372e-36
MA0799.1	MA0799.1	205	2167	13.9931740614334	5.4175	2.58295783321337	2.67239437656889e-36	RFX4	1.2270430517767e-35
PF0082.1	PF0082.1	279	3502	19.0443686006826	8.755	2.1752562650694	3.08333327303824e-36	CTGYNNCTYTAA	1.41076020633048e-35
PF0029.1	PF0029.1	291	3738	19.8634812286689	9.345	2.12557316518662	4.3275949268417e-36	CTTTAAR	1.97314118342713e-35
PF0121.1	PF0121.1	238	2773	16.2457337883959	6.9325	2.34341634163663	1.48960354696753e-35	CCAWWNAAGG	6.76809416461901e-35
PF0033.1	PF0033.1	315	4236	21.5017064846416	10.59	2.03037832716163	1.69512146878523e-35	YTATTTTNR	7.67513331699979e-35
MA1537.1	MA1537.1	253	3078	17.2696245733788	7.695	2.24426570154371	7.94947211715829e-35	NR2F1(var.2)	3.57452125543945e-34
PB0201.1	PB0201.1	209	2293	14.2662116040956	5.7325	2.48865444467432	1.04397317572712e-34	Zfp281_2	4.66212678475401e-34
MA0595.1	MA0595.1	277	3551	18.9078498293515	8.8775	2.12986199147863	2.24621342427109e-34	SREBF1	9.99679967661946e-34
PF0014.1	PF0014.1	237	2805	16.1774744027304	7.0125	2.30694822142323	2.42580631768671e-34	TGACGTCA	1.07593586335492e-33
MA1540.1	MA1540.1	293	3863	20	9.6575	2.07092932953663	2.53847439028864e-34	NR5A1	1.12209173048691e-33
MA0509.2	MA0509.2	266	3346	18.1569965870307	8.365	2.170591343339	2.79302740679854e-34	RFX1	1.23044180353557e-33
MA0056.2	MA0056.2	287	3759	19.5904436860068	9.3975	2.08464418047426	4.59484142163003e-34	MZF1	2.01739838848672e-33
MA0486.2	MA0486.2	210	2352	14.3344709897611	5.88	2.43783520234032	1.31204361278567e-33	HSF1	5.68406933911133e-33
MA0502.2	MA0502.2	252	3121	17.2013651877133	7.8025	2.20459662771077	1.93233604482803e-33	NFYB	8.3160600741114e-33
PB0038.1	PB0038.1	134	1129	9.14675767918089	2.8225	3.24065816800031	2.37405521976966e-33	Jundm2_1	1.01834473900646e-32
MA0772.1	MA0772.1	270	3469	18.4300341296928	8.6725	2.12511203570975	2.75736934621269e-33	IRF7	1.17888840244635e-32
MA0259.1	MA0259.1	132	1103	9.01023890784983	2.7575	3.26753904183131	3.16891562441392e-33	ARNT::HIF1A	1.34601497532109e-32
MA1625.1	MA1625.1	304	4144	20.7508532423208	10.36	2.00297811219313	4.48869762992164e-33	Stat5b	1.90040964591487e-32
MA1145.1	MA1145.1	153	1427	10.4436860068259	3.5675	2.92745227941862	6.03158154266299e-33	FOSL2::JUND(var.2)	2.53715559084921e-32
MA0609.2	MA0609.2	150	1387	10.2389078498294	3.4675	2.95282129771575	1.02162897768181e-32	CREM	4.26988521441372e-32
PF0020.1	PF0020.1	136	1175	9.28327645051194	2.9375	3.16026432357853	1.05622323198431e-32	GTGACGY	4.40036771408159e-32
MA1131.1	MA1131.1	153	1436	10.4436860068259	3.59	2.90910473727742	1.22491349154904e-32	FOSL2::JUN(var.2)	5.08690188847116e-32
PF0135.1	PF0135.1	256	3247	17.4744027303754	8.1175	2.1526828124885	2.42179397844426e-32	AGCYRWTTC	1.0025458247274e-31
MA0018.4	MA0018.4	217	2529	14.8122866894198	6.3225	2.34278951196833	2.7876647314841e-32	CREB1	1.15035278792888e-31
PF0053.1	PF0053.1	237	2899	16.1774744027304	7.2475	2.23214548502661	3.66396065321807e-32	RYTGCNNRGNAAC	1.50719390908403e-31
PF0088.1	PF0088.1	275	3629	18.7713310580205	9.0725	2.06903621471705	5.3970742760617e-32	GGCNKCCATNK	2.21313989181901e-31
MA0605.2	MA0605.2	132	1135	9.01023890784983	2.8375	3.17541459307483	5.82024242529951e-32	ATF3	2.3791837374892e-31
MA1525.1	MA1525.1	258	3309	17.6109215017065	8.2725	2.1288511939204	7.7199252562034e-32	NFATC4	3.14586954190288e-31
MA0051.1	MA0051.1	252	3203	17.2013651877133	8.0075	2.14815675150962	1.14682280418319e-31	IRF2	4.64427620079155e-31
PB0099.1	PB0099.1	255	3268	17.4061433447099	8.17	2.13049490143328	1.68234553675159e-31	Zfp691_1	6.79188414837174e-31
PB0033.1	PB0033.1	257	3318	17.542662116041	8.295	2.11484775359144	2.9487873156842e-31	Irf3_1	1.18314420296991e-30
MA1550.1	MA1550.1	217	2573	14.8122866894198	6.4325	2.30272626341544	3.1706691662798e-31	PPARD	1.26826766651192e-30
MA0520.1	MA0520.1	278	3736	18.9761092150171	9.34	2.03170334207891	4.75222739590325e-31	Stat6	1.89507783616448e-30
MA0656.1	MA0656.1	140	1283	9.55631399317406	3.2075	2.97936523559597	5.92081089188796e-31	JDP2(var.2)	2.34672869392763e-30
MA1554.1	MA1554.1	150	1440	10.2389078498294	3.6	2.84414106939704	6.31803854789931e-31	RFX7	2.49658250498809e-30
PB0203.1	PB0203.1	238	2987	16.2457337883959	7.4675	2.17552511394656	1.23239179826314e-30	Zfp691_2	4.85510243182819e-30
PF0158.1	PF0158.1	228	2810	15.5631399317406	7.025	2.21539358458941	2.01755019004453e-30	CCCNNNNNNAAGWT	7.92435375848816e-30
MA1148.1	MA1148.1	216	2593	14.7440273037543	6.4825	2.27443537273494	2.48009673791031e-30	PPARA::RXRA	9.71185028899414e-30
PF0165.1	PF0165.1	231	2879	15.7679180887372	7.1975	2.1907493002761	3.91382629069595e-30	CCAWNWWNNNGGC	1.51893734615105e-29
MA1124.1	MA1124.1	261	3453	17.8156996587031	8.6325	2.06379376295431	4.29958815516899e-30	ZNF24	1.66369820603572e-29
PB0055.1	PB0055.1	202	2356	13.7883959044369	5.89	2.34098402452239	6.00155664670868e-30	Rfx4_1	2.31539345186631e-29
MA0771.1	MA0771.1	206	2429	14.061433447099	6.0725	2.3155921691394	6.37587158219477e-30	HSF4	2.45254765285604e-29
MA1556.1	MA1556.1	195	2233	13.3105802047782	5.5825	2.38434038598803	6.59753683744267e-30	RXRG(var.2)	2.53034942236036e-29
PF0078.1	PF0078.1	245	3155	16.7235494880546	7.8875	2.12025984000692	6.86300751279936e-30	GCTNWTTGK	2.62444627468926e-29
PB0029.1	PB0029.1	262	3484	17.8839590443686	8.71	2.05326739889421	7.23890307619563e-30	Hic1_1	2.76009637759038e-29
PF0009.1	PF0009.1	157	1594	10.7167235494881	3.985	2.68926563349763	1.2399698480143e-29	TGAYRTCA	4.71405446592026e-29
PF0113.1	PF0113.1	265	3558	18.0887372013652	8.895	2.03358484557225	1.43610836153834e-29	AACYNNNNTTCCS	5.44385262629651e-29
MA0823.1	MA0823.1	184	2067	12.5597269624573	5.1675	2.43052287614075	3.27877999924556e-29	HEY1	1.23928380261339e-28
PF0164.1	PF0164.1	151	1517	10.3071672354949	3.7925	2.71777646288593	5.39114548921052e-29	GCGSCMNTTT	2.02595208009525e-28
PB0004.1	PB0004.1	116	987	7.91808873720136	2.4675	3.20895186917988	1.46123260708307e-28	Atf1_1	5.45973444021868e-28
PH0139.1	PH0139.1	153	1565	10.4436860068259	3.9125	2.6693127173996	1.55575976087456e-28	Pitx3	5.7963163662298e-28
PF0107.1	PF0107.1	260	3516	17.7474402730375	8.79	2.01904895028869	1.67777345307356e-28	RTTTNNNYTGGM	6.23309567751545e-28
MA0858.1	MA0858.1	198	2351	13.5153583617747	5.8775	2.29950801561459	2.37336918300045e-28	Rarb(var.2)	8.79225401884257e-28
MA1493.1	MA1493.1	180	2031	12.2866894197952	5.0775	2.41983051103796	2.42492688421877e-28	HES6	8.95780356096678e-28
MA0147.3	MA0147.3	234	3022	15.9726962457338	7.555	2.11418878169871	2.58053031565042e-28	MYC	9.50568229267839e-28
MA1466.1	MA1466.1	137	1315	9.35153583617747	3.2875	2.84457363838098	2.80320832151043e-28	ATF6	1.02968553556327e-27
MA0855.1	MA0855.1	205	2489	13.9931740614334	6.2225	2.24880258118657	4.15228714896178e-28	RXRB	1.51668975973282e-27
MA1576.1	MA1576.1	252	3386	17.2013651877133	8.465	2.03205731691829	5.41172532599137e-28	THRB(var.3)	1.97119827516557e-27
MA0768.1	MA0768.1	230	2976	15.6996587030717	7.44	2.11016918052039	1.06789316583594e-27	LEF1	3.85743126939076e-27
MA1632.1	MA1632.1	200	2416	13.6518771331058	6.04	2.26024455846123	1.09095059787367e-27	ATF2	3.92983309289299e-27
MA0092.1	MA0092.1	234	3055	15.9726962457338	7.6375	2.09135139060344	1.19787379763231e-27	Hand1::Tcf3	4.30310587358826e-27
MA0624.1	MA0624.1	253	3428	17.2696245733788	8.57	2.01512538779216	1.43556586293449e-27	NFATC1	5.12870653497693e-27
PF0068.1	PF0068.1	223	2850	15.221843003413	7.125	2.13639901802287	1.48682542614497e-27	RGAANNTTC	5.29732337621049e-27
MA1475.1	MA1475.1	112	959	7.64505119453925	2.3975	3.18875962233128	2.28707555709824e-27	CREB3L4(var.2)	8.12628481323191e-27
MA0646.1	MA0646.1	163	1783	11.1262798634812	4.4575	2.49608073213264	3.97213222260604e-27	GCM1	1.40370201037352e-26
MA0649.1	MA0649.1	158	1700	10.7849829351536	4.25	2.53764304356555	4.57543724987382e-27	HEY2	1.61023862930331e-26
PF0003.1	PF0003.1	165	1825	11.2627986348123	4.5625	2.46855860489036	6.3129903830224e-27	SCGGAAGY	2.21294071490893e-26
PB0158.1	PB0158.1	192	2307	13.1058020477816	5.7675	2.27235406116716	7.55796965734168e-27	Rfx3_2	2.62815798217962e-26
PB0083.1	PB0083.1	221	2848	15.0853242320819	7.12	2.11872531349465	8.14998757180155e-27	Tcf7_1	2.82648505149713e-26
MA0767.1	MA0767.1	125	1172	8.53242320819113	2.93	2.91208983214714	8.93242590421565e-27	GCM2	3.08962423848732e-26
MA0488.1	MA0488.1	209	2627	14.2662116040956	6.5675	2.17224386815311	1.04797427733051e-26	JUN	3.61523401491794e-26
PF0098.1	PF0098.1	244	3304	16.6552901023891	8.26	2.01637894702047	1.3915001053066e-26	GTCNYYATGR	4.77504246663106e-26
MA1127.1	MA1127.1	131	1274	8.9419795221843	3.185	2.80752889236556	1.59182009778389e-26	FOSB::JUN	5.44811917981677e-26
MA1121.1	MA1121.1	245	3335	16.7235494880546	8.3375	2.00582302705303	2.26658471913052e-26	TEAD2	7.73724207786963e-26
MA1560.1	MA1560.1	137	1378	9.35153583617747	3.445	2.71452419047242	2.73445801239499e-26	SOHLH2	9.28576366709131e-26
MA1535.1	MA1535.1	193	2352	13.1740614334471	5.88	2.24048663834134	3.05131525419788e-26	NR2C1	1.0334844393439e-25
MA0730.1	MA0730.1	230	3055	15.6996587030717	7.6375	2.05560179418287	3.93011799983545e-26	RARA(var.2)	1.32768753155063e-25
PB0056.1	PB0056.1	182	2161	12.4232081911263	5.4025	2.29952951247132	4.8904006593127e-26	Rfxdc2_1	1.64782492499839e-25
MA0821.1	MA0821.1	170	1952	11.6040955631399	4.88	2.37788843506966	6.47064966679011e-26	HES5	2.16908153354609e-25
PB0138.1	PB0138.1	126	1216	8.60068259385666	3.04	2.8291719058739	7.74866158301194e-26	Irf4_2	2.59083453955066e-25
PH0141.1	PH0141.1	230	3077	15.6996587030717	7.6925	2.0409046087841	1.04001561862243e-25	Pknox2	3.46849198640318e-25
MA0744.2	MA0744.2	208	2661	14.19795221843	6.6525	2.13422806740775	1.33523066355716e-25	SCRT2	4.44168567673097e-25
PB0082.1	PB0082.1	199	2501	13.5836177474403	6.2525	2.17250983565618	2.05525161297878e-25	Tcf3_1	6.75075088998572e-25
MA1137.1	MA1137.1	237	3232	16.1774744027304	8.08	2.00216267360524	2.28455084968583e-25	FOSL1::JUNB	7.48506107535257e-25
PF0065.1	PF0065.1	138	1432	9.419795221843	3.58	2.6312277155986	3.57376677479087e-25	ARGGGTTAA	1.16214261205169e-24
MA1135.1	MA1135.1	227	3056	15.4948805460751	7.64	2.02812572592606	5.31227313703823e-25	FOSB::JUNB	1.71465449769749e-24
MA1521.1	MA1521.1	196	2478	13.3788395904437	6.195	2.15961898150826	1.02450247096536e-24	MAFA	3.2663844062074e-24
MA0822.1	MA0822.1	170	2002	11.6040955631399	5.005	2.31850061201597	1.04211989506497e-24	HES7	3.31444961747494e-24
MA1474.1	MA1474.1	161	1851	10.9897610921502	4.6275	2.37488084109134	1.7076485395208e-24	CREB3L4	5.4047905231435e-24
MA1539.1	MA1539.1	154	1735	10.5119453924915	4.3375	2.42350326051677	2.49981834321879e-24	NR2F6(var.3)	7.87382396028334e-24
PB0143.1	PB0143.1	106	954	7.23549488054608	2.385	3.03375047402351	3.24970480837337e-24	Klf7_2	1.02111206508889e-23
PB0160.1	PB0160.1	121	1190	8.25938566552901	2.975	2.77626408925345	3.95679637865587e-24	Rfxdc2_2	1.23142302572011e-23
PF0167.1	PF0167.1	222	3013	15.1535836177474	7.5325	2.01176018821738	5.55103328695235e-24	CCTNTMAGA	1.71124052155694e-23
MA0834.1	MA0834.1	104	931	7.09897610921502	2.3275	3.05004344112353	5.9024618598998e-24	ATF7	1.81528543993145e-23
PH0130.1	PH0130.1	134	1409	9.14675767918089	3.5225	2.5966664809598	6.26190231502612e-24	Otx2	1.92129896912802e-23
MA0770.1	MA0770.1	191	2428	13.037542662116	6.07	2.14786534795981	8.34268224841537e-24	HSF2	2.53586425452999e-23
MA1139.1	MA1139.1	102	906	6.96245733788396	2.265	3.07393259950727	9.01784606616575e-24	FOSL2::JUNB(var.2)	2.73471424890236e-23
PF0129.1	PF0129.1	169	2025	11.5358361774744	5.0625	2.27868368937766	9.36258336264217e-24	RRAGTTGT	2.82611312613088e-23
PB0040.1	PB0040.1	184	2310	12.5597269624573	5.775	2.17484449566361	1.54322280837848e-23	Lef1_1	4.62612078649548e-23
PB0196.1	PB0196.1	162	1914	11.0580204778157	4.785	2.31097606641916	2.07763850993579e-23	Zbtb7b_2	6.18548086063076e-23
PH0125.1	PH0125.1	146	1635	9.96587030716723	4.0875	2.43813340848128	2.44940939886521e-23	Obox5_2	7.25915876390962e-23
PF0095.1	PF0095.1	131	1380	8.9419795221843	3.45	2.59187812237226	2.45726425631718e-23	GCCNNNWTAAR	7.26592424090158e-23
MA1657.1	MA1657.1	161	1900	10.9897610921502	4.75	2.31363391413688	2.56487744333431e-23	ZNF652	7.56696874685055e-23
MA1129.1	MA1129.1	95	818	6.48464163822526	2.045	3.17097390622262	3.55103329160063e-23	FOSL1::JUN(var.2)	1.04057245219039e-22
PF0005.1	PF0005.1	175	2165	11.9453924914676	5.4125	2.2070009222111	4.47964848325131e-23	GATTGGY	1.30974475833177e-22
PH0123.1	PH0123.1	137	1492	9.35153583617747	3.73	2.50711416519503	4.90365729683584e-23	Obox3	1.42413566037281e-22
MA1132.1	MA1132.1	199	2626	13.5836177474403	6.565	2.06909638194064	7.06519624031114e-23	JUN::JUNB	2.04733686608127e-22
MA1136.1	MA1136.1	101	919	6.89419795221843	2.2975	3.00073904340302	9.24669421966531e-23	FOSB::JUNB(var.2)	2.67354529100744e-22
PF0072.1	PF0072.1	207	2793	14.1296928327645	6.9825	2.02358651382234	1.22515272842822e-22	TTCYRGAA	3.53451141121769e-22
MA0840.1	MA0840.1	106	1000	7.23549488054608	2.5	2.89419795221843	1.27910311256051e-22	Creb5	3.67389968894031e-22
PB0147.1	PB0147.1	148	1699	10.1023890784983	4.2475	2.37843180188306	1.31342839833073e-22	Max_2	3.76419918994125e-22
MA0677.1	MA0677.1	203	2723	13.8566552901024	6.8075	2.03549839002606	1.69868108688442e-22	Nr2f6	4.85763188003789e-22
PB0162.1	PB0162.1	164	1993	11.1945392491468	4.9825	2.24677155025524	1.98815470536817e-22	Sfpi1_2	5.66059767641942e-22
PB0028.1	PB0028.1	206	2785	14.061433447099	6.9625	2.01959546816502	1.99965239166027e-22	Hbp1_1	5.68092967042482e-22
PF0144.1	PF0144.1	149	1729	10.1706484641638	4.3225	2.35295511027503	2.62587011276526e-22	AAANWWTGC	7.44377092836065e-22
MA0104.4	MA0104.4	179	2277	12.2184300341297	5.6925	2.14640843814312	2.81159054639794e-22	MYCN	7.93574474567731e-22
MA0839.1	MA0839.1	145	1662	9.89761092150171	4.155	2.38209649133615	3.18890936627633e-22	CREB3L1	8.96193494315591e-22
PB0024.1	PB0024.1	104	986	7.09897610921502	2.465	2.87990917209534	4.76418211325966e-22	Gcm1_1	1.32180712248736e-21
MA0492.1	MA0492.1	180	2308	12.2866894197952	5.77	2.12940891157629	5.0080273537703e-22	JUND(var.2)	1.38357365875349e-21
MA1105.2	MA1105.2	183	2365	12.4914675767918	5.9125	2.11272178888656	5.11217327389467e-22	GRHL2	1.40936024295109e-21
MA0024.3	MA0024.3	72	525	4.91467576791809	1.3125	3.74451487079473	6.03617191194167e-22	E2F1	1.65708803645725e-21
MA1126.1	MA1126.1	127	1367	8.66894197952218	3.4175	2.53663262019669	7.74992962702123e-22	FOS::JUN(var.2)	2.11863904269092e-21
MA0891.1	MA0891.1	121	1272	8.25938566552901	3.18	2.597291089789	1.09982863413641e-21	GSC2	2.99410550921477e-21
MA0758.1	MA0758.1	144	1667	9.82935153583618	4.1675	2.35857265406987	1.13371960256182e-21	E2F7	3.07993825362629e-21
PB0133.1	PB0133.1	196	2634	13.3788395904437	6.585	2.03171444046221	1.26597537489937e-21	Hic1_2	3.43208292904113e-21
MA1494.1	MA1494.1	164	2030	11.1945392491468	5.075	2.20582054170379	1.29041134444796e-21	HNF4A(var.2)	3.49107135510401e-21
MA1602.1	MA1602.1	114	1162	7.78156996587031	2.905	2.67868157172816	1.56095815809836e-21	ZSCAN29	4.2142638471227e-21
MA0743.2	MA0743.2	184	2411	12.5597269624573	6.0275	2.08373736415717	1.75427783376726e-21	SCRT1	4.71665627882991e-21
MA0512.2	MA0512.2	186	2453	12.6962457337884	6.1325	2.07032135895449	2.08290918678358e-21	Rxra	5.58871106906541e-21
PF0096.1	PF0096.1	119	1251	8.12286689419795	3.1275	2.59723961445178	2.43779628868976e-21	YGCANTGCR	6.5007901031727e-21
MA1538.1	MA1538.1	151	1808	10.3071672354949	4.52	2.28034673351657	2.72340135880673e-21	NR2F1(var.3)	7.24758239159995e-21
PB0084.1	PB0084.1	189	2519	12.901023890785	6.2975	2.04859450429297	3.02463547417393e-21	Tcf7l2_1	8.0328404446493e-21
MA0511.2	MA0511.2	120	1278	8.19112627986348	3.195	2.56373279494945	4.73531427237352e-21	RUNX2	1.24242450929076e-20
MA0686.1	MA0686.1	121	1295	8.25938566552901	3.2375	2.5511615955302	4.8046545829202e-21	SPDEF	1.25808626026665e-20
PH0129.1	PH0129.1	137	1570	9.35153583617747	3.925	2.38255690093694	4.89500055628185e-21	Otx1	1.27917449406644e-20
MA1555.1	MA1555.1	140	1623	9.55631399317406	4.0575	2.35522217946372	4.96382769185414e-21	RXRB(var.2)	1.29456626203556e-20
PB0150.1	PB0150.1	164	2060	11.1945392491468	5.15	2.17369694158189	5.62413448893531e-21	Mybl1_2	1.46093055250431e-20
MA0622.1	MA0622.1	141	1643	9.62457337883959	4.1075	2.34317063392321	5.64442676146331e-21	Mlxip	1.46328677871733e-20
PH0121.1	PH0121.1	138	1591	9.419795221843	3.9775	2.36827032604475	5.94247249454947e-21	Obox1	1.53749685176439e-20
MA1644.1	MA1644.1	174	2259	11.877133105802	5.6475	2.10307801784897	9.74957920048813e-21	NFYC	2.50264788925916e-20
MA0060.3	MA0060.3	171	2204	11.6723549488055	5.51	2.1183947275509	1.05028020358365e-20	NFYA	2.68542232445701e-20
PF0149.1	PF0149.1	170	2192	11.6040955631399	5.48	2.11753568670437	1.44046359941982e-20	YGACNNYACAR	3.66868072977235e-20
PB0149.1	PB0149.1	160	2012	10.9215017064846	5.03	2.17127270506653	1.99181119863437e-20	Myb_2	5.02383327469869e-20
MA1533.1	MA1533.1	160	2013	10.9215017064846	5.0325	2.17019407977837	2.0902719533697e-20	NR1I2	5.25185862657822e-20
PH0138.1	PH0138.1	127	1422	8.66894197952218	3.555	2.43852095063915	2.17623204946073e-20	Pitx2	5.45732037018613e-20
PB0001.1	PB0001.1	151	1850	10.3071672354949	4.625	2.22857669956646	2.37000749180467e-20	Arid3a_1	5.92047848527451e-20
PB0142.1	PB0142.1	190	2593	12.9692832764505	6.4825	2.00066074453537	3.11896073067642e-20	Jundm2_2	7.7765292405393e-20
PF0162.1	PF0162.1	58	381	3.95904436860068	0.9525	4.15647702740229	3.99937876782576e-20	TAANNYSGCG	9.95265250619236e-20
PH0140.1	PH0140.1	179	2390	12.2184300341297	5.975	2.04492552872463	4.7673954363762e-20	Pknox1	1.17963636604072e-19
MA0608.1	MA0608.1	159	2016	10.8532423208191	5.04	2.15342109540062	5.87471740684495e-20	Creb3l2	1.44540216953317e-19
MA0786.1	MA0786.1	179	2395	12.2184300341297	5.9875	2.04065637313231	5.92028852859441e-20	POU3F1	1.45387123188081e-19
MA1147.1	MA1147.1	136	1599	9.28327645051194	3.9975	2.32227053171031	6.45530672719849e-20	NR4A2::RXRA	1.57930956327708e-19
MA0856.1	MA0856.1	179	2405	12.2184300341297	6.0125	2.03217131544777	9.10634064405523e-20	RXRG	2.21129761635904e-19
MA0679.2	MA0679.2	152	1900	10.3754266211604	4.75	2.18430034129693	1.1383903983828e-19	ONECUT1	2.7541021882953e-19
MA0025.2	MA0025.2	140	1682	9.55631399317406	4.205	2.27260737055269	1.18439769792147e-19	NFIL3	2.85481441421367e-19
MA0067.1	MA0067.1	108	1132	7.37201365187713	2.83	2.60495182045128	1.51658206859346e-19	Pax2	3.64875095469719e-19
PH0122.1	PH0122.1	141	1712	9.62457337883959	4.28	2.24873209785972	2.19383440344405e-19	Obox2	5.25875011413795e-19
MA0470.2	MA0470.2	69	541	4.7098976109215	1.3525	3.48236422249279	2.46854746725722e-19	E2F4	5.90639614184114e-19
MA1133.1	MA1133.1	111	1195	7.57679180887372	2.9875	2.53616462221714	3.45983765420272e-19	JUN::JUNB(var.2)	8.24794936212129e-19
MA0790.1	MA0790.1	164	2155	11.1945392491468	5.3875	2.07787271445879	4.64138523820619e-19	POU4F1	1.10444641434687e-18
MA0825.1	MA0825.1	158	2050	10.7849829351536	5.125	2.10438691417631	6.83513156870745e-19	MNT	1.61760645473585e-18
PB0111.1	PB0111.1	133	1590	9.07849829351536	3.975	2.28389894176487	6.93403259909775e-19	Bhlhb2_2	1.63624659858066e-18
PB0171.1	PB0171.1	136	1644	9.28327645051194	4.11	2.25870473248466	6.93899055993178e-19	Sox18_2	1.63624659858066e-18
MA1118.1	MA1118.1	152	1939	10.3754266211604	4.8475	2.14036650256017	7.34373840084231e-19	SIX1	1.72856225175061e-18
MA0648.1	MA0648.1	116	1297	7.91808873720136	3.2425	2.44197031216696	9.62124349078136e-19	GSC	2.252441923156e-18
MA0683.1	MA0683.1	155	2002	10.580204778157	5.005	2.1139270286028	1.00728343734756e-18	POU4F2	2.34972737442078e-18
PH0124.1	PH0124.1	130	1547	8.87372013651877	3.8675	2.29443313161442	1.21950589196922e-18	Obox5_1	2.83970657701404e-18
MA0626.1	MA0626.1	169	2282	11.5358361774744	5.705	2.02205717396571	1.79933713206795e-18	Npas2	4.16988928046621e-18
MA0787.1	MA0787.1	171	2323	11.6723549488055	5.8075	2.0098760135696	1.9831157884308e-18	POU3F2	4.56081655751986e-18
MA0601.1	MA0601.1	136	1669	9.28327645051194	4.1725	2.22487152798369	2.47168611803302e-18	Arid3b	5.66446168350625e-18
MA0711.1	MA0711.1	49	303	3.34470989761092	0.7575	4.41545861070749	2.5388266569347e-18	OTX1	5.7979508942957e-18
MA1140.2	MA1140.2	101	1063	6.89419795221843	2.6575	2.59424193874635	3.19891675162159e-18	JUNB(var.2)	7.17966857851042e-18
PH0148.1	PH0148.1	151	1955	10.3071672354949	4.8875	2.10888332184038	3.66431333110248e-18	Pou3f3	8.19599414023608e-18
MA0791.1	MA0791.1	159	2111	10.8532423208191	5.2775	2.05651204563129	4.44803853593148e-18	POU4F3	9.91494401855495e-18
MA0852.2	MA0852.2	167	2272	11.3993174061433	5.68	2.00692207854636	6.01032604033245e-18	FOXK1	1.3329022375159e-17
MA0007.3	MA0007.3	142	1803	9.69283276450512	4.5075	2.15037887177041	7.7957900714513e-18	Ar	1.7142850342618e-17
MA0762.1	MA0762.1	147	1898	10.0341296928328	4.745	2.11467432936412	8.40712245622109e-18	ETV2	1.84560398702227e-17
MA0637.1	MA0637.1	77	702	5.25597269624573	1.755	2.99485623717706	1.42443008399438e-17	CENPB	3.1165383045783e-17
MA0647.1	MA0647.1	93	957	6.3481228668942	2.3925	2.65334289107386	1.73043687021317e-17	GRHL1	3.76709462230045e-17
PB0006.1	PB0006.1	163	2221	11.1262798634812	5.5525	2.00383248329243	1.81415062205915e-17	Bcl6b_1	3.94275401860856e-17
PB0126.1	PB0126.1	108	1220	7.37201365187713	3.05	2.41705365635316	3.33343358142174e-17	Gata5_2	7.16111596404274e-17
PB0054.1	PB0054.1	152	2033	10.3754266211604	5.0825	2.04140218812797	4.99451645399265e-17	Rfx3_1	1.06943340821123e-16
MA1464.1	MA1464.1	132	1663	9.01023890784983	4.1575	2.16722523339743	6.67774848439448e-17	ARNT2	1.41820586704404e-16
MA0145.3	MA0145.3	77	722	5.25597269624573	1.805	2.91189623060705	6.92627539416795e-17	TFCP2	1.46859562829187e-16
MA0871.2	MA0871.2	154	2080	10.5119453924915	5.2	2.02152796009451	7.19473359812267e-17	TFEC	1.52304100843376e-16
MA0714.1	MA0714.1	124	1520	8.4641638225256	3.8	2.22741153224358	7.93645821319157e-17	PITX3	1.67733249756917e-16
PB0127.1	PB0127.1	86	868	5.8703071672355	2.17	2.70521067614539	9.2417007914626e-17	Gata6_2	1.95002877541541e-16
PH0035.1	PH0035.1	101	1123	6.89419795221843	2.8075	2.45563595804753	1.30482770246088e-16	Gsc	2.73113214126643e-16
MA0074.1	MA0074.1	127	1591	8.66894197952218	3.9775	2.17949515512814	1.75612418224039e-16	RXRA::VDR	3.66397749382636e-16
PB0139.1	PB0139.1	74	689	5.05119453924915	1.7225	2.93247868751765	1.92582324767371e-16	Irf5_2	3.99248571536807e-16
PB0078.1	PB0078.1	110	1287	7.50853242320819	3.2175	2.33365421078732	1.99889570118166e-16	Srf_1	4.1373968164141e-16
MA1146.1	MA1146.1	122	1508	8.32764505119454	3.77	2.20892441676248	2.66935707048859e-16	NR1H4::RXRA	5.49895990508235e-16
MA0712.2	MA0712.2	137	1788	9.35153583617747	4.47	2.09206618259004	2.89229099737197e-16	OTX2	5.93944481980007e-16
PB0046.1	PB0046.1	48	327	3.27645051194539	0.8175	4.00789053448978	2.98139777587861e-16	Mybl1_1	6.11280298702156e-16
MA0108.2	MA0108.2	119	1456	8.12286689419795	3.64	2.23155683906537	3.03081851573923e-16	TBP	6.20437573708628e-16
MA0779.1	MA0779.1	106	1229	7.23549488054608	3.0725	2.35492103516553	3.93066211828836e-16	PAX1	7.9886725704637e-16
MA0789.1	MA0789.1	144	1928	9.82935153583618	4.82	2.03928455100336	3.93307345877124e-16	POU3F4	7.9886725704637e-16
PH0137.1	PH0137.1	139	1833	9.48805460750853	4.5825	2.07049745935811	3.97823243794537e-16	Pitx1	8.06783063620648e-16
MA0864.2	MA0864.2	66	579	4.50511945392492	1.4475	3.11234504588941	4.5698908266252e-16	E2F2	9.23897308204537e-16
MA0638.1	MA0638.1	103	1180	7.03071672354949	2.95	2.38329380459305	4.75835022349454e-16	CREB3	9.60509085361747e-16
PB0045.1	PB0045.1	48	331	3.27645051194539	0.8275	3.9594568120186	4.85737651563517e-16	Myb_1	9.78982840245482e-16
MA1552.1	MA1552.1	116	1412	7.91808873720136	3.53	2.24308462810237	5.0913994491827e-16	RARB(var.3)	1.02298688470481e-15
PB0184.1	PB0184.1	78	765	5.32423208191126	1.9125	2.78391219969216	5.35477650916901e-16	Tbp_2	1.07425054891637e-15
MA1484.1	MA1484.1	145	1955	9.89761092150171	4.8875	2.02508663355534	5.48262696058749e-16	ETS2	1.0965253921175e-15
MA0844.1	MA0844.1	89	948	6.07508532423208	2.37	2.56332714102619	7.07812338692566e-16	XBP1	1.40485127801386e-15
MA0883.1	MA0883.1	99	1137	6.75767918088737	2.8425	2.377371743496	2.1208201224047e-15	Dmbx1	4.1338556645975e-15
PH0025.1	PH0025.1	99	1137	6.75767918088737	2.8425	2.377371743496	2.1208201224047e-15	Dmbx1	4.1338556645975e-15
MA1420.1	MA1420.1	126	1632	8.60068259385666	4.08	2.10801043967075	2.84193543893292e-15	IRF5	5.51470805411983e-15
PH0080.1	PH0080.1	121	1540	8.25938566552901	3.85	2.14529497805948	3.00222355056746e-15	Hoxd8	5.80845624620172e-15
MA0028.2	MA0028.2	119	1513	8.12286689419795	3.7825	2.14748629060091	4.80698837048436e-15	ELK1	9.23168311503919e-15
MA1546.1	MA1546.1	70	672	4.77815699658703	1.68	2.84414106939704	5.95314493191416e-15	PAX3(var.2)	1.13992672411396e-14
PH0044.1	PH0044.1	73	722	4.98293515358362	1.805	2.76062889395214	7.2510222326835e-15	Homez	1.3823586244765e-14
PH0015.1	PH0015.1	97	1133	6.62116040955631	2.8325	2.3375676644506	1.16977434262823e-14	Crx	2.20654565861599e-14
MA1113.2	MA1113.2	130	1741	8.87372013651877	4.3525	2.03876396014216	1.22791383552716e-14	PBX2	2.31053339325745e-14
MA0650.2	MA0650.2	132	1784	9.01023890784983	4.46	2.02023293897978	1.49734635659473e-14	HOXA13	2.80537305890737e-14
MA0474.2	MA0474.2	124	1634	8.4641638225256	4.085	2.07201072766844	1.66372868598097e-14	ERG	3.10372275610756e-14
PB0136.1	PB0136.1	60	534	4.09556313993174	1.335	3.0678375580013	1.90016562362911e-14	IRC900814_2	3.53468755094488e-14
PH0059.1	PH0059.1	94	1091	6.41638225255973	2.7275	2.3524774528175	2.09257014226665e-14	Hoxb4	3.8870533696805e-14
PF0061.1	PF0061.1	117	1508	7.98634812286689	3.77	2.1183947275509	2.12752348804292e-14	YTAATTAA	3.94075373353405e-14
MA0662.1	MA0662.1	100	1203	6.8259385665529	3.0075	2.26963875862108	2.83736873580858e-14	MIXL1	5.23327981823817e-14
PH0126.1	PH0126.1	86	960	5.8703071672355	2.4	2.44596131968146	3.2071673629719e-14	Obox6	5.87380090072382e-14
PF0034.1	PF0034.1	126	1702	8.60068259385666	4.255	2.02131200795691	5.98929976845394e-14	CYTAGCAAY	1.08172394710027e-13
MA0603.1	MA0603.1	124	1664	8.4641638225256	4.16	2.03465476503019	6.05995520574601e-14	Arntl	1.09297117403773e-13
MA0475.2	MA0475.2	124	1668	8.4641638225256	4.17	2.02977549700854	7.17559551391812e-14	FLI1	1.290617455193e-13
PF0026.1	PF0026.1	90	1044	6.14334470989761	2.61	2.353771919501	7.40087337516419e-14	TTAYRTAA	1.32930287620029e-13
MA0721.1	MA0721.1	106	1332	7.23549488054608	3.33	2.17282128544927	7.72150743960456e-14	UNCX	1.38498565354117e-13
MA0912.2	MA0912.2	80	876	5.46075085324232	2.19	2.4934935402933	9.37149592069518e-14	HOXD3	1.67174154317189e-13
MA0083.3	MA0083.3	83	928	5.66552901023891	2.32	2.44203836648229	9.92489043757537e-14	SRF	1.76804059161179e-13
PH0099.1	PH0099.1	88	1015	6.00682593856655	2.5375	2.36722204475529	1.02673488199508e-13	Lhx9	1.82655154996123e-13
PH0091.1	PH0091.1	114	1487	7.78156996587031	3.7175	2.09322662161945	1.0385721787584e-13	Lhx1	1.84509280803945e-13
PH0173.1	PH0173.1	86	981	5.8703071672355	2.4525	2.39360129143139	1.07153887659253e-13	Uncx	1.90107033343763e-13
MA0468.1	MA0468.1	124	1679	8.4641638225256	4.1975	2.01647738475893	1.13745490779494e-13	DUX4	2.01253894133596e-13
MA1585.1	MA1585.1	115	1508	7.84982935153584	3.77	2.08218285186627	1.1449363961206e-13	ZKSCAN1	2.02303124734588e-13
PH0095.1	PH0095.1	108	1379	7.37201365187713	3.4475	2.13836509118989	1.24164896896603e-13	Lhx5	2.1879868317996e-13
PB0077.1	PB0077.1	102	1269	6.96245733788396	3.1725	2.19462800248509	1.26272593799891e-13	Spdef_1	2.22212499750415e-13
MA1549.1	MA1549.1	123	1663	8.39590443686007	4.1575	2.01945987657488	1.29899408307496e-13	POU6F1(var.2)	2.28286830772204e-13
MA0853.1	MA0853.1	86	988	5.8703071672355	2.47	2.37664257782814	1.58638908122929e-13	Alx4	2.76927893162382e-13
PH0002.1	PH0002.1	86	988	5.8703071672355	2.47	2.37664257782814	1.58638908122929e-13	Alx4	2.76927893162382e-13
MA0763.1	MA0763.1	110	1424	7.50853242320819	3.56	2.1091383211259	1.77286718955886e-13	ETV3	3.08654047421195e-13
MA0777.1	MA0777.1	46	358	3.13993174061433	0.895	3.50830362079814	1.83192074447318e-13	MYBL2	3.18509953439071e-13
PB0185.1	PB0185.1	87	1010	5.93856655290102	2.525	2.35190754570338	2.03960173065176e-13	Tcf1_2	3.52270285664886e-13
MA0621.1	MA0621.1	105	1335	7.16723549488055	3.3375	2.14748629060091	2.12187521933524e-13	mix-a	3.65995408202798e-13
PB0131.1	PB0131.1	67	675	4.57337883959044	1.6875	2.710150423461	2.23785648588315e-13	Gmeb1_2	3.85490734160056e-13
MA0781.1	MA0781.1	108	1393	7.37201365187713	3.4825	2.11687398474577	2.36119682679354e-13	PAX9	4.0566543638192e-13
MA1509.1	MA1509.1	60	566	4.09556313993174	1.415	2.89439091161254	2.46023960986063e-13	IRF6	4.22125322533982e-13
PH0118.1	PH0118.1	108	1397	7.37201365187713	3.4925	2.11081278507577	2.83092326030385e-13	Nkx6-1_1	4.84451959506065e-13
MA1518.1	MA1518.1	90	1074	6.14334470989761	2.685	2.28802410052053	3.68298197065472e-13	LHX1	6.26972387693701e-13
PH0069.1	PH0069.1	94	1147	6.41638225255973	2.8675	2.23762240716991	3.94969445831558e-13	Hoxc4	6.71499553278164e-13
MA0878.2	MA0878.2	119	1614	8.12286689419795	4.035	2.01310208034646	4.11850244183899e-13	CDX1	6.98378047354752e-13
MA0682.2	MA0682.2	113	1500	7.71331058020478	3.75	2.05688282138794	4.20061866336863e-13	PITX1	7.11377498315934e-13
PH0068.1	PH0068.1	99	1244	6.75767918088737	3.11	2.17288719642681	5.31444760988162e-13	Hoxc13	8.97673534104356e-13
MA0755.1	MA0755.1	42	315	2.86689419795222	0.7875	3.64050056882821	5.89343033927806e-13	CUX2	9.9161718224756e-13
PH0160.1	PH0160.1	81	925	5.52901023890785	2.3125	2.39092334655475	6.00903940768043e-13	Shox2	1.0097664159298e-12
MA0043.3	MA0043.3	113	1513	7.71331058020478	3.7825	2.03920967090675	7.32471843704532e-13	HLF	1.22454267203937e-12
PF0094.1	PF0094.1	110	1458	7.50853242320819	3.645	2.05995402557152	7.9668580498012e-13	TGATTTRY	1.32509985930367e-12
MA1553.1	MA1553.1	99	1256	6.75767918088737	3.14	2.15212712767114	9.36630662025206e-13	RARG(var.3)	1.54995733918892e-12
MA0794.1	MA0794.1	89	1084	6.07508532423208	2.71	2.24172890193066	1.5378341856279e-12	PROX1	2.52879669364285e-12
PH0134.1	PH0134.1	110	1479	7.50853242320819	3.6975	2.03070518545184	1.95032450735001e-12	Pbx1	3.1869964380757e-12
MA1561.1	MA1561.1	77	877	5.25597269624573	2.1925	2.39725094469589	1.98620903969484e-12	SOX12	3.24157270057831e-12
MA0897.1	MA0897.1	113	1538	7.71331058020478	3.845	2.00606256962413	2.08022667927928e-12	Hmx2	3.38231370296781e-12
PH0042.1	PH0042.1	113	1538	7.71331058020478	3.845	2.00606256962413	2.08022667927928e-12	Hmx2	3.38231370296781e-12
MA0896.1	MA0896.1	101	1312	6.89419795221843	3.28	2.10188961957879	2.22237404738751e-12	Hmx1	3.59996988545754e-12
PH0041.1	PH0041.1	101	1312	6.89419795221843	3.28	2.10188961957879	2.22237404738751e-12	Hmx1	3.59996988545754e-12
MA0464.2	MA0464.2	96	1234	6.55290102389078	3.085	2.12411702557238	4.41108081730781e-12	BHLHE40	7.03184521487699e-12
PH0120.1	PH0120.1	108	1473	7.37201365187713	3.6825	2.00190458978334	7.44536578711519e-12	Nkx6-3	1.17397303342179e-11
MA1544.1	MA1544.1	37	272	2.52559726962457	0.68	3.71411363180084	7.61609618809529e-12	OVOL1	1.19944316778699e-11
PH0048.1	PH0048.1	82	991	5.59726962457338	2.4775	2.25924101900035	8.018820386852e-12	Hoxa13	1.25982431138012e-11
PH0054.1	PH0054.1	89	1130	6.07508532423208	2.825	2.1504726811441	1.42916871846887e-11	Hoxa7_1	2.21071887174781e-11
MA0875.1	MA0875.1	68	761	4.64163822525597	1.9025	2.43975728002942	1.82203632224795e-11	BARX1	2.805118493756e-11
MA0828.1	MA0828.1	85	1063	5.80204778156997	2.6575	2.18327291874693	1.93008498300235e-11	SREBF2(var.2)	2.95749802330795e-11
MA1476.1	MA1476.1	88	1122	6.00682593856655	2.805	2.14147092284013	2.32196850826381e-11	DLX5	3.54548821402343e-11
PH0038.1	PH0038.1	95	1257	6.48464163822526	3.1425	2.06352955870334	2.8166845705546e-11	Hlx	4.29083724299439e-11
MA0908.1	MA0908.1	66	737	4.50511945392492	1.8425	2.44511232234731	3.29037000189372e-11	HOXD11	4.99492722056975e-11
MA1463.1	MA1463.1	90	1172	6.14334470989761	2.93	2.09670467914594	4.1610645148848e-11	ARGFX	6.29469620349162e-11
MA0602.1	MA0602.1	94	1249	6.41638225255973	3.1225	2.05488622980295	4.50173626428753e-11	Arid5a	6.78643247240571e-11
PB0002.1	PB0002.1	94	1249	6.41638225255973	3.1225	2.05488622980295	4.50173626428753e-11	Arid5a_1	6.78643247240571e-11
PB0161.1	PB0161.1	67	761	4.57337883959044	1.9025	2.40387849649958	4.87944269701343e-11	Rxra_2	7.33040700104322e-11
MA1545.1	MA1545.1	35	263	2.38907849829352	0.6575	3.63357946508519	5.1757401096796e-11	OVOL2	7.75766103795655e-11
PH0116.1	PH0116.1	91	1196	6.21160409556314	2.99	2.07745956373349	5.24922615685967e-11	Nkx2-9	7.85877257008611e-11
MA0907.1	MA0907.1	88	1146	6.00682593856655	2.865	2.09662336424662	6.9026872664901e-11	HOXC13	1.02869762234321e-10
MA1480.1	MA1480.1	85	1096	5.80204778156997	2.74	2.11753568670437	8.98920914281282e-11	DPRX	1.3290168619306e-10
MA1470.1	MA1470.1	72	862	4.91467576791809	2.155	2.28059200367429	1.01118945084798e-10	BACH2(var.2)	1.48993338294437e-10
MA0109.1	MA0109.1	83	1063	5.66552901023891	2.6575	2.131901791247	1.08204911606132e-10	HLTF	1.59254181415798e-10
PF0127.1	PF0127.1	93	1253	6.3481228668942	3.1325	2.02653563188961	1.19050040683298e-10	WWTAAGGC	1.74821230913311e-10
PB0034.1	PB0034.1	70	830	4.77815699658703	2.075	2.30272626341544	1.21045297425612e-10	Irf4_1	1.77551257416196e-10
PH0051.1	PH0051.1	85	1105	5.80204778156997	2.7625	2.10028878970858	1.34747948399122e-10	Hoxa4	1.97206873975819e-10
PH0109.1	PH0109.1	73	890	4.98293515358362	2.225	2.23952141734095	1.69417442569948e-10	Nkx1-1	2.46288010157427e-10
PB0106.1	PB0106.1	62	699	4.2320819112628	1.7475	2.4217922238986	1.91251493291711e-10	Arid5a_2	2.77102163613768e-10
MA0819.1	MA0819.1	80	1021	5.46075085324232	2.5525	2.13937349784224	2.00656846250064e-10	CLOCK	2.90084842028918e-10
MA0906.1	MA0906.1	59	650	4.02730375426621	1.625	2.47834077185613	2.16176692696351e-10	HOXC12	3.11830096544294e-10
PB0179.1	PB0179.1	28	187	1.91126279863481	0.4675	4.0882626708766	2.78964459362942e-10	Sp100_2	4.01955419899753e-10
MA1143.1	MA1143.1	75	943	5.11945392491468	2.3575	2.17156051958205	3.833953660921e-10	FOSL1::JUND(var.2)	5.46988574818488e-10
PH0028.1	PH0028.1	81	1056	5.52901023890785	2.64	2.09432206019237	4.22212819377981e-10	En1	6.01710946960532e-10
MA0636.1	MA0636.1	84	1120	5.73378839590444	2.8	2.04778156996587	5.87505466387871e-10	BHLHE41	8.30918794110395e-10
MA0604.1	MA0604.1	63	745	4.30034129692833	1.8625	2.30890807888769	9.24715545005614e-10	Atf1	1.28827892167449e-09
PB0109.1	PB0109.1	85	1151	5.80204778156997	2.8775	2.01635022817375	9.71392547186297e-10	Bbx_2	1.35186326737559e-09
PF0133.1	PF0133.1	86	1174	5.8703071672355	2.935	2.00010465663901	1.13832127206373e-09	RYTAAWNNNTGAY	1.57911801996927e-09
MA0911.1	MA0911.1	59	682	4.02730375426621	1.705	2.36205498783942	1.35163875166728e-09	Hoxa11	1.86117944263372e-09
PH0153.1	PH0153.1	83	1121	5.66552901023891	2.8025	2.02159821953217	1.36050301964275e-09	Prop1	1.87140921689257e-09
MA0639.1	MA0639.1	57	659	3.89078498293515	1.6475	2.36162973167536	2.5826576479912e-09	DBP	3.52647703977019e-09
PH0066.1	PH0066.1	60	712	4.09556313993174	1.78	2.30087816850098	2.64293375566686e-09	Hoxc11	3.60500587593053e-09
PH0011.1	PH0011.1	71	912	4.84641638225256	2.28	2.12562122028621	2.7735705327012e-09	Alx1_2	3.77529851215278e-09
PB0032.1	PB0032.1	43	430	2.93515358361775	1.075	2.73037542662116	3.51362401603086e-09	IRC900814_1	4.77267262177526e-09
MA0843.1	MA0843.1	59	700	4.02730375426621	1.75	2.30131643100926	3.55737103317407e-09	TEF	4.82601319084718e-09
PB0194.1	PB0194.1	79	1068	5.39249146757679	2.67	2.01965972568419	3.56029500735812e-09	Zbtb12_2	4.82601319084718e-09
MA0862.1	MA0862.1	32	264	2.18430034129693	0.66	3.30954597166201	3.62967373110285e-09	GMEB2	4.91494760681009e-09
MA0756.1	MA0756.1	75	1001	5.11945392491468	2.5025	2.04573583413174	5.17413807790936e-09	ONECUT2	6.94143626912943e-09
MA0754.1	MA0754.1	38	358	2.5938566552901	0.895	2.89816386065933	5.60127716258984e-09	CUX1	7.49904047229686e-09
MA0877.2	MA0877.2	38	359	2.5938566552901	0.8975	2.89009098082463	6.04700245699732e-09	BARHL1	8.07919180729969e-09
PB0163.1	PB0163.1	56	661	3.82252559726962	1.6525	2.31317736597254	7.39851120952503e-09	Six6_2	9.83451439064285e-09
MA1557.1	MA1557.1	54	628	3.68600682593857	1.57	2.34777504836851	8.25355689683612e-09	SMAD5	1.09487672364947e-08
PH0067.1	PH0067.1	54	630	3.68600682593857	1.575	2.34032179424671	9.19984201340955e-09	Hoxc12	1.2179283233996e-08
MA0704.1	MA0704.1	71	941	4.84641638225256	2.3525	2.06011323368865	1.00120686155431e-08	Lhx4	1.32009479015857e-08
MA0469.3	MA0469.3	32	278	2.18430034129693	0.695	3.14287818891644	1.2835936575888e-08	E2F3	1.68176691472956e-08
MA1503.1	MA1503.1	59	735	4.02730375426621	1.8375	2.19172993429454	2.07152823322354e-08	HOXB9	2.68516184505317e-08
MA0485.2	MA0485.2	54	650	3.68600682593857	1.625	2.26831189288527	2.63798457546027e-08	HOXC9	3.40924864856313e-08
PF0008.1	PF0008.1	45	502	3.07167235494881	1.255	2.4475476931863	4.25165252421011e-08	TMTCGCGANR	5.43012232279137e-08
PH0016.1	PH0016.1	68	921	4.64163822525597	2.3025	2.01591236710357	4.71423129498654e-08	Cux1_1	6.00914722254393e-08
MA0873.1	MA0873.1	53	645	3.61774744027304	1.6125	2.24356430404529	5.06297298034561e-08	HOXD12	6.44737965465887e-08
MA0838.1	MA0838.1	57	722	3.89078498293515	1.805	2.1555595473325	6.31236539006996e-08	CEBPG	7.99934350694968e-08
PH0076.1	PH0076.1	56	704	3.82252559726962	1.76	2.1718895439032	6.39571560153688e-08	Hoxd11	8.08924650281677e-08
PH0165.1	PH0165.1	62	829	4.2320819112628	2.0725	2.04201781001824	1.17231289002958e-07	Six6_1	1.46286699387423e-07
PH0128.1	PH0128.1	62	837	4.2320819112628	2.0925	2.02250031601567	1.63878210940907e-07	Otp	2.02364760480059e-07
MA0724.1	MA0724.1	50	615	3.41296928327645	1.5375	2.2198174200172	1.66080510980014e-07	VENTX	2.04890242495685e-07
PH0047.1	PH0047.1	59	784	4.02730375426621	1.96	2.05474681340113	1.917926162905e-07	Hoxa11	2.35941105323408e-07
PB0105.1	PB0105.1	56	737	3.82252559726962	1.8425	2.07464075835529	2.86661018882448e-07	Arid3a_2	3.47726482439732e-07
MA0635.1	MA0635.1	56	739	3.82252559726962	1.8475	2.0690260337048	3.12688088201207e-07	BARHL2	3.78945415440868e-07
MA1506.1	MA1506.1	57	759	3.89078498293515	1.8975	2.05047956939929	3.29328672301096e-07	HOXD10	3.98741493668179e-07
PH0167.1	PH0167.1	60	818	4.09556313993174	2.045	2.00272036182481	3.59219513190972e-07	Tcf1	4.33724301112063e-07
MA0466.2	MA0466.2	50	640	3.41296928327645	1.6	2.13310580204778	5.45945884964937e-07	CEBPB	6.53731344347362e-07
PH0065.1	PH0065.1	54	715	3.68600682593857	1.7875	2.06210172080479	5.60849142002034e-07	Hoxc10	6.7034581225541e-07
MA0837.1	MA0837.1	48	609	3.27645051194539	1.5225	2.15202004068663	7.11905628918445e-07	CEBPE	8.47011806669391e-07
MA0882.1	MA0882.1	52	685	3.54948805460751	1.7125	2.07269375451533	7.75834743997626e-07	DLX6	9.2223200198077e-07
PH0077.1	PH0077.1	49	632	3.34470989761092	1.58	2.11690499848793	8.79291429971037e-07	Hoxd12	1.04141328309013e-06
MA0651.1	MA0651.1	47	599	3.20819112627986	1.4975	2.14236469200659	1.04915347729771e-06	HOXC11	1.24146654663903e-06
MA0132.2	MA0132.2	44	552	3.00341296928328	1.38	2.17638620962556	1.51670747909947e-06	PDX1	1.77379959887508e-06
MA0612.2	MA0612.2	44	552	3.00341296928328	1.38	2.17638620962556	1.51670747909947e-06	EMX1	1.77379959887508e-06
MA0893.2	MA0893.2	44	552	3.00341296928328	1.38	2.17638620962556	1.51670747909947e-06	GSX2	1.77379959887508e-06
MA0900.2	MA0900.2	44	552	3.00341296928328	1.38	2.17638620962556	1.51670747909947e-06	HOXA2	1.77379959887508e-06
MA0902.2	MA0902.2	44	552	3.00341296928328	1.38	2.17638620962556	1.51670747909947e-06	HOXB2	1.77379959887508e-06
MA0615.1	MA0615.1	27	264	1.84300341296928	0.66	2.79242941358982	1.77816598896707e-06	Gmeb1	2.06292566691553e-06
PB0027.1	PB0027.1	27	264	1.84300341296928	0.66	2.79242941358982	1.77816598896707e-06	Gmeb1_1	2.06292566691553e-06
MA1496.1	MA1496.1	51	690	3.48122866894198	1.725	2.01810357619825	2.13526121093683e-06	HOXA4	2.45752923129888e-06
MA0776.1	MA0776.1	32	353	2.18430034129693	0.8825	2.47512786549227	2.87926878329221e-06	MYBL1	3.28483507735174e-06
MA0725.1	MA0725.1	47	637	3.20819112627986	1.5925	2.01456271665925	5.52794453943311e-06	VSX1	6.21417213743171e-06
MA0726.1	MA0726.1	47	637	3.20819112627986	1.5925	2.01456271665925	5.52794453943311e-06	VSX2	6.21417213743171e-06
PF0146.1	PF0146.1	32	377	2.18430034129693	0.9425	2.31756004381637	1.11949235778532e-05	RRCCGTTA	1.23504063836891e-05
PB0075.1	PB0075.1	37	482	2.52559726962457	1.205	2.09593134408678	2.28053588015015e-05	Sp100_1	2.4781823230965e-05
PB0094.1	PB0094.1	28	347	1.91126279863481	0.8675	2.20318478228797	9.28726160748647e-05	Zfp128_1	9.78238217783712e-05
MA0594.2	MA0594.2	20	240	1.36518771331058	0.6	2.27531285551763	0.000587148058527646	HOXA9	0.000601919078867964
